# Supplementary material for: Comparative Evaluation of hiPSC-Derived Brain Organoids as Platforms for Assessing Thyroid Hormone System Disrupting Chemicals
Source: Cells. 2026 May 22;15(11):963. doi: 10.3390/cells15110963 (PMC13256479; doi:10.3390/cells15110963)
Supplement: Supplementary file 1 [file cells-15-00963-s001.zip]

Archive with 6 entries (6 files):
- 01_Supplementary Information_proof reading.pdf
- 02_Supplementary Table S1_HCA Pipeline.pdf
- 03_Supplementary Table S2_Transcriptional variability.xlsx
- 04_Supplementary Table S3_RNAseq_rlog.xlsx
- 05_Supplementary Table S4_RNAseq_DGE_all genes.xlsx
- 06_Supplementary Table S5_RNAseq_DGE_analysis.xlsx
