# Supplementary material for: Comparative Evaluation of hiPSC-Derived Brain Organoids as Platforms for Assessing Thyroid Hormone System Disrupting Chemicals
Source: Cells. 2026 May 22;15(11):963. doi: 10.3390/cells15110963 (PMC13256479; doi:10.3390/cells15110963)
Supplement: Supplementary file 1 [file cells-15-00963-s001.zip › 03_Supplementary Table S2_Transcriptional variability.xlsx]

## Sheet: Transcriptional viariability
Gene	Model	Condition				Gene	Condition				Gene	Condition
HR	CO, late, chronic	20nM T3	20nM T3 + 30µM SC	20nM T3 + 30µM IA		DIO3	20nM T3	20nM T3 + 30µM SC	20nM T3 + 30µM IA		KLF9	20nM T3	20nM T3 + 30µM SC	20nM T3 + 30µM IA
		5.80475	5.74103	5.55089			15.156	14.2756	10.1943			2.93545	2.57508	3.19213
		6.44538	5.34961	5.54713			14.1547	12.9815	8.46525			3.69619	2.20415	2.8713
		7.16777	7.13955	6.83018			16.0366	11.0536	8.16014			4.04251	3.33177	3.17646
		10.2705	5.92374	5.0414			14.2572	13.1587	9.70981			6.20038	2.39625	2.3424
		6.95581	6.12727	4.88123			14.1923	13.4526	9.29978			3.91804	2.68156	2.10228
		5.99771	4.41331	5.83281			13.7255	11.3875	8.52669			2.36802	1.34595	2.4705
		8.36959	9.32966	5.77984			12.5065	13.8191	11.3381			4.34992	4.34283	2.73155
		8.45364	8.34871	4.59427			13.5895	11.0617	9.61341			4.04565	3.29497	1.87032
		9.14182	9.14624	6.56764			12.4123	13.3128	8.85385			5.39062	4.0704	3.3581
		9.89954					15.1075					4.9661
		5.59831					13.5873					3.57784
		5.9423					13.4121					3.69054
		7.27429					16.1635					4.04956
		7.63612					15.9921					3.93978
		7.03422					15.2874					3.71775
		5.3199					13.7384					2.56082
		5.61897					13.5599					2.59686
		6.85783					14.6712					3.6314
	X	7.21047	6.83546	5.62504			14.3083	12.7226	9.35126			3.87097	2.91589	2.67945
	SD	1.45236	1.75172	0.739589			1.09688	1.22878	0.999336			0.941831	0.941945	0.519016
	CV	0.201423	0.25627	0.131482			0.0766605	0.0965827	0.106866			0.243306	0.323039	0.193703
Gene	Model	Condition				Gene	Condition				Gene	Condition
HR	NSCO, chronic	20nM T3	20nM T3 + 100µM SC	20nM T3 + 30µM IA		DIO3	20nM T3	20nM T3 + 100µM SC	20nM T3 + 30µM IA		KLF9	20nM T3	20nM T3 + 100µM SC	20nM T3 + 30µM IA
		18.4085	16.2149	17.2389			11.301	11.1447	9.64245			7.41857	6.45572	6.57362
		18.9416	17.1978	17.0546			11.0313	12.0169	9.53509			7.42002	6.85485	6.37291
		18.8448	18.1029	17.9291			10.3698	11.5056	9.51978			6.5739	6.98865	6.67651
		19.17	18.8819	18.4352			11.0385	10.7105	9.07838			8.06651	7.81208	6.52488
			17.9857	17.6444			10.4973	10.8896	8.8539			7.799	8.10511	6.66854
		20.124	18.1088	17.5519			10.8661	10.7924	8.56068			7.57545	7.97654	5.75542
	X	19.0978	17.7487	17.6423			10.8507	11.1766	9.19838			7.47557	7.36549	6.42865
	SD	0.636753	0.922104	0.495411			0.354129	0.502522	0.436713			0.506581	0.685609	0.348022
	CV	0.0333417	0.0519535	0.0280808			0.0326366	0.0449619	0.0474772			0.0677649	0.0930839	0.0541362
