# Supplementary material for: Comparative Evaluation of hiPSC-Derived Brain Organoids as Platforms for Assessing Thyroid Hormone System Disrupting Chemicals
Source: Cells. 2026 May 22;15(11):963. doi: 10.3390/cells15110963 (PMC13256479; doi:10.3390/cells15110963)
Supplement: Supplementary file 1 [file cells-15-00963-s001.zip › 04_Supplementary Table S3_RNAseq_rlog.xlsx]

## Sheet: NSCO_all_rlog_replicates
gene_id	Control_1	Control_2	Control_3	low T3 Chronic_1	low T3 Chronic_2	low T3 Chronic_3	high T3 Chronic_1	high T3 Chronic_2	high T3 Chronic_3	Pulse 72hs_1	Pulse 72hs_2	Pulse 72hs_3	symbol
ENSG00000000003	11.1488	11.2543	11.3384	11.2046	11.1469	11.1946	11.1286	11.1331	11.1716	11.2163	11.1728	10.9827	TSPAN6
ENSG00000000419	10.304	10.4118	10.4044	10.3687	10.3747	10.4129	10.3929	10.3492	10.3524	10.4726	10.4111	10.3044	DPM1
ENSG00000000457	9.12471	9.18054	9.39637	9.2872	9.2351	9.13086	9.17724	9.15863	9.07195	9.11835	9.39269	9.12371	SCYL3
ENSG00000000460	9.19066	9.12383	9.3085	9.31666	9.29001	9.30059	9.30649	9.22371	9.25017	9.35288	9.19703	9.26445	C1orf112
ENSG00000001036	9.85442	9.96618	10.0903	10.0247	10.0137	10.2043	10.0559	9.93195	9.83586	9.97542	9.97496	9.82096	FUCA2
ENSG00000001084	10.2593	10.1343	10.2589	10.172	10.2294	10.2055	10.2564	10.2273	10.2081	10.2136	10.2484	10.1645	GCLC
ENSG00000001167	11.1614	11.0822	10.9933	11.1034	11.0431	11.1521	11.0377	11.0521	11.1777	11.0647	11.0043	11.064	NFYA
ENSG00000001460	9.21507	9.32514	9.49732	9.4305	9.40403	9.43947	9.2518	9.48892	9.41911	9.33859	9.4123	9.26445	STPG1
ENSG00000001461	10.123	10.1387	10.058	10.1698	10.1981	10.1886	10.301	10.1883	10.182	10.1405	10.1866	10.1639	NIPAL3
ENSG00000001497	10.6571	10.6121	10.6565	10.7163	10.6165	10.6704	10.6451	10.6111	10.632	10.6277	10.7236	10.7004	LAS1L
ENSG00000001561	9.46714	9.50487	9.44949	9.34399	9.37934	9.44345	9.48262	9.47024	9.58003	9.48735	9.3525	9.43612	ENPP4
ENSG00000001617	10.3309	10.4542	10.205	10.3529	10.3586	10.3053	10.4343	10.3565	10.3386	10.2772	10.3806	10.3927	SEMA3F
ENSG00000001626	7.91581	7.92671	8.18867	8.12824	7.96869	8.10237	8.08605	8.03036	8.19603	8.08431	8.08537	8.00212	CFTR
ENSG00000001629	11.3558	11.515	11.4396	11.5116	11.6594	11.4047	11.491	11.4547	11.4673	11.4767	11.4629	11.4462	ANKIB1
ENSG00000001630	9.72595	9.8284	9.68062	9.65477	9.89747	9.72206	9.73593	9.75199	9.93804	9.71984	9.72808	9.83303	CYP51A1
ENSG00000001631	10.2198	10.1561	10.3142	10.1915	10.3843	10.4081	10.2423	10.3468	10.4088	10.3425	10.2558	10.2124	KRIT1
ENSG00000002016	9.47498	9.43954	9.35848	9.43315	9.35415	9.43349	9.4533	9.52322	9.43014	9.42193	9.46136	9.431	RAD52
ENSG00000002079	7.54234	7.81453	7.90292	7.84498	7.54234	7.80555	7.7654	7.83195	7.80259	7.83856	7.8024	7.77837	MYH16
ENSG00000002330	10.4146	10.439	10.4482	10.4587	10.4054	10.4272	10.3968	10.3431	10.3876	10.4016	10.5171	10.5726	BAD
ENSG00000002549	10.644	10.5743	10.7034	10.6596	10.5399	10.6406	10.6901	10.7159	10.8108	10.7228	10.7781	10.7198	LAP3
ENSG00000002587	9.03798	9.15253	8.80513	9.04481	9.065	9.00596	9.41106	9.47962	9.54544	9.61846	9.33782	9.69886	HS3ST1
ENSG00000002746	11.1907	11.0522	10.9953	11.0337	10.9875	11.1089	11.091	10.9749	11.2034	11.0607	10.9256	11.0507	HECW1
ENSG00000002822	10.7175	10.8518	10.9083	10.8636	10.7913	10.8063	10.8462	10.9225	10.7368	10.7482	10.7871	10.862	MAD1L1
ENSG00000002834	12.9637	12.9886	12.9148	12.8432	12.8281	12.8609	12.8855	12.8241	12.8016	12.8543	12.9161	12.9656	LASP1
ENSG00000002919	10.0768	10.0851	10.1659	10.0171	10.2588	10.1463	10.15	10.1008	10.0536	10.0971	10.0707	10.1216	SNX11
ENSG00000002933	7.88825	7.69964	7.72298	7.84498	8.08824	7.95172	7.95267	7.76142	7.70707	7.91954	7.775	7.80854	TMEM176A
ENSG00000003056	11.1694	11.0904	11.2382	11.103	11.0772	11.1095	11.1211	11.1607	11.0576	11.1629	11.1143	11.1221	M6PR
ENSG00000003096	9.60128	9.71128	9.67791	9.36094	9.29487	9.46898	9.49607	9.55442	9.60657	9.70737	9.37849	9.50174	KLHL13
ENSG00000003137	9.17577	8.51897	8.82772	9.0933	8.65168	8.96202	8.97701	9.01288	9.05327	9.00313	8.82728	8.99788	CYP26B1
ENSG00000003147	9.5471	9.46657	9.22553	9.4358	9.39511	9.29164	9.27031	9.15558	9.54042	9.46376	9.45869	9.50754	ICA1
ENSG00000003249	10.163	10.2345	10.3108	10.1788	10.1674	10.2132	10.388	10.2059	10.4258	10.1763	10.2049	10.2276	DBNDD1
ENSG00000003393	10.886	10.7699	10.6578	10.766	10.7113	10.7151	10.7994	10.8882	10.7929	10.7796	10.8642	10.8709	ALS2
ENSG00000003402	8.55213	8.34956	8.3967	8.31048	8.48244	8.34143	8.25514	8.29347	8.39425	8.21613	8.33903	8.3503	CFLAR
ENSG00000003436	8.2293	8.27271	8.32078	7.98445	8.25412	8.06661	8.0489	8.09798	8.08578	8.05364	8.15399	7.96827	TFPI
ENSG00000003509	9.57267	9.56698	9.54038	9.52747	9.70517	9.43349	9.48262	9.41	9.4519	9.48096	9.65439	9.47432	NDUFAF7
ENSG00000003756	11.896	11.8332	11.833	11.8708	11.8891	11.8489	11.8501	11.7941	11.7402	11.771	11.9029	11.8767	RBM5
ENSG00000003987	9.91705	9.93092	9.78985	9.85159	9.85273	9.80405	9.80546	9.79658	9.93246	9.85136	9.88934	9.96917	MTMR7
ENSG00000003989	8.17042	7.76469	8.05097	8.13366	7.92949	8.04773	8.06782	8.11869	8.21579	8.00949	7.87102	7.96827	SLC7A2
ENSG00000004059	11.8305	11.9407	11.9832	12.0523	11.9175	11.8489	11.8888	11.9284	11.7662	11.9253	12.0115	11.987	ARF5
ENSG00000004139	11.298	11.5368	11.3457	11.3555	11.4666	11.4137	11.3518	11.3986	11.2455	11.3373	11.4641	11.4229	SARM1
ENSG00000004142	11.7263	11.7601	11.7731	11.7808	11.6451	11.6265	11.7407	11.7226	11.709	11.7284	11.7034	11.7965	POLDIP2
ENSG00000004399	12.0816	11.4307	10.2554	11.2431	9.69813	10.7837	11.801	11.0748	12.3626	11.9308	11.86	11.9629	PLXND1
ENSG00000004455	11.1907	10.9829	11.2609	11.1922	11.215	11.1808	11.1527	11.1538	11.1853	11.1415	11.1071	11.0625	AK2
ENSG00000004468	7.54234	7.73495	7.54234	7.75654	7.68904	7.82367	7.6835	7.54234	7.70707	7.75199	7.775	7.76741	CD38
ENSG00000004478	13.2286	13.0165	13.1421	13.1112	12.8773	13.1347	13.1789	13.1553	13.2391	13.34	13.138	13.1227	FKBP4
ENSG00000004487	13.1694	13.0593	13.0675	13.0007	12.9316	13.079	13.0295	13.0851	13.2364	13.1538	13.0316	13.0558	KDM1A
ENSG00000004534	12.1107	12.1347	12.0325	12.2013	12.2314	12.1466	12.1635	12.1283	12.1724	12.1845	12.1919	12.2435	RBM6
ENSG00000004660	9.41086	9.49064	9.49104	9.47992	9.50435	9.51667	9.37788	9.47494	9.57515	9.45289	9.26479	9.48908	CAMKK1
ENSG00000004700	10.4621	10.5517	10.612	10.5252	10.6986	10.5047	10.5757	10.4912	10.5393	10.5168	10.495	10.4368	RECQL
ENSG00000004766	10.0032	10.0927	9.97367	10.0944	10.1687	9.9609	10.1097	10.0534	10.0502	10.1649	9.97676	10.0379	VPS50
ENSG00000004776	8.06906	8.03759	8.00125	8.05218	7.86982	8.06661	8.06782	7.97925	8.00653	7.96054	7.90962	8.07251	HSPB6
ENSG00000004777	12.5012	12.3235	12.1874	12.2966	12.0683	12.3301	12.3008	12.2784	12.322	12.1697	12.2514	12.4532	ARHGAP33
ENSG00000004779	10.7754	10.7409	10.7843	10.6617	10.6039	10.7464	10.8255	10.74	10.7849	10.808	10.7067	10.6055	NDUFAB1
ENSG00000004799	8.10498	8.06152	8.13763	7.99883	8.03762	7.88663	8.06782	8.2122	8.03442	8.04298	7.87102	7.97985	PDK4
ENSG00000004838	8.321	8.68474	8.55954	8.717	8.70313	8.62604	8.40018	8.5827	8.55719	8.46493	8.78465	8.58576	ZMYND10
ENSG00000004848	11.865	11.965	12.0426	11.7866	11.8975	12.0261	11.9989	11.9148	11.8592	11.8045	11.575	11.7764	ARX
ENSG00000004864	9.64987	9.55797	9.62238	9.6492	9.39511	9.46898	9.37367	9.46316	9.3061	9.42863	9.42337	9.47333	SLC25A13
ENSG00000004866	10.3082	10.407	10.2304	10.3302	10.3213	10.3218	10.4447	10.4353	10.3782	10.4344	10.4409	10.4474	ST7
ENSG00000004897	11.0027	10.916	10.806	10.9217	10.9861	10.8735	10.9491	10.933	11.0551	10.9613	10.8943	10.815	CDC27
ENSG00000004948	7.74237	7.89339	7.72298	7.7713	7.95605	7.54234	7.6835	7.69733	7.82736	7.75199	7.82714	7.68477	CALCR
ENSG00000004961	9.77946	9.66217	9.64488	9.70494	9.61621	9.67493	9.72797	9.6681	9.63491	9.68752	9.76448	9.65405	HCCS
ENSG00000004975	11.4217	11.3269	11.4403	11.3861	11.3211	11.3812	11.2576	11.3563	11.1944	11.3549	11.3083	11.3731	DVL2
ENSG00000005007	11.8789	11.8133	11.75	11.7653	11.6152	11.8769	11.7669	11.8471	11.8154	11.8523	11.7778	11.8323	UPF1
ENSG00000005020	8.35687	8.40567	8.5446	8.41658	8.59721	8.5384	8.4218	8.49339	8.40174	8.4011	8.45854	8.52092	SKAP2
ENSG00000005022	12.3858	12.1924	12.2338	12.2493	12.0087	12.2138	12.3528	12.3276	12.4167	12.3483	12.2522	12.3095	SLC25A5
ENSG00000005059	9.98485	10.0086	10.2322	9.93418	9.88528	9.78592	9.81894	9.86598	9.97467	10.1157	9.71937	9.80113	MCUB
ENSG00000005075	10.3412	10.3493	10.4891	10.5576	10.5474	10.4395	10.3742	10.5259	10.3261	10.3097	10.4163	10.505	POLR2J
ENSG00000005100	10.6505	10.4261	10.6879	10.6612	10.5625	10.7837	10.65	10.7233	10.6881	10.6796	10.6088	10.5612	DHX33
ENSG00000005102	7.54234	7.69964	7.85482	7.88533	7.86982	7.92704	7.54234	7.69733	7.77518	7.69065	7.94446	7.90467	MEOX1
ENSG00000005108	12.1001	11.6555	11.8998	11.935	11.9503	12.0517	12.0464	12.038	12.3408	11.9668	11.8629	11.826	THSD7A
ENSG00000005156	11.4265	11.3331	11.2943	11.3424	11.2162	11.3812	11.2833	11.4003	11.4987	11.4355	11.237	11.2674	LIG3
ENSG00000005175	10.4583	10.4565	10.6324	10.4867	10.5875	10.4702	10.4735	10.433	10.4206	10.5295	10.4975	10.3641	RPAP3
ENSG00000005187	8.7637	8.74173	8.50611	8.56485	8.58307	8.63435	8.58564	8.60368	8.65639	8.69817	8.7145	8.50146	ACSM3
ENSG00000005189	9.30352	9.13986	9.12787	9.11766	9.00737	9.19344	9.0976	9.1647	9.37972	9.33859	9.14613	9.12106	REXO5
ENSG00000005194	10.9161	11.0098	11.0803	11.0362	11.0991	11.019	11.0725	11.1099	11.113	11.0329	11.0154	11.0544	CIAPIN1
ENSG00000005206	10.8268	10.9685	10.8915	11.0819	10.7889	10.9448	10.827	10.8342	10.7137	10.7573	10.9409	10.9189	SPPL2B
ENSG00000005238	10.4898	10.6967	10.4589	10.6542	10.5838	10.6259	10.7105	10.6828	10.6609	10.7074	10.8208	10.8013	ATOSB
ENSG00000005243	7.94144	7.97176	7.96475	8.08866	7.91549	8.0848	8.0489	7.90503	8.25357	7.87338	8.10922	8.06306	COPZ2
ENSG00000005249	11.7024	11.7415	11.6814	11.62	11.5667	11.6603	11.8014	11.6876	11.8252	11.6502	11.6148	11.6968	PRKAR2B
ENSG00000005302	9.9226	9.8912	9.9715	9.84776	10.0025	9.86415	9.86578	9.90359	9.8695	9.96808	9.98394	9.88093	MSL3
ENSG00000005339	12.245	12.0865	11.9294	12.2549	12.1744	12.2079	12.1573	12.1775	12.1609	12.011	12.0925	12.1993	CREBBP
ENSG00000005379	11.1116	11.074	10.9562	11.2161	11.1017	11.096	11.0469	10.9193	11.0435	10.9735	11.2149	11.1621	TSPOAP1
ENSG00000005436	9.70978	9.82103	9.86739	9.83522	9.63116	9.83517	9.79488	9.90359	9.87534	9.90638	9.74748	9.83827	GCFC2
ENSG00000005448	11.0141	10.8958	11.0486	10.9208	10.7045	10.9824	10.8852	10.9568	10.9606	10.9381	10.9164	10.9	WDR54
ENSG00000005469	8.90012	9.13347	9.09341	9.16322	9.15316	9.17378	9.07069	9.11208	9.01104	9.09798	9.28037	9.02852	CROT
ENSG00000005471	8.06906	8.0497	7.94522	8.05845	7.95605	8.14396	8.02922	8.00553	7.99191	8.05364	7.84988	8.05343	ABCB4
ENSG00000005483	12.4663	12.4943	12.4442	12.4687	12.5975	12.549	12.4851	12.509	12.5339	12.4574	12.5187	12.4599	KMT2E
ENSG00000005486	12.1194	12.3841	12.3057	12.1906	12.1262	12.2543	12.3456	12.2905	12.1354	12.1719	12.2831	12.3628	RHBDD2
ENSG00000005513	10.8595	10.3456	10.2572	10.498	9.67858	10.4921	10.5885	10.4647	10.8128	10.5757	10.2499	10.4507	SOX8
ENSG00000005700	11.24	11.381	11.2179	11.3058	11.4532	11.3002	11.3769	11.3527	11.3336	11.3646	11.4572	11.3186	IBTK
ENSG00000005801	10.5098	10.6419	10.6093	10.5684	10.5322	10.5976	10.6637	10.6	10.6399	10.804	10.637	10.5608	ZNF195
ENSG00000005810	11.5198	11.645	11.3018	11.4717	11.6447	11.6036	11.5845	11.514	11.7678	11.5079	11.5663	11.6437	MYCBP2
ENSG00000005812	10.6292	10.5365	10.6202	10.4389	10.5303	10.5074	10.5045	10.5877	10.4793	10.5059	10.4189	10.4654	FBXL3
ENSG00000005844	7.88825	7.85648	7.79764	7.83401	7.79622	7.78607	7.78664	7.81053	7.82736	7.75199	7.70695	7.64307	ITGAL
ENSG00000005882	10.6041	10.7578	10.7438	10.7214	10.6669	10.748	10.7336	10.8299	10.7137	10.5954	10.7598	10.8102	PDK2
ENSG00000005884	10.1467	10.1986	10.1179	10.1886	10.2761	10.1486	10.1157	10.0321	9.91369	9.89245	10.1006	10.1627	ITGA3
ENSG00000005889	10.2998	10.2236	10.3023	10.3262	10.2841	10.2482	10.3722	10.2445	10.3809	10.1876	10.1927	10.2315	ZFX
ENSG00000005893	11.7783	11.8003	11.8594	11.7508	11.7502	11.7895	11.814	11.7536	11.8135	11.8176	11.7572	11.6355	LAMP2
ENSG00000005961	8.75638	8.54788	8.70299	8.74907	8.66914	8.66287	8.65323	8.73404	8.63965	8.63615	8.59859	8.65038	ITGA2B
ENSG00000006007	11.0115	11.0476	10.9616	10.9673	10.9122	10.9336	10.9098	10.971	10.9063	11.054	11.0991	10.9679	GDE1
ENSG00000006015	9.97423	10.2413	10.3244	10.2816	10.2611	10.3001	10.1569	10.1565	9.9436	10.1157	10.3286	10.161	REX1BD
ENSG00000006016	9.40674	9.47625	9.59369	9.47096	9.59919	9.40107	9.61462	9.5977	9.38827	9.4375	9.42337	9.50174	CRLF1
ENSG00000006025	9.59774	9.54889	9.49732	9.66804	9.48575	9.55174	9.6692	9.51189	9.40798	9.58742	9.51628	9.62095	OSBPL7
ENSG00000006042	11.3597	11.5789	11.5568	11.6343	11.5612	11.5104	11.4991	11.4729	11.4166	11.4842	11.5727	11.5192	TMEM98
ENSG00000006047	9.01521	9.16817	9.2715	9.28272	9.31655	9.2644	9.20181	9.07344	8.97121	9.13552	9.18031	9.17167	YBX2
ENSG00000006062	8.77098	8.97572	8.84435	8.92476	8.93334	8.84862	8.85148	8.93034	8.8956	8.73601	8.97424	9.04849	MAP3K14
ENSG00000006071	8.98016	8.87139	8.78785	8.84838	8.80606	8.80445	8.80723	8.84901	8.73081	8.71937	8.78948	8.87587	ABCC8
ENSG00000006116	8.72651	8.9306	8.83883	8.76353	8.979	8.80445	8.78258	8.88074	8.78069	8.78036	8.82728	8.9181	CACNG3
ENSG00000006118	13.1473	12.9274	12.6306	12.9536	12.2221	12.8274	12.9376	12.8939	13.1655	12.9873	12.94	13.2556	TMEM132A
ENSG00000006125	14.0644	14.057	13.9665	13.9431	13.9562	14.0252	14.0968	13.9933	14.0882	14.0252	14.0234	14.0833	AP2B1
ENSG00000006128	8.49537	8.66995	8.75237	8.63588	8.93334	8.47132	8.74629	8.75635	8.551	8.61764	8.58077	8.83533	TAC1
ENSG00000006194	11.2677	11.2142	11.1954	11.1646	11.0391	11.2219	11.207	11.1317	11.2842	11.2809	11.2015	11.2019	ZNF263
ENSG00000006210	10.0768	10.4692	10.1791	10.2753	10.4374	10.2579	10.1776	10.1424	9.86754	10.0714	10.3819	10.3848	CX3CL1
ENSG00000006282	10.1254	10.0851	10.1218	10.1848	10.1103	10.1886	10.0063	10.1081	10.033	10.0984	10.1585	10.1161	SPATA20
ENSG00000006283	10.0818	10.1747	9.99095	10.4068	10.2553	10.4757	10.6146	10.6942	10.867	10.6761	10.5928	10.6952	CACNA1G
ENSG00000006327	8.82046	8.76001	9.10212	8.83954	8.96937	8.92244	8.89072	8.9191	8.77582	8.76446	8.89464	8.75095	TNFRSF12A
ENSG00000006377	8.17042	8.96833	8.37844	8.31859	8.40983	8.76191	8.75365	8.13864	8.1756	8.05364	8.15399	8.0436	DLX6
ENSG00000006432	11.044	11.1785	10.9658	11.1485	11.1762	11.106	11.0482	11.082	11.0501	10.9635	11.1651	11.1342	MAP3K9
ENSG00000006451	11.6938	11.6111	11.7063	11.5905	11.7719	11.671	11.7229	11.6998	11.7428	11.7674	11.7557	11.5368	RALA
ENSG00000006453	8.88077	8.68962	8.78785	8.94905	8.80982	8.965	8.68527	8.82457	8.80947	8.76846	8.77493	8.79312	BAIAP2L1
ENSG00000006459	9.93089	10.0293	9.93396	9.9732	10.109	10.0374	10.0733	10.1523	10.1943	10.1353	10.1585	10.0532	KDM7A
ENSG00000006468	11.1292	10.9564	10.5661	10.5188	10.2853	10.754	10.6629	10.566	11.1225	10.9078	10.5207	10.5568	ETV1
ENSG00000006530	10.4677	10.3985	10.4741	10.3934	10.4896	10.4461	10.3522	10.4041	10.4114	10.4737	10.3245	10.3967	AGK
ENSG00000006534	8.50509	8.55918	8.46576	8.54692	8.3426	8.52914	8.47342	8.5827	8.48648	8.35113	8.47227	8.48906	ALDH3B1
ENSG00000006576	10.4068	10.1704	10.2782	10.264	10.1562	10.2043	10.2968	10.2366	10.4843	10.269	10.2948	10.2668	PHTF2
ENSG00000006607	10.3391	10.4588	10.428	10.4636	10.4935	10.527	10.5454	10.4846	10.4336	10.4048	10.528	10.5013	FARP2
ENSG00000006611	8.10498	7.85648	8.08148	8.01275	7.90092	8.10237	8.08605	8.19464	8.15445	8.14074	7.54234	8.11733	USH1C
ENSG00000006625	9.48664	9.26365	9.33374	9.35108	9.38161	9.25749	9.25646	9.19162	9.42739	9.39248	9.21352	9.23833	GGCT
ENSG00000006634	10.2397	10.1387	10.2851	10.2871	10.1624	10.2771	10.1867	10.2756	10.3592	10.3256	10.2049	10.1318	DBF4
ENSG00000006652	11.3911	11.4237	11.5334	11.4578	11.5538	11.3932	11.5062	11.4586	11.506	11.6083	11.5546	11.404	IFRD1
ENSG00000006695	9.5434	9.66425	9.757	9.69635	9.45199	9.71566	9.59708	9.65391	9.65577	9.70557	9.70398	9.60497	COX10
ENSG00000006704	11.0612	11.0658	11.0026	11.0181	10.9101	10.9734	10.9313	10.988	10.9571	10.8951	11.0483	11.1236	GTF2IRD1
ENSG00000006712	11.0354	10.9765	10.9292	11.0288	11.0635	11.0758	10.9212	10.9795	11.0308	10.9613	10.9948	11.0482	PAF1
ENSG00000006715	11.2803	11.4527	11.3268	11.4368	11.4366	11.3455	11.3273	11.3694	11.2242	11.3455	11.4101	11.3842	VPS41
ENSG00000006740	10.2243	9.85928	9.66973	9.9485	9.65326	10.0106	10.1205	10.092	10.3275	10.0044	9.9893	10.0596	ARHGAP44
ENSG00000006744	10.9809	10.9669	10.8859	11.0049	10.8693	10.9244	11.0922	10.9811	11.1201	11.0853	11.0094	11.008	ELAC2
ENSG00000006747	8.20056	8.43226	8.33071	8.19019	8.55899	8.14396	8.33132	8.5336	8.14358	8.30442	8.22494	8.37954	SCIN
ENSG00000006756	9.97689	10.0972	10.1621	10.0896	10.0762	10.0574	10.0243	9.91534	9.93619	9.90792	10.0315	9.94937	ARSD
ENSG00000006757	9.4905	9.67668	9.62521	9.67244	9.68215	9.70277	9.66752	9.6083	9.48911	9.71273	9.62417	9.61209	PNPLA4
ENSG00000006831	11.296	11.1944	11.3144	11.2696	11.2823	11.3012	11.3203	11.3347	11.378	11.3765	11.159	11.2817	ADIPOR2
ENSG00000006837	8.34511	8.17652	8.17631	8.22821	8.41565	8.37602	8.40564	8.37302	8.26268	8.24689	8.45854	8.25463	CDKL3
ENSG00000007001	8.0501	7.91044	8.09608	8.00584	8.04817	7.90061	8.09493	8.13864	7.87127	7.90482	8.09743	8.07717	UPP2
ENSG00000007047	12.1385	12.0832	12.0446	12.0051	11.9272	12.1229	12.0606	12.1252	12.1478	12.011	12.1349	12.1829	MARK4
ENSG00000007062	9.10364	9.22579	9.31938	9.44501	9.3748	9.26898	9.06523	9.42229	9.18144	9.15803	9.20034	9.2621	PROM1
ENSG00000007080	11.435	11.4967	11.4495	11.4884	11.3774	11.4661	11.5269	11.5555	11.5162	11.6	11.5441	11.514	CCDC124
ENSG00000007129	8.10498	8.15729	8.09608	8.16004	8.0686	8.07578	8.00868	7.87057	8.12119	8.02093	8.09743	8.22666	CEACAM21
ENSG00000007168	13.2709	13.4188	13.3234	13.2923	13.4384	13.3671	13.3819	13.3931	13.3562	13.4046	13.4688	13.4106	PAFAH1B1
ENSG00000007171	8.20056	8.25625	8.21264	8.22358	8.23942	8.11938	8.10367	8.11869	8.09785	8.03208	8.13205	8.20114	NOS2
ENSG00000007174	8.28321	8.57586	8.52171	8.88726	8.83937	8.67087	8.64505	8.76075	8.6226	8.69387	8.98629	8.8558	DNAH9
ENSG00000007202	12.167	12.1471	11.9076	12.2615	12.2655	12.2669	12.2606	12.3216	12.3189	12.175	12.2392	12.2973	BLTP2
ENSG00000007237	11.9317	11.9264	11.7183	11.8345	11.8305	11.7437	11.9084	11.8651	11.8022	11.7338	11.9225	11.8709	GAS7
ENSG00000007255	9.96889	9.82103	10.1237	10.0669	9.80968	10.0336	10.0179	9.94835	10.0313	10.0044	10.0349	9.96781	TRAPPC6A
ENSG00000007264	8.66388	8.45799	8.52941	8.75392	8.57352	8.56561	8.69701	8.55577	8.634	8.67648	8.61027	8.70689	MATK
ENSG00000007314	8.13865	7.85648	8.01843	7.96956	7.95605	7.91407	8.0489	7.92107	7.87127	8.07429	7.775	7.96827	SCN4A
ENSG00000007341	9.66342	10.2111	10.0681	10.092	10.1219	9.9134	9.84257	10.0198	9.82983	9.95627	10.2819	9.9576	ST7L
ENSG00000007350	8.78536	8.9306	8.84983	8.88726	9.02283	9.00308	9.03472	9.03343	8.95073	8.83412	8.77003	8.78591	TKTL1
ENSG00000007372	12.5079	12.2171	12.34	12.295	12.2459	12.4752	12.3796	12.4591	12.601	12.4493	12.1372	12.2801	PAX6
ENSG00000007376	9.70326	9.97444	9.86974	9.89027	9.90504	9.8381	9.90685	9.75576	9.82782	9.75828	9.89891	9.83827	RPUSD1
ENSG00000007384	8.48552	9.03663	8.92371	8.87446	8.93001	8.83859	8.72763	8.84093	8.39425	8.71095	9.04086	8.90206	RHBDF1
ENSG00000007392	11.3155	11.4132	11.3883	11.3758	11.4686	11.4023	11.4266	11.4158	11.3164	11.3695	11.4541	11.4219	LUC7L
ENSG00000007402	10.0989	10.6307	10.4296	10.4915	10.7445	10.4939	10.4371	10.4523	9.95098	9.99719	10.6122	10.433	CACNA2D2
ENSG00000007516	11.1234	11.292	11.1624	11.1579	11.2784	11.0836	11.2168	11.0985	10.8924	11.0226	11.1489	11.2746	BAIAP3
ENSG00000007520	10.9587	10.9218	10.9701	10.8507	10.7535	10.8121	10.9405	10.9378	10.9192	10.8692	10.8286	10.9226	TSR3
ENSG00000007541	10.4107	10.672	10.5462	10.7004	10.6317	10.5798	10.5072	10.5857	10.3647	10.5285	10.7024	10.6475	PIGQ
ENSG00000007545	10.2998	10.1047	10.1939	10.2304	10.1461	10.0524	10.0916	10.2166	10.0972	10.1104	10.2004	10.29	CRAMP1
ENSG00000007866	9.65667	9.83756	9.80966	9.83328	9.80319	9.78744	9.75483	9.79841	9.78062	9.66553	9.89126	9.81489	TEAD3
ENSG00000007923	10.8819	10.9084	10.8424	10.8673	10.8671	10.8243	10.8398	10.8989	10.8256	10.9323	10.9072	10.8751	DNAJC11
ENSG00000007944	8.71123	8.71839	8.73415	8.676	8.5687	8.63435	8.67736	8.59325	8.74604	8.68086	8.7798	8.63359	MYLIP
ENSG00000007952	7.94144	7.85648	7.85482	8.01275	7.86982	7.87203	7.85749	7.92107	7.77518	7.9337	7.87102	7.78884	NOX1
ENSG00000007968	9.43529	9.23463	9.22553	9.30496	9.12545	9.43149	9.24009	9.31776	9.3508	9.24655	9.26165	9.32737	E2F2
ENSG00000008018	11.7086	11.7141	11.8803	11.7276	11.7631	11.682	11.7347	11.6604	11.5595	11.8105	11.7165	11.6388	PSMB1
ENSG00000008056	11.0141	11.0145	10.8366	10.7734	10.7188	10.8034	11.0964	10.8774	10.9118	10.8745	10.8652	11.0457	SYN1
ENSG00000008083	11.5417	11.5254	11.5715	11.6653	11.7178	11.7388	11.8609	11.7989	11.8719	11.8516	11.8266	11.7516	JARID2
ENSG00000008086	10.2176	10.1888	10.0122	10.1871	10.4147	10.2536	10.3309	10.2313	10.3247	10.2025	10.3356	10.2938	CDKL5
ENSG00000008118	8.93161	9.05049	9.07578	9.13982	8.87867	8.85194	8.88105	8.95977	8.79996	8.86361	9.12159	9.17674	CAMK1G
ENSG00000008128	8.13865	7.99927	8.08148	8.13904	8.15178	8.2048	8.22066	8.11869	8.22545	8.07429	8.12075	8.16668	CDK11A
ENSG00000008130	11.1682	10.9733	11.0455	11.2946	11.0985	11.1852	11.2336	11.2391	11.2205	11.1339	11.1497	11.2081	NADK
ENSG00000008196	8.03037	8.35681	8.13763	8.13366	8.2685	8.25351	8.02922	8.03036	7.87127	7.96054	8.45158	8.33217	TFAP2B
ENSG00000008226	8.99783	9.13347	9.08462	9.0356	9.01667	8.92554	8.94393	8.94883	9.08302	8.92023	8.98629	9.05695	DLEC1
ENSG00000008256	10.5734	10.5122	10.5788	10.5987	10.5351	10.5074	10.7466	10.6645	10.6795	10.7498	10.7901	10.6996	CYTH3
ENSG00000008277	10.2956	10.3531	10.2972	10.252	10.3575	10.333	10.4522	10.3745	10.4592	10.3909	10.3245	10.4262	ADAM22
ENSG00000008282	10.2744	10.1846	10.4092	10.1591	10.1487	10.1636	10.1696	10.1095	10.2792	10.2666	10.2125	10.127	SYPL1
ENSG00000008283	9.80088	9.8043	9.8072	9.91423	9.98554	9.70923	9.83817	9.76889	9.5727	9.69296	9.92349	9.70466	CYB561
ENSG00000008294	12.7718	12.8992	12.8028	12.8649	13.0158	12.9038	12.8896	12.8853	12.9771	12.9634	12.92	12.8739	SPAG9
ENSG00000008300	12.2683	12.3338	12.0045	12.2806	12.2358	12.3156	12.357	12.2563	12.4247	12.2792	12.3762	12.4214	CELSR3
ENSG00000008311	9.75455	9.73121	9.82918	9.79187	9.9334	9.86415	9.83817	9.85903	9.70094	9.77879	9.87193	9.69303	AASS
ENSG00000008323	7.74237	7.54234	7.92467	7.84498	7.79622	7.68317	7.71519	7.65196	7.82736	7.75199	7.74389	7.68477	PLEKHG6
ENSG00000008324	10.0793	9.99407	10.0122	9.98452	10.0722	10.0759	10.0634	10.0136	10.0988	10.1157	10.1266	10.0275	SS18L2
ENSG00000008382	10.2109	10.2386	10.3057	10.2203	10.2054	10.2088	10.1788	10.1841	10.0722	10.1353	10.2186	10.282	MPND
ENSG00000008394	8.33315	8.84257	8.5446	8.64404	8.51389	8.5384	8.30685	8.30861	8.47296	8.31808	8.70405	8.62722	MGST1
ENSG00000008405	10.7391	10.7352	10.7476	10.7087	10.6599	10.676	10.8169	10.7519	10.7462	10.8104	10.7659	10.7533	CRY1
ENSG00000008438	7.54234	7.6536	7.79764	7.74067	7.74972	7.87203	7.74189	7.69733	7.74404	7.69065	7.8024	7.76741	PGLYRP1
ENSG00000008441	12.4493	12.3907	12.6859	12.7554	12.8507	12.9525	13.1325	13.1537	12.9824	12.7441	12.5115	12.5524	NFIX
ENSG00000008513	10.4677	10.0637	9.98234	10.4214	10.0385	10.2286	10.2048	10.3805	10.5548	10.3062	10.3104	10.3239	ST3GAL1
ENSG00000008516	8.13865	8.43877	8.29012	8.31859	8.32315	8.29886	8.22066	8.3933	8.37905	8.14074	8.2438	8.39655	MMP25
ENSG00000008710	13.3102	13.2652	12.9962	13.4269	13.2896	13.3135	13.4396	13.3967	13.3409	13.2475	13.3481	13.47	PKD1
ENSG00000008735	12.1517	12.1965	11.9952	12.1133	11.9365	12.1046	12.2141	12.1273	12.1062	12.1514	12.157	12.3199	MAPK8IP2
ENSG00000008838	12.0666	12.0305	11.778	12.0449	11.8994	12.0386	12.0192	11.9875	12.0003	11.9729	12.0085	12.1295	MED24
ENSG00000008853	11.4284	11.658	11.3194	11.3302	11.4447	11.3903	11.4299	11.2755	11.287	11.2849	11.4198	11.4747	RHOBTB2
ENSG00000008869	10.8694	10.769	10.6161	10.7526	10.7889	10.8638	10.8277	10.7923	10.9301	10.8144	10.7981	10.808	HEATR5B
ENSG00000008952	12.331	12.3949	12.4517	12.4088	12.4775	12.3334	12.3924	12.4199	12.3894	12.5072	12.4861	12.3098	SEC62
ENSG00000008988	14.5302	14.3541	14.6096	14.6199	14.5423	14.4552	14.3896	14.4737	14.4947	14.5261	14.4282	14.4082	RPS20
ENSG00000009307	14.3467	14.2519	14.255	14.2716	14.2754	14.3284	14.3298	14.2978	14.4263	14.3365	14.2803	14.2617	CSDE1
ENSG00000009335	10.9535	10.8218	10.8155	11.0317	11.0635	10.9663	10.9995	10.9306	11.0138	11.006	10.9256	10.9636	UBE3C
ENSG00000009413	11.8803	11.8825	11.9081	11.9851	11.9796	12.0713	11.9006	12.038	12.0054	12.0113	11.9093	11.9279	REV3L
ENSG00000009694	9.95273	10.0277	10.029	10.1743	10.4896	10.4821	10.2575	10.2072	10.1054	10.1301	10.3846	10.2804	TENM1
ENSG00000009709	7.825	8.73711	8.37844	8.8615	8.47708	8.36467	8.08605	8.3933	8.25357	8.07429	9.02554	8.60345	PAX7
ENSG00000009724	8.79248	8.68962	8.69664	8.69158	8.73596	8.69444	8.63264	8.63426	8.689	8.70245	8.84568	8.72051	MASP2
ENSG00000009780	9.47106	9.59804	9.56732	9.49764	9.6496	9.44146	9.51504	9.5187	9.47859	9.50842	9.61236	9.42793	FAM76A
ENSG00000009790	8.2568	8.17652	8.08148	8.07075	8.17696	8.15976	8.25514	8.10843	8.14358	8.31808	8.31433	8.13842	TRAF3IP3
ENSG00000009830	10.3774	10.6204	10.5084	10.5152	10.5597	10.5696	10.5663	10.544	10.3261	10.338	10.4963	10.5045	POMT2
ENSG00000009844	11.7385	11.733	11.7214	11.61	11.5593	11.5894	11.7141	11.6094	11.7873	11.8419	11.6584	11.6912	VTA1
ENSG00000009950	8.45527	8.55918	8.49819	8.43059	8.47708	8.54757	8.59437	8.5827	8.59936	8.29049	8.37071	8.60345	MLXIPL
ENSG00000009954	12.6622	12.5904	12.5818	12.5269	12.5805	12.6973	12.6289	12.6536	12.6996	12.5908	12.4577	12.496	BAZ1B
ENSG00000010017	11.2357	11.2163	11.3883	11.2403	11.208	11.3063	11.2528	11.2861	11.3506	11.1938	11.1644	11.2047	RANBP9
ENSG00000010072	9.68017	9.59365	9.57027	9.6312	9.58771	9.67162	9.71675	9.75388	9.79309	9.68752	9.69287	9.62183	SPRTN
ENSG00000010165	10.6125	10.5233	10.539	10.6686	10.4435	10.6592	10.6443	10.714	10.7368	10.6883	10.5985	10.5748	METTL13
ENSG00000010219	9.11948	9.22874	9.21376	9.22133	9.21709	9.30504	9.22588	9.24368	9.2438	9.27213	9.18031	9.13294	DYRK4
ENSG00000010244	11.6685	11.6674	11.7995	11.6249	11.7153	11.6635	11.7256	11.6866	11.7382	11.7254	11.6535	11.6495	ZNF207
ENSG00000010256	12.2813	12.1831	12.2426	12.1741	11.9664	12.2401	12.2021	12.1979	12.18	12.3293	12.1415	12.2389	UQCRC1
ENSG00000010270	11.5998	11.5899	11.6833	11.5683	11.6218	11.5865	11.7001	11.5817	11.6483	11.7003	11.654	11.5834	STARD3NL
ENSG00000010278	8.72651	8.89149	8.88213	9.15491	9.26536	9.16881	8.98292	9.30975	9.112	8.81904	9.17693	8.94016	CD9
ENSG00000010292	12.3727	11.9424	12.1563	12.2436	12.0012	12.306	12.1573	12.4039	12.426	12.3305	12.0422	12.2159	NCAPD2
ENSG00000010295	9.81597	9.83207	9.79234	9.82549	9.70867	9.7536	9.83817	9.77819	9.76168	9.74443	9.93469	9.8042	IFFO1
ENSG00000010310	8.06906	8.1272	7.90292	8.05845	8.02684	8.05726	8.02922	8.00553	7.9099	8.04298	7.97645	8.04854	GIPR
ENSG00000010318	9.23424	9.13986	8.87681	8.99988	9.03504	9.0647	8.97404	8.89625	9.21467	8.974	9.04844	8.97546	PHF7
ENSG00000010322	12.7194	12.8465	12.7428	12.834	12.7639	12.8182	12.8622	12.8546	12.7146	12.759	12.8677	12.9298	NISCH
ENSG00000010327	9.0436	8.94585	9.07578	8.8936	8.88217	8.98274	8.8448	8.88074	9.04571	8.86361	8.76016	8.9339	STAB1
ENSG00000010361	10.3654	10.3215	10.4249	10.4728	10.309	10.3472	10.3771	10.4669	10.3728	10.425	10.4448	10.4521	FUZ
ENSG00000010379	7.78722	7.76469	7.72298	7.54234	7.79622	7.68317	7.82433	7.73211	7.65885	7.75199	7.70695	7.76741	SLC6A13
ENSG00000010404	12.8744	12.9183	12.8161	12.8004	12.9018	12.8066	12.8923	12.8388	12.9565	12.8336	12.811	12.8458	IDS
ENSG00000010539	9.50584	9.47384	9.5221	9.38732	9.3748	9.36989	9.37788	9.48892	9.41634	9.39018	9.42062	9.44831	ZNF200
ENSG00000010610	7.85823	7.89339	7.76351	7.9298	7.90092	7.92704	7.80617	7.99259	7.77518	7.85647	7.97645	7.88323	CD4
ENSG00000010626	9.31246	9.41192	9.5434	9.52869	9.37024	9.39696	9.37788	9.49355	9.39111	9.41068	9.53406	9.46038	LRRC23
ENSG00000010704	7.825	7.81453	7.90292	7.88533	7.77415	7.74143	7.74189	7.76142	7.82736	7.75199	7.82714	7.74369	HFE
ENSG00000010803	10.4862	10.4272	10.6591	10.5831	10.5746	10.4912	10.3919	10.5785	10.4743	10.4038	10.3738	10.5682	SCMH1
ENSG00000010810	13.2894	13.3083	13.3562	13.2825	13.3856	13.3251	13.3757	13.3853	13.348	13.3423	13.2097	13.3865	FYN
ENSG00000010818	9.95814	9.91724	9.55242	9.88841	9.72951	9.85408	10.2391	10.1081	10.4893	10.4016	10.4124	10.6956	HIVEP2
ENSG00000010932	7.74237	7.54234	7.79764	7.82261	7.72198	7.78607	7.82433	7.85187	7.77518	7.83856	7.70695	7.87577	FMO1
ENSG00000011007	11.166	11.0514	10.927	11.0499	11.1074	11.0265	11.0761	11.1518	11.1477	11.0866	11.0399	11.0773	ELOA
ENSG00000011009	11.1465	11.1526	11.1716	11.1642	11.1543	11.0327	11.1647	11.124	11.03	11.0952	11.2645	11.1324	LYPLA2
ENSG00000011021	11.3587	11.3061	11.1605	11.136	11.1913	11.1946	11.2734	11.2455	11.2139	11.1865	11.2223	11.2999	CLCN6
ENSG00000011028	12.0416	11.9618	11.9643	11.8605	11.7901	12.0508	11.9744	12.0317	11.9393	11.9503	11.8212	11.9982	MRC2
ENSG00000011083	8.51471	8.22205	8.17631	8.39143	8.00449	8.2191	8.41107	8.12875	8.47975	8.28341	8.3059	8.30728	SLC6A7
ENSG00000011105	10.6684	11.1044	10.9658	11.0423	11.1622	10.9715	10.8839	11.0313	10.7031	10.749	11.0959	10.9051	TSPAN9
ENSG00000011114	10.4204	10.3593	10.4296	10.3992	10.4445	10.4206	10.4305	10.4523	10.3876	10.4858	10.3161	10.3702	BTBD7
ENSG00000011132	9.32575	9.33869	9.23719	9.4091	9.15862	9.3949	9.4533	9.40753	9.33014	9.28971	9.2233	9.43816	APBA3
ENSG00000011143	10.1584	9.96286	9.98881	10.2541	10.1749	10.0929	10.238	10.2366	10.1054	10.0741	10.1185	10.1258	MKS1
ENSG00000011198	9.35191	9.25213	9.3444	9.12281	9.2973	9.14619	9.25878	9.3926	9.19484	9.3095	9.27105	9.25738	ABHD5
ENSG00000011201	9.9226	10.2734	9.84124	9.56378	9.79009	9.94884	9.77347	9.6681	9.48911	9.65252	9.50858	9.65491	ANOS1
ENSG00000011243	12.4414	12.2703	12.3355	12.3354	12.2277	12.37	12.39	12.4281	12.4122	12.3475	12.3844	12.3415	AKAP8L
ENSG00000011258	11.2751	11.1341	11.1494	11.1705	11.2585	11.1606	11.0537	11.0719	11.1233	11.1685	11.0541	10.9853	MBTD1
ENSG00000011260	10.4165	10.3342	10.5433	10.4618	10.3179	10.3472	10.4484	10.3565	10.4731	10.5412	10.3846	10.4091	UTP18
ENSG00000011275	11.1727	11.1211	10.896	11.1345	11.0927	11.1465	11.1539	11.1864	11.1312	11.1704	11.1333	11.143	RNF216
ENSG00000011295	11.814	11.8385	11.8798	11.8065	11.8217	11.8662	11.8557	11.7835	11.7413	11.9057	11.8299	11.8949	TTC19
ENSG00000011304	12.9604	12.8023	13.0442	12.9499	12.7846	13.0363	12.9705	13.0598	12.9609	12.9787	12.835	12.9563	PTBP1
ENSG00000011332	11.8581	11.5778	11.495	11.4666	11.202	11.4601	11.587	11.3991	11.691	11.6462	11.4943	11.6562	DPF1
ENSG00000011347	11.4775	11.0261	10.3852	11.0987	10.2377	10.9036	11.1505	11.0003	11.6505	11.2969	11.1427	11.4043	SYT7
ENSG00000011376	10.5973	10.3035	10.4108	10.3966	10.3279	10.4619	10.337	10.39	10.3942	10.3085	10.2877	10.4154	LARS2
ENSG00000011405	11.135	11.0446	11.0294	11.056	11.0431	11.1668	11.0153	11.1282	11.2527	11.1134	10.9472	10.951	PIK3C2A
ENSG00000011422	8.63093	8.48292	8.79364	8.65481	8.51902	8.64668	8.38355	8.62923	8.6226	8.64526	8.59269	8.4295	PLAUR
ENSG00000011426	10.4414	9.88241	10.2178	10.2484	10.1064	10.3084	10.1347	10.2153	10.3701	10.4016	9.97134	10.0971	ANLN
ENSG00000011451	12.0305	12.1454	12.131	12.1406	11.9573	12.1023	12.1686	12.0417	12.097	12.0492	11.9978	12.2085	WIZ
ENSG00000011454	12.0434	12.1092	12.1465	12.1474	12.1209	12.056	12.1357	12.0402	12.1443	12.1052	12.1005	12.1333	RABGAP1
ENSG00000011465	7.54234	7.9573	7.72298	8.0394	7.98096	8.02809	7.96449	7.81053	7.82736	7.79899	8.03405	8.03861	DCN
ENSG00000011478	8.99783	9.22874	9.36197	9.20866	9.02589	9.17626	9.14195	9.22945	9.16446	9.17737	9.14959	9.24908	QPCTL
ENSG00000011485	11.5965	11.6817	11.7252	11.7396	11.7128	11.6922	11.7573	11.6772	11.7284	11.7072	11.6725	11.7594	PPP5C
ENSG00000011523	10.8915	11.0361	10.9775	10.999	11.0371	11.0228	10.9616	11.011	11.0181	10.8875	10.8803	10.9339	CEP68
ENSG00000011566	10.7003	10.5965	10.6065	10.5547	10.7155	10.6018	10.5995	10.5087	10.6477	10.6655	10.6292	10.5128	MAP4K3
ENSG00000011590	7.825	7.99927	7.87974	7.9298	7.95605	7.91407	7.85749	7.88824	7.87127	7.87338	7.94446	7.91154	ZBTB32
ENSG00000011638	10.4806	10.5288	10.4921	10.4364	10.4807	10.4081	10.4772	10.39	10.3414	10.4005	10.3617	10.3369	LDAF1
ENSG00000011677	10.6652	11.0121	10.7072	10.8268	10.8204	10.7682	10.5919	10.6498	10.4349	10.6295	10.9677	10.8314	GABRA3
ENSG00000012048	10.0239	9.7721	9.97367	9.98279	10.0602	10.1404	9.91519	9.93195	10.1928	9.96366	9.91974	9.92578	BRCA1
ENSG00000012061	11.0316	10.9964	10.9743	11.0011	10.8497	10.9083	10.9835	11.0646	10.98	10.9835	10.9694	10.9686	ERCC1
ENSG00000012171	8.79955	8.85502	8.74633	8.94504	8.79472	8.79047	8.89072	8.94883	8.73592	8.58432	8.95386	8.8558	SEMA3B
ENSG00000012174	10.3853	10.5299	10.5025	10.4289	10.4915	10.4711	10.5251	10.5323	10.5957	10.4376	10.5602	10.3982	MBTPS2
ENSG00000012211	7.825	7.97176	7.85482	8.02627	7.83537	7.91407	8.08605	7.96547	7.70707	7.99776	8.10922	7.95635	PRICKLE3
ENSG00000012223	7.74237	7.76469	7.79764	7.74067	7.86982	7.91407	7.6835	7.76142	7.54234	7.87338	7.775	7.80854	LTF
ENSG00000012232	13.0059	12.8967	12.7313	12.8718	12.8693	12.9799	12.9339	12.9154	12.9078	12.8877	12.7792	12.9282	EXTL3
ENSG00000012660	11.989	12.0608	12.1852	11.9486	12.067	11.9993	12.1314	12.1189	12.1338	12.1391	11.9547	11.9835	ELOVL5
ENSG00000012779	7.54234	7.76469	7.85482	7.74067	7.68904	7.68317	7.71519	7.69733	7.82736	7.75199	7.54234	7.68477	ALOX5
ENSG00000012822	10.7694	10.8475	10.5872	10.8814	10.6677	10.7889	10.8504	10.8964	10.8641	10.7706	10.8518	10.8157	CALCOCO1
ENSG00000012963	10.886	10.8191	10.8971	10.6712	10.7649	10.8322	10.8362	10.8195	10.8039	10.8247	10.768	10.7652	UBR7
ENSG00000012983	10.9873	10.9588	10.9964	10.9017	10.9511	11.0071	10.9596	10.9022	10.9553	10.9828	10.9472	10.9284	MAP4K5
ENSG00000013016	9.53598	9.71729	9.54642	9.70387	9.70341	9.72525	9.82785	9.75953	9.76591	9.75656	9.73458	9.842	EHD3
ENSG00000013275	11.4975	11.4149	11.5197	11.4617	11.425	11.4371	11.4779	11.5124	11.5132	11.4417	11.4919	11.5478	PSMC4
ENSG00000013288	9.90307	10.0927	9.96932	9.9966	9.98838	9.95019	10.1121	9.96616	9.78062	9.88933	9.9982	10.1568	MAN2B2
ENSG00000013293	9.09296	9.29479	8.75837	9.57684	9.20405	9.4553	10.0596	9.88663	10.4452	10.1863	9.89318	10.0621	SLC7A14
ENSG00000013297	7.85823	7.79088	8.09608	8.16004	8.04817	8.26678	8.13726	8.06531	8.3149	8.33148	8.26214	8.26818	CLDN11
ENSG00000013306	10.8482	10.94	10.9974	11.0459	11.0067	11.0333	11.0543	11.0675	10.9949	11.0101	10.9896	10.9553	SLC25A39
ENSG00000013364	10.2198	9.94783	10.0374	10.2115	9.88528	10.1133	10.088	10.0198	10.0672	9.96956	10.0349	10.0469	MVP
ENSG00000013374	10.8325	10.7965	10.8	10.7526	10.8497	10.8568	10.8476	10.8564	10.9109	10.8483	10.8585	10.8599	NUB1
ENSG00000013375	11.1511	11.0733	11.0931	10.9703	11.0629	11.0925	11.0432	11.0388	11.0181	11.1243	10.9427	10.9893	PGM3
ENSG00000013392	9.59774	9.61761	9.5221	9.53847	9.58386	9.69138	9.54666	9.52547	9.62082	9.63749	9.69733	9.5987	RWDD2A
ENSG00000013441	10.67	10.5604	10.7488	10.6004	10.6643	10.6135	10.7151	10.7372	10.7347	10.7169	10.5578	10.4758	CLK1
ENSG00000013503	9.4905	9.76055	9.4879	9.53847	9.77187	9.55356	9.61113	9.62507	9.63491	9.64315	9.76025	9.5942	POLR3B
ENSG00000013523	10.1206	9.88594	9.9845	10.1039	9.86211	10.0941	9.81446	9.95809	9.9023	10.0285	9.73458	9.89103	ANGEL1
ENSG00000013561	10.5802	10.5732	10.5576	10.6235	10.7296	10.6068	10.679	10.6211	10.6196	10.5757	10.6503	10.6012	RNF14
ENSG00000013563	9.61535	9.77784	9.87209	9.78786	9.79666	9.7536	9.63536	9.67813	9.59698	9.65439	9.68392	9.60675	DNASE1L1
ENSG00000013573	10.5682	10.3418	10.3917	10.5076	10.3885	10.6357	10.4465	10.4635	10.3742	10.3481	10.3175	10.4358	DDX11
ENSG00000013583	10.2265	10.0118	10.2519	10.0579	9.9334	10.1625	9.96952	10.0458	10.0604	10.0768	10.0176	9.91453	HEBP1
ENSG00000013588	7.74237	7.9573	8.11028	7.90379	7.95605	7.93958	7.88743	7.87057	7.97678	7.96054	7.97645	7.80854	GPRC5A
ENSG00000013619	9.71627	9.79867	9.79483	9.86303	9.90353	9.79199	9.85277	9.86251	9.68306	9.72515	9.8404	9.90674	MAMLD1
ENSG00000013725	7.825	7.73495	7.72298	7.83401	7.90092	7.93958	7.90145	7.76142	7.99191	7.90482	7.82714	7.83559	CD6
ENSG00000013810	11.492	11.0933	11.2557	11.371	11.0661	11.398	11.2184	11.3864	11.4648	11.4246	11.0853	11.2558	TACC3
ENSG00000014123	11.0014	10.8209	10.7636	10.8968	10.8573	10.9022	10.8859	10.9694	10.8555	10.9512	10.847	10.7171	UFL1
ENSG00000014138	9.78562	9.66217	9.93843	9.72722	9.52268	9.79653	9.72957	9.77262	9.83586	9.62611	9.6171	9.87948	POLA2
ENSG00000014164	10.8652	10.6839	10.7059	10.6246	10.3607	10.6332	10.6549	10.6518	10.7358	10.6883	10.5232	10.6992	ZC3H3
ENSG00000014216	11.6443	11.6914	11.4631	11.6389	11.6477	11.6512	11.7554	11.7446	11.6139	11.6625	11.8581	11.7636	CAPN1
ENSG00000014641	11.7812	11.7392	11.8149	11.6608	11.6134	11.5811	11.6888	11.6904	11.751	11.8192	11.8071	11.6724	MDH1
ENSG00000014824	11.9383	11.9983	11.9957	11.9492	11.9647	11.8888	11.9986	11.8838	11.9505	12.0127	11.9797	11.8849	SLC30A9
ENSG00000014914	8.2568	8.26453	8.22429	8.37295	8.32315	8.19752	8.23467	8.30861	8.16512	8.31128	8.3059	8.21221	MTMR11
ENSG00000014919	10.8833	10.755	10.7673	10.8025	10.6255	10.7244	10.814	10.7808	10.8079	10.8088	10.735	10.7175	COX15
ENSG00000015133	11.3145	11.3156	11.1124	11.4032	11.4502	11.328	11.4811	11.4746	11.451	11.324	11.4765	11.4719	CCDC88C
ENSG00000015153	10.3123	10.1047	10.0742	10.0145	10.0735	10.0734	10.2369	10.0906	10.2749	10.3154	10.0486	10.0609	YAF2
ENSG00000015171	11.8341	12.0251	11.9915	11.923	12.0252	11.9765	12.022	11.9046	11.9817	11.8979	11.9346	11.9815	ZMYND11
ENSG00000015285	8.40216	8.38512	8.38762	8.31859	8.30989	8.32953	8.34915	8.33072	8.23496	8.38891	8.41586	8.37954	WAS
ENSG00000015475	10.1182	9.8982	9.96932	10.023	9.84959	10.1311	9.96552	10.0198	10.1974	10.1738	9.94947	10.0398	BID
ENSG00000015479	7.94144	8.07306	8.1637	8.07679	8.04817	7.97496	8.16895	8.07643	8.1859	8.04298	8.18542	8.03357	MATR3
ENSG00000015520	7.9882	7.76469	7.79764	7.88533	7.86982	7.74143	7.74189	7.76142	7.74404	7.87338	7.90962	7.91827	NPC1L1
ENSG00000015532	9.94185	9.8043	9.91365	9.96531	9.96982	10.0081	9.97616	9.82907	9.92123	9.75656	9.84637	9.82852	XYLT2
ENSG00000015568	8.44493	8.4257	8.48214	8.35782	8.72378	8.31742	8.40564	8.2122	8.21579	8.19203	8.44456	8.37378	RGPD5
ENSG00000015592	12.3249	12.3739	12.3061	12.0908	12.2985	12.2292	12.2848	12.1985	12.2248	12.3813	12.3465	12.2567	STMN4
ENSG00000015676	12.2401	12.2514	12.139	12.1387	12.1534	12.1721	12.2292	12.1688	12.2074	12.2267	12.1927	12.2807	NUDCD3
ENSG00000016082	8.46548	8.21321	8.43198	8.20949	7.99288	8.56561	8.2277	8.2122	8.28929	8.13173	8.00617	8.01284	ISL1
ENSG00000016391	8.30863	8.49511	8.27959	8.54692	8.33618	8.48615	8.41645	8.47554	8.58751	8.61296	8.51216	8.49652	CHDH
ENSG00000016864	11.0077	11.0269	11.1334	11.0499	11.1175	11.0265	11.0209	11.1035	10.9382	11.0418	11.0541	10.9633	GLT8D1
ENSG00000017260	11.8169	12.0374	11.8231	11.9384	11.9995	11.8531	11.9268	11.8932	11.8497	11.8971	12.0305	11.8972	ATP2C1
ENSG00000017427	7.74237	8.33484	8.05097	8.43751	8.33618	8.38721	7.82433	8.13864	8.06076	7.87338	8.52505	8.34431	IGF1
ENSG00000017483	8.0501	7.91044	8.00125	8.10598	8.02684	8.06661	8.19165	8.17656	8.03442	8.14961	8.03405	8.13008	SLC38A5
ENSG00000017797	10.7097	10.7892	10.7085	10.768	10.5838	10.8078	10.6861	10.7718	10.7697	10.7673	10.8189	10.7444	RALBP1
ENSG00000018189	13.1956	13.336	13.3469	13.1928	13.4121	13.2005	13.2207	13.1471	13.0968	13.2145	13.2974	13.1262	RUFY3
ENSG00000018236	11.8664	11.4108	11.2951	11.4866	10.9574	11.3395	11.5912	11.3347	11.8319	11.5059	11.3547	11.4828	CNTN1
ENSG00000018408	8.97421	9.18361	8.99283	9.0594	8.95641	9.05923	8.94698	9.00942	9.01495	8.90286	9.1937	9.0242	WWTR1
ENSG00000018510	11.2635	11.182	11.2496	11.2529	11.1811	11.2879	11.3126	11.2729	11.3046	11.2665	11.2385	11.1567	AGPS
ENSG00000018607	7.825	7.83627	7.87974	7.75654	7.79622	7.74143	7.74189	7.76142	7.70707	7.69065	7.70695	7.90467	NA
ENSG00000018610	9.53598	9.66217	9.69143	9.56855	9.53675	9.53709	9.68249	9.6083	9.75104	9.71984	9.72808	9.67623	STEEP1
ENSG00000018625	12.4976	13.2099	12.9571	12.9266	13.3038	13.0074	13.1727	13.0892	12.573	12.8353	13.2047	12.9548	ATP1A2
ENSG00000018699	9.6967	9.52359	9.57027	9.5991	9.5247	9.56803	9.60413	9.3926	9.61134	9.47024	9.33782	9.5085	TTC27
ENSG00000018869	8.43445	8.63964	8.40567	8.49401	8.73192	8.59634	8.70089	8.46343	8.49978	8.52412	8.55026	8.62722	ZNF582
ENSG00000019144	12.1477	12.2491	12.1428	12.2298	12.27	12.2013	12.2087	12.1732	11.9934	12.1438	12.2828	12.2248	PHLDB1
ENSG00000019485	9.83089	9.75667	9.61384	9.8206	9.77354	9.81152	9.70543	9.79658	9.74031	9.70557	9.8324	9.86418	PRDM11
ENSG00000019505	12.746	12.7423	12.569	12.8261	12.6483	12.7707	12.9119	12.8862	12.9605	13.0262	13.1451	13.1526	SYT13
ENSG00000019549	8.28321	8.39203	8.37844	8.23281	8.40983	8.1827	8.2277	8.26215	8.03442	8.30442	8.27112	8.21948	SNAI2
ENSG00000019582	7.825	7.98574	7.94522	7.82261	7.83537	7.84068	7.91493	7.87057	7.77518	7.87338	7.94446	8.01284	CD74
ENSG00000019991	7.74237	7.76469	7.72298	7.54234	7.54234	7.68317	7.78664	7.54234	7.9099	7.79899	7.775	7.74369	HGF
ENSG00000019995	11.6435	11.7311	11.7659	11.6152	11.7053	11.7042	11.6568	11.7012	11.753	11.6687	11.7055	11.6032	ZRANB1
ENSG00000020129	11.7	11.665	11.4661	11.5468	11.3113	11.4702	11.4416	11.434	11.4685	11.5182	11.5541	11.6821	NCDN
ENSG00000020181	9.33453	9.19278	9.30485	9.28123	9.28756	9.09693	9.31758	9.18569	9.26283	9.2797	9.15649	9.28078	ADGRA2
ENSG00000020256	10.4527	10.3355	10.498	10.3363	10.3045	10.4167	10.4026	10.4261	10.4062	10.3603	10.3034	10.3621	ZFP64
ENSG00000020426	9.56905	9.44697	9.38615	9.54212	9.45199	9.41536	9.52255	9.46789	9.35955	9.44192	9.36988	9.39671	MNAT1
ENSG00000020577	8.7189	8.65995	8.38762	8.48106	8.58307	8.61765	8.62427	8.49339	8.79518	8.58916	8.59859	8.68509	SAMD4A
ENSG00000020633	7.88825	8.08434	8.1637	8.21892	8.39804	8.02809	8.16895	8.35919	8.25357	8.20017	8.27112	8.08179	RUNX3
ENSG00000020922	9.55445	9.56023	9.71542	9.63798	9.71217	9.80554	9.58644	9.77075	9.77853	9.71273	9.69733	9.69803	MRE11
ENSG00000021300	9.50584	9.26078	9.4065	9.34257	9.11135	9.41941	9.2211	9.29357	9.32118	9.34098	9.1937	9.33404	PLEKHB1
ENSG00000021355	7.825	7.54234	7.54234	7.86579	7.74972	7.82367	7.6835	7.81053	7.77518	7.69065	7.775	7.6657	SERPINB1
ENSG00000021461	7.85823	7.69964	7.72298	7.7713	7.68904	7.76488	7.78664	7.81053	7.65885	7.87338	7.65877	7.75588	CYP3A43
ENSG00000021488	8.03037	8.1168	8.00125	8.08866	8.0158	8.07578	8.10367	8.00553	7.94477	8.03208	8.00617	7.91154	SLC7A9
ENSG00000021574	11.7959	11.9363	11.8382	11.8596	11.957	11.8314	11.9307	11.8441	11.8415	11.8768	11.8348	11.7575	SPAST
ENSG00000021645	9.99276	10.2852	9.83643	9.77474	9.9655	9.91754	9.87724	9.86077	9.68306	9.7973	9.91031	10.0462	NRXN3
ENSG00000021762	10.401	10.3815	10.3576	10.4752	10.2634	10.376	10.3781	10.441	10.4413	10.4645	10.5207	10.5091	OSBPL5
ENSG00000021776	11.0065	10.9084	10.9922	10.9274	10.9188	10.9805	10.9583	10.9136	11.0913	11.0309	10.9045	10.9359	AQR
ENSG00000021826	9.08217	9.39401	9.24105	9.20067	9.32368	9.36989	9.20666	9.22945	8.98331	9.04388	9.32297	9.15247	CPS1
ENSG00000022267	12.4585	12.5278	12.6836	12.4099	12.6463	12.5663	12.5502	12.5244	12.3729	12.4993	12.4296	12.3874	FHL1
ENSG00000022277	11.6107	11.515	11.5009	11.3918	11.3679	11.4207	11.4788	11.463	11.5223	11.524	11.4415	11.3616	RTF2
ENSG00000022355	8.90012	8.62932	8.1637	8.06464	7.98096	8.0848	8.15332	7.97925	8.25357	8.38275	8.21529	8.62079	GABRA1
ENSG00000022556	9.03798	9.13986	9.10212	9.06302	8.90294	9.06197	9.04591	9.06026	9.09397	9.07725	9.07088	9.12767	NLRP2
ENSG00000022567	9.80391	9.87356	9.61954	9.88748	9.81776	9.95019	9.83228	9.87806	9.85179	9.93683	9.9893	9.97728	SLC45A4
ENSG00000022840	12.342	12.3751	12.403	12.3845	12.306	12.3319	12.4426	12.4264	12.4377	12.3813	12.3752	12.4941	RNF10
ENSG00000022976	9.50965	9.60241	9.74156	9.54938	9.63487	9.61568	9.55033	9.64369	9.52014	9.54752	9.66127	9.66263	ZNF839
ENSG00000023041	10.1951	10.2494	10.2782	10.1886	10.1524	10.3053	10.2768	10.1855	10.1185	10.175	10.244	10.1051	ZDHHC6
ENSG00000023171	9.72915	9.55571	9.45273	9.77778	9.54274	9.67989	9.52442	9.59344	9.89657	9.74964	9.85428	9.79728	GRAMD1B
ENSG00000023191	11.5339	11.5389	11.4319	11.5615	11.4755	11.5397	11.6459	11.6074	11.5815	11.5128	11.5476	11.5933	RNH1
ENSG00000023228	11.8616	11.8837	11.7561	11.8258	11.812	11.8025	11.9314	11.868	11.8873	11.8152	11.8458	11.8525	NDUFS1
ENSG00000023287	12.0036	11.8692	11.9611	11.9773	12.0066	11.9272	12.0424	11.8862	12.1505	12.0909	12.036	11.8842	RB1CC1
ENSG00000023318	10.8482	10.9821	10.9627	10.8315	10.8519	10.8776	10.9118	10.9919	11.013	10.9757	10.8699	10.8416	ERP44
ENSG00000023330	11.0527	10.8387	10.9138	10.7875	10.7071	10.8222	10.9246	10.9136	11.0308	11.0115	10.9128	10.9284	ALAS1
ENSG00000023445	7.88825	7.91044	7.54234	7.79825	7.77415	7.76488	7.80617	7.78722	7.54234	7.75199	7.54234	7.87577	BIRC3
ENSG00000023516	12.0124	12.0381	11.8583	11.8326	11.9988	11.92	11.9625	12.0246	12.0966	11.8953	11.9458	11.9339	AKAP11
ENSG00000023572	8.48552	8.22205	8.65093	8.34238	8.40983	8.37602	8.4218	8.49339	8.431	8.53445	8.33903	8.34431	GLRX2
ENSG00000023608	9.29902	9.07434	9.26396	9.11938	9.16947	9.01169	9.13167	9.03003	9.112	9.15244	8.97424	9.0184	SNAPC1
ENSG00000023697	9.521	9.55797	9.38956	9.36654	9.32842	9.39076	9.31979	9.33887	9.50213	9.44632	9.23943	9.46338	DERA
ENSG00000023734	12.7562	12.6542	12.6544	12.5483	12.4839	12.5985	12.6953	12.64	12.7004	12.7011	12.6172	12.5218	STRAP
ENSG00000023839	7.94144	7.94231	7.94522	7.90379	7.95605	8.01796	7.91493	7.81053	7.87127	7.87338	7.82714	7.95026	ABCC2
ENSG00000023892	8.03037	7.92671	7.85482	7.9917	7.86982	7.98612	7.98715	8.04229	8.02068	7.79899	7.94446	7.90467	DEF6
ENSG00000023902	11.2814	11.2101	11.2993	11.2254	11.1901	11.255	11.3091	11.2526	11.2563	11.2929	11.2304	11.3134	PLEKHO1
ENSG00000023909	9.10364	9.12383	9.57322	9.23853	9.21189	9.30282	9.36733	9.30438	9.27223	9.25171	9.22005	9.1589	GCLM
ENSG00000024048	10.3513	10.2983	10.1995	10.3628	10.2541	10.3411	10.2704	10.3333	10.3755	10.3062	10.3425	10.2564	UBR2
ENSG00000024422	8.10498	8.31982	8.33071	8.20473	8.25412	8.34143	8.37226	8.46951	8.15445	8.26174	8.27112	8.28475	EHD2
ENSG00000024526	9.64987	9.39401	9.26396	9.50141	9.32368	9.58233	9.32638	9.64574	9.7098	9.61077	9.46136	9.37224	DEPDC1
ENSG00000024862	8.91913	8.59762	8.84983	8.92885	8.8023	8.89098	8.74998	9.07016	8.93407	8.89583	8.7798	8.85241	CCDC28A
ENSG00000025039	11.4179	11.4596	11.6147	11.5273	11.6629	11.5998	11.5811	11.4936	11.4895	11.4499	11.432	11.4238	RRAGD
ENSG00000025156	11.0179	11.0059	11.0006	10.8977	10.8405	10.985	10.8866	10.8749	10.9957	11.0404	10.9445	10.8212	HSF2
ENSG00000025293	11.533	11.3634	11.2329	11.2738	11.2309	11.345	11.3617	11.3474	11.5775	11.369	11.3124	11.3007	PHF20
ENSG00000025423	8.63928	8.57033	8.7093	8.717	8.65607	8.62186	8.54065	8.69725	8.46612	8.81142	8.56869	8.67906	HSD17B6
ENSG00000025434	9.63273	9.56023	9.64766	9.70601	9.61809	9.54444	9.61462	9.63545	9.56779	9.59134	9.67942	9.62183	NR1H3
ENSG00000025708	8.00977	8.13741	7.96475	8.08276	8.17696	8.10237	8.12072	8.00553	8.09785	7.97331	8.03405	8.02847	TYMP
ENSG00000025770	10.9039	10.8873	11.0243	10.9656	10.8828	11.004	10.8749	10.9725	10.8118	10.9877	10.9137	11.007	NCAPH2
ENSG00000025772	9.77637	9.74302	9.86031	9.76863	9.62557	9.65324	9.89142	9.7501	9.79102	9.69477	9.68167	9.73168	TOMM34
ENSG00000025796	12.5564	12.4049	12.4641	12.4116	12.3589	12.5152	12.4075	12.3863	12.6038	12.4421	12.3138	12.3342	SEC63
ENSG00000025800	11.7163	11.5841	11.6573	11.6295	11.6711	11.6805	11.7248	11.6019	11.6926	11.7136	11.5767	11.596	KPNA6
ENSG00000026025	15.6687	15.3752	15.6934	15.2588	15.2385	15.5493	15.5454	15.4881	15.54	15.4058	15.0838	15.1784	VIM
ENSG00000026036	8.2151	8.21321	7.90292	8.13366	8.15178	8.15191	8.07702	8.07643	7.89113	8.06407	8.27998	8.16273	RTEL1-TNFRSF6B
ENSG00000026103	8.64755	8.33484	8.60989	8.62211	8.41565	8.59634	8.59001	8.63926	8.61105	8.55974	8.41586	8.46883	FAS
ENSG00000026297	9.41086	9.28637	9.33374	9.29167	9.1085	9.1713	9.21631	9.27992	9.06078	9.2098	9.20695	9.12238	RNASET2
ENSG00000026508	8.48552	8.56477	8.67079	8.84838	9.09994	8.94999	9.3524	9.32572	8.9913	9.01583	9.1937	9.14859	CD44
ENSG00000026559	11.6181	11.8472	11.737	11.7306	11.7671	11.703	11.8574	11.8381	11.3438	11.5759	11.7526	11.7687	KCNG1
ENSG00000026652	11.4103	11.39	11.2566	11.3345	11.3674	11.3063	11.371	11.3079	11.3219	11.3787	11.3788	11.347	AGPAT4
ENSG00000026950	9.80088	9.64326	9.59948	9.6278	9.52065	9.72206	9.79184	9.89853	10.0138	9.63371	9.57869	9.67623	BTN3A1
ENSG00000027001	8.94396	8.93443	8.78202	8.87446	8.75594	8.89098	8.81761	8.86896	8.78069	8.80375	8.89898	8.78047	MIPEP
ENSG00000027075	8.0501	7.91044	7.98339	7.96192	7.95605	8.02809	8.01906	7.95122	7.9099	7.90482	7.74389	8.02847	PRKCH
ENSG00000027697	10.1182	10.2879	10.3625	10.3562	10.3034	10.2845	10.3421	10.2934	10.1298	10.3702	10.3494	10.1907	IFNGR1
ENSG00000027847	9.78868	9.95787	9.79731	9.95206	9.91406	9.84539	9.82785	9.89344	9.7142	9.7531	9.91409	9.88887	B4GALT7
ENSG00000027869	7.74237	7.85648	7.94522	7.98445	7.83537	7.96351	7.85749	7.92107	7.82736	7.90482	7.97645	7.96827	SH2D2A
ENSG00000028116	9.65667	9.77593	9.79731	9.6581	9.73809	9.58411	9.65239	9.60195	9.71639	9.68752	9.506	9.58516	VRK2
ENSG00000028203	11.8341	11.921	11.8617	11.9018	11.9485	11.8762	11.8778	11.836	11.9593	11.9153	11.9097	11.7906	VEZT
ENSG00000028277	9.44333	9.68491	9.50667	9.57092	9.73638	9.47092	9.58466	9.35961	9.63491	9.5353	9.64053	9.5678	POU2F2
ENSG00000028310	11.2411	11.255	11.2892	11.3139	11.2384	11.3068	11.3404	11.2691	11.2976	11.3083	11.283	11.2809	BRD9
ENSG00000028528	11.4929	11.4429	11.4335	11.4967	11.4225	11.4118	11.3676	11.3533	11.3906	11.3803	11.3728	11.3867	SNX1
ENSG00000028839	10.255	10.0482	10.1976	9.96355	10.0842	10.071	10.0089	10.0803	10.0988	10.0659	10.1835	9.9793	TBPL1
ENSG00000029153	8.84096	8.84674	8.74633	8.70437	8.78708	8.5745	8.68527	8.68308	8.689	8.60825	8.79428	8.74343	BMAL2
ENSG00000029363	12.2401	12.3772	12.331	12.2328	12.3816	12.3597	12.3436	12.2989	12.3326	12.2855	12.3808	12.2609	BCLAF1
ENSG00000029364	12.2164	12.1751	12.1553	12.2553	12.312	12.157	12.1958	12.1926	12.1482	12.2497	12.212	12.1041	SLC39A9
ENSG00000029534	9.41906	9.55117	9.41988	9.58626	9.90202	9.68153	9.65745	9.63131	9.58975	9.54752	9.64517	9.69303	ANK1
ENSG00000029639	9.11422	8.86324	8.86071	8.96494	8.744	8.94393	8.90348	9.07016	8.99528	8.99672	8.83191	8.97546	TFB1M
ENSG00000029725	12.2321	12.3056	12.1833	12.1511	12.2869	12.1975	12.2817	12.1721	12.3333	12.3034	12.2543	12.2348	RABEP1
ENSG00000029993	12.4604	12.4055	12.4566	12.4531	12.5451	12.4382	12.3994	12.3782	12.3646	12.4181	12.3374	12.3278	HMGB3
ENSG00000030066	11.0794	10.9251	11.0405	11.0349	11.0351	11.0602	11.0352	11.0521	11.1406	11.1153	10.8642	10.9804	NUP160
ENSG00000030110	9.29451	9.45925	9.37584	9.48755	9.36795	9.39696	9.38626	9.35704	9.4519	9.39018	9.38703	9.40616	BAK1
ENSG00000030419	9.02665	9.01906	8.92371	8.94504	9.05012	9.0287	8.94698	8.95613	9.01495	9.19099	8.95386	8.88083	IKZF2
ENSG00000030582	10.4184	10.9051	10.8413	10.7846	10.7865	10.7925	10.8377	10.8907	10.623	10.7415	10.9765	10.8794	GRN
ENSG00000031003	10.3248	10.6111	10.5462	10.5152	10.6892	10.5252	10.49	10.397	10.3538	10.4959	10.6043	10.5036	FAM13B
ENSG00000031081	9.00365	9.15881	9.18986	9.14487	9.40625	9.12312	9.31537	9.36986	9.06078	9.24655	9.14613	9.08467	ARHGAP31
ENSG00000031691	9.52851	9.48825	9.64766	9.53481	9.52268	9.52227	9.51504	9.51189	9.55542	9.51675	9.2927	9.31729	CENPQ
ENSG00000031698	13.5957	13.3841	13.5154	13.4562	13.3581	13.4845	13.5466	13.5282	13.6292	13.5179	13.3734	13.4692	SARS1
ENSG00000031823	11.4359	11.3695	11.1963	11.4028	11.3429	11.3435	11.3349	11.2942	11.3492	11.3733	11.266	11.4445	RANBP3
ENSG00000032219	10.8929	10.8011	10.7661	10.6958	10.7802	10.7674	10.7413	10.5774	10.8256	10.8255	10.6971	10.6648	ARID4A
ENSG00000032389	10.5152	10.586	10.5419	10.6322	10.5559	10.6217	10.534	10.5754	10.52	10.5325	10.4714	10.6123	EIPR1
ENSG00000032444	10.4733	10.5817	10.4816	10.5484	10.3683	10.5636	10.4615	10.4967	10.414	10.4909	10.4486	10.6579	PNPLA6
ENSG00000032742	9.86313	9.92922	9.97367	9.89769	10.1749	9.84102	9.80094	9.87462	9.9023	9.88621	9.9421	9.87803	IFT88
ENSG00000033011	9.4905	9.76826	9.6968	9.5991	9.52268	9.62603	9.52816	9.65391	9.56779	9.51468	9.56399	9.60049	ALG1
ENSG00000033030	10.2658	10.2614	10.3494	10.3463	10.3179	10.3532	10.265	10.2207	10.305	10.3028	10.3189	10.3544	ZCCHC8
ENSG00000033050	11.0527	10.9741	11.0314	10.9784	10.9049	11.0919	11.1129	11.1113	11.061	11.0734	11.0674	10.987	ABCF2
ENSG00000033100	10.2353	10.3317	10.2903	10.3309	10.3596	10.2949	10.3968	10.226	10.2066	10.2548	10.4524	10.4159	CHPF2
ENSG00000033122	10.0594	10.2263	10.0843	10.169	10.0275	10.1216	10.1418	10.0504	10.3107	10.3108	10.4839	10.3656	LRRC7
ENSG00000033170	11.0734	11.0665	10.9712	10.813	10.8983	10.8215	10.9868	10.6799	10.8029	10.9078	10.9265	11.0048	FUT8
ENSG00000033178	11.4084	11.3511	11.4304	11.2923	11.4432	11.3195	11.2427	11.2526	11.2969	11.3521	11.2595	11.2272	UBA6
ENSG00000033327	11.7893	11.8025	11.727	11.6078	11.6547	11.6451	11.7156	11.6263	11.6395	11.5889	11.5939	11.6554	GAB2
ENSG00000033627	12.063	12.2402	12.087	12.0902	12.0848	12.1446	12.2378	12.1579	12.1883	12.1422	12.2558	12.2423	ATP6V0A1
ENSG00000033800	11.0926	11.2135	11.1362	11.115	11.1363	11.099	11.1613	11.0928	11.132	11.1834	11.0813	11.0773	PIAS1
ENSG00000033867	11.0576	10.8164	10.8983	11.0439	10.8243	11.0752	10.8962	11.0178	11.2042	11.0607	10.9659	10.9294	SLC4A7
ENSG00000034053	11.9928	11.9582	11.8324	11.9989	11.8669	11.9553	11.9766	11.9561	11.9681	11.87	11.9369	12.0154	APBA2
ENSG00000034152	9.38174	9.34942	9.29383	9.26463	9.31893	9.30947	9.35882	9.32042	9.40238	9.3095	9.34371	9.39777	MAP2K3
ENSG00000034239	8.57918	8.65492	8.81649	8.60531	8.67346	8.65076	8.6368	8.59325	8.47296	8.49774	8.62181	8.50881	CLXN
ENSG00000034510	14.2436	14.3718	14.4082	14.2482	14.5008	14.1778	14.333	14.2658	14.2103	14.283	14.3335	14.3444	TMSB10
ENSG00000034533	9.09831	8.93825	9.09777	8.94101	9.032	8.88457	8.97404	8.96339	8.80473	9.01266	8.96613	8.97998	ASTE1
ENSG00000034677	10.1676	10.2694	10.1237	10.0464	10.1908	10.1145	10.1546	10.0594	10.1233	10.1235	10.1379	10.1216	RNF19A
ENSG00000034693	9.25778	9.2779	9.31576	9.32246	9.36566	9.30059	9.28627	9.2854	9.33312	9.39934	9.26479	9.31954	PEX3
ENSG00000034713	11.7202	11.756	11.7233	11.5952	11.6749	11.5915	11.7388	11.7106	11.6841	11.6696	11.6259	11.6066	GABARAPL2
ENSG00000035115	10.5402	10.3291	10.3658	10.3289	10.2772	10.3897	10.2937	10.3745	10.5004	10.3833	10.3521	10.3328	SH3YL1
ENSG00000035141	10.4261	10.3997	10.3836	10.4396	10.4158	10.4072	10.3762	10.3517	10.3524	10.38	10.3859	10.3666	FAM136A
ENSG00000035403	10.719	10.6957	10.6093	10.6186	10.6764	10.7457	10.675	10.6693	10.6784	10.6395	10.7751	10.6529	VCL
ENSG00000035499	10.0818	9.8339	10.0436	9.92606	9.90353	10.0386	9.84986	10.0275	10.1103	9.89866	9.76237	9.84795	DEPDC1B
ENSG00000035664	8.30863	8.01241	8.18867	8.17531	8.00449	8.16751	8.0489	8.10843	8.1756	8.13173	7.99157	8.08636	DAPK2
ENSG00000035681	9.47498	9.47625	9.39975	9.37767	9.49405	9.50727	9.42732	9.34148	9.50988	9.35051	9.44793	9.4402	NSMAF
ENSG00000035687	10.6971	10.8545	10.9466	10.948	11.0464	10.9527	10.9893	10.8907	10.8343	11.0018	10.98	10.8916	ADSS2
ENSG00000035862	12.4217	12.326	12.2408	12.2063	12.1888	12.1525	12.2054	12.1627	12.0933	12.1381	12.0808	12.1937	TIMP2
ENSG00000035928	11.793	11.5346	11.7101	11.626	11.5384	11.7497	11.5405	11.5868	11.7138	11.5684	11.4796	11.5301	RFC1
ENSG00000036054	10.3248	10.3518	10.292	10.2732	10.3279	10.3552	10.4045	10.2782	10.3303	10.368	10.4163	10.2959	TBC1D23
ENSG00000036257	12.2299	12.0213	12.0772	11.9699	11.8847	12.0282	12.0935	12.0571	12.1338	12.1245	12.0649	12.026	CUL3
ENSG00000036448	9.25778	9.16817	9.2449	9.18778	9.13939	9.21278	9.14451	9.1647	9.2212	9.1964	9.28655	9.2299	MYOM2
ENSG00000036530	8.97421	8.99761	8.97839	8.95105	9.0411	8.96202	8.8107	9.05361	8.94243	8.71095	8.81327	9.12371	CYP46A1
ENSG00000036549	10.8325	10.5954	10.7098	10.6833	10.6712	10.7174	10.8002	10.6351	10.8039	10.804	10.7298	10.6554	ZZZ3
ENSG00000036565	7.54234	7.98574	7.72298	7.92133	7.83537	7.88663	7.82433	7.69733	7.54234	7.87338	7.89087	7.84406	SLC18A1
ENSG00000036672	9.1351	9.07434	9.19388	9.19424	9.15862	9.11793	9.13167	9.26054	9.27846	9.11546	9.14959	9.16147	USP2
ENSG00000037042	9.95002	9.92581	10.1469	10.0171	9.88528	9.97416	10.1001	10.0817	10.0789	9.95032	9.90652	10.1551	TUBG2
ENSG00000037241	10.1653	10.207	10.2178	10.0406	10.0534	10.1085	10.0621	10.0151	10.1789	10.2772	10.1055	10.0722	RPL26L1
ENSG00000037280	8.63093	8.55355	8.48214	8.63314	8.55899	8.70985	8.53136	8.69255	8.61105	8.66767	8.36292	8.62294	FLT4
ENSG00000037474	11.1465	10.9797	11.0161	11.0592	11.1207	11.0339	10.979	11.0072	11.1585	11.0919	11.0197	11.0591	NSUN2
ENSG00000037637	11.0576	11.0733	11.0294	10.9699	10.9958	11.0171	11.1309	11.0477	11.0684	11.1114	11.1159	10.9791	FBXO42
ENSG00000037749	9.70326	9.99244	9.81946	9.82256	9.91106	9.92714	9.98145	9.91199	9.93619	9.94733	9.82233	9.90461	MFAP3
ENSG00000037757	9.65667	9.8982	9.76973	9.86587	9.93929	9.74422	9.71191	9.81653	9.70759	9.7357	9.81422	9.86418	MRI1
ENSG00000037897	8.89371	8.83419	8.9288	8.76592	8.89606	8.82166	8.72763	8.71121	8.689	8.90286	8.87267	8.8336	METTL1
ENSG00000038002	8.92539	8.96833	8.96375	8.93697	9.02589	9.01739	8.81416	8.97418	8.83745	8.77244	8.86375	8.8558	AGA
ENSG00000038210	8.8477	8.55355	8.78785	8.68122	8.62938	8.63021	8.59437	8.62923	8.63965	8.65429	8.77493	8.54464	PI4K2B
ENSG00000038219	12.0624	11.9686	11.8451	11.9071	11.9471	12.0426	11.9957	11.9364	12.0776	11.8986	12.0136	11.9416	BOD1L1
ENSG00000038274	10.9937	10.7456	10.9226	10.9292	10.7171	10.9376	10.8305	10.9466	10.9835	10.8738	10.9026	10.8028	MAT2B
ENSG00000038295	8.03037	8.20424	7.79764	8.22358	7.98096	8.02809	7.82433	7.69733	7.9099	7.90482	8.06037	8.31359	TLL1
ENSG00000038358	11.1625	11.1319	11.0445	11.1134	10.9971	11.0271	11.1798	11.2143	11.1281	11.2114	11.1766	11.1887	EDC4
ENSG00000038382	12.6856	12.7484	12.5195	12.6918	12.8558	12.7806	12.7723	12.8258	12.7576	12.6833	12.7661	12.8358	TRIO
ENSG00000038427	13.3002	13.0582	13.2047	12.9283	13.1952	13.272	13.0813	13.1927	13.2369	13.1018	12.8912	13.0412	VCAN
ENSG00000038532	10.9809	11.016	10.906	11.0644	11.0543	11.0966	11.0904	11.0624	11.0476	11.0431	11.0525	11.1354	CLEC16A
ENSG00000039068	8.06906	7.54234	7.54234	7.92133	7.68904	7.68317	7.91493	7.69733	8.06076	7.87338	7.70695	7.79888	CDH1
ENSG00000039123	11.6222	11.4618	11.5219	11.4744	11.3874	11.5832	11.4774	11.4323	11.6472	11.5599	11.4907	11.4217	MTREX
ENSG00000039139	8.03037	8.1062	8.05097	8.12276	8.34897	8.1827	8.11226	8.2122	8.1756	8.13173	8.10922	8.19741	DNAH5
ENSG00000039319	10.5647	10.9034	10.8621	11.1057	11.0053	11.0034	10.5894	10.7879	10.7554	10.6796	11.3412	10.9573	ZFYVE16
ENSG00000039523	8.65575	8.68474	8.63745	8.72698	8.78708	8.7834	8.69701	8.74303	8.61105	8.77244	8.72996	8.7147	RIPOR1
ENSG00000039537	8.74156	8.70411	9.02117	8.83954	9.0411	8.87164	8.95305	8.82044	8.59936	8.94071	8.82728	8.73585	C6
ENSG00000039560	11.2335	10.6255	10.6229	10.7381	10.3433	10.7105	10.7549	10.7482	11.2272	10.8684	10.7024	10.7222	RAI14
ENSG00000039600	7.91581	7.83627	7.67011	7.94619	7.92949	7.80555	7.85749	7.85187	7.87127	7.98571	7.8024	7.94407	SOX30
ENSG00000039650	11.1431	11.1376	11.013	11.039	10.9868	11.1385	11.0701	10.9957	11.0181	11.0873	11.0967	11.1462	PNKP
ENSG00000039987	7.74237	7.76469	7.72298	7.7713	7.90092	7.68317	7.91493	7.85187	7.82736	7.54234	7.87102	7.78884	BEST2
ENSG00000040199	10.156	10.0022	9.96713	9.98885	10.1038	9.95153	9.95749	9.95809	9.97647	9.98271	9.88741	9.96849	PHLPP2
ENSG00000040275	10.1928	10.0513	10.1002	10.1561	10.1537	10.2482	10.1913	10.0609	10.2035	10.1431	10.0176	9.95554	SPDL1
ENSG00000040341	11.166	11.3369	11.1726	11.1897	11.1653	11.1561	11.2618	11.3158	11.3411	11.3161	11.2957	11.2258	STAU2
ENSG00000040487	9.45925	9.50014	9.67791	9.42119	9.5664	9.494	9.48262	9.50733	9.50213	9.40616	9.50858	9.4998	SLC66A1
ENSG00000040531	9.15562	9.33869	9.31938	9.40504	9.43476	9.39696	9.34163	9.50504	9.27846	9.28971	9.42613	9.37546	CTNS
ENSG00000040608	10.6955	10.4106	10.6364	10.5865	10.3	10.4921	10.632	10.605	10.5783	10.5633	10.4358	10.5087	RTN4R
ENSG00000040633	10.8943	11.077	11.0754	10.9266	10.9159	10.8893	10.8205	10.8325	10.7929	10.8599	10.8765	10.9155	PHF23
ENSG00000040731	9.83681	9.6538	9.70481	9.44632	9.35183	9.61221	9.57032	9.49816	9.66264	9.54142	9.40113	9.60943	CDH10
ENSG00000040933	11.6443	11.5966	11.5427	11.6729	11.5137	11.5965	11.6766	11.6278	11.6184	11.5866	11.7439	11.7047	INPP4A
ENSG00000041353	8.44493	8.36399	8.3967	8.16517	8.34897	8.23997	8.28149	8.19464	8.29793	8.29049	8.28873	8.36213	RAB27B
ENSG00000041357	11.8376	11.9152	11.93	11.9555	12.0268	11.8796	11.8672	11.9276	11.9344	11.9586	11.8992	11.877	PSMA4
ENSG00000041515	9.68349	9.67668	9.75444	9.48755	9.70867	9.7316	9.66082	9.49586	9.46532	9.53939	9.506	9.49006	MYO16
ENSG00000041802	10.4489	10.3803	10.3949	10.257	10.4127	10.4215	10.4295	10.4512	10.4362	10.4808	10.2963	10.2679	LSG1
ENSG00000041880	8.62251	8.67983	8.7218	8.83062	8.49831	8.79748	8.66134	8.57738	8.634	8.7483	8.69349	8.69506	PARP3
ENSG00000041982	11.1454	11.2543	11.1503	11.1383	11.604	11.4141	11.5659	11.5736	11.3046	11.1396	11.3083	11.303	TNC
ENSG00000041988	10.5525	10.6859	10.5996	10.5542	10.4935	10.5934	10.5774	10.6625	10.569	10.613	10.6392	10.6438	THAP3
ENSG00000042062	7.96548	7.54234	7.85482	7.7713	7.90092	7.80555	7.88743	7.76142	7.87127	7.79899	8.08537	7.89767	RIPOR3
ENSG00000042088	10.0694	10.0293	10.2972	10.0563	10.0289	10.1439	10.0953	10.1052	10.0638	10.0214	10.0807	9.97728	TDP1
ENSG00000042286	8.66388	8.72311	8.80513	8.74907	8.57831	8.60919	8.53136	8.5827	8.59936	8.4815	8.55644	8.63147	AIFM2
ENSG00000042317	9.55445	9.75667	9.68333	9.73247	9.71042	9.54992	9.65745	9.66001	9.73599	9.62038	9.68617	9.63761	SPATA7
ENSG00000042429	10.6258	10.5255	10.3981	10.5954	10.6012	10.5011	10.5877	10.5743	10.5477	10.548	10.4524	10.3697	MED17
ENSG00000042445	9.97689	9.79679	9.51595	9.93328	9.88834	9.97416	9.96552	9.91701	9.92311	9.99863	10.1088	9.91946	RETSAT
ENSG00000042493	9.02095	8.39203	8.47399	8.55593	8.2685	8.62604	8.31919	8.5166	8.46612	8.57946	8.37071	8.62508	CAPG
ENSG00000042753	11.0039	11.1044	11.1716	10.9345	11.0377	10.8845	11.0234	11.0283	11.061	11.024	11.0967	11.0388	AP2S1
ENSG00000042781	7.68384	7.81453	7.72298	7.85556	7.79622	7.74143	7.64217	7.76142	7.77518	7.54234	7.8024	7.78884	USH2A
ENSG00000042832	7.74237	8.0497	7.54234	7.96956	7.79622	7.76488	7.91493	7.83195	8.09785	7.94735	7.89087	7.98553	TG
ENSG00000042980	7.825	7.69964	7.54234	7.74067	7.83537	7.78607	7.82433	7.85187	7.54234	7.79899	7.84988	7.86032	ADAM28
ENSG00000043039	7.54234	7.85648	7.54234	7.84498	7.74972	7.78607	7.91493	7.88824	7.87127	7.77668	7.82714	7.80854	BARX2
ENSG00000043093	10.3268	10.2042	10.3277	10.2899	10.4095	10.334	10.3248	10.2005	10.3092	10.4005	10.3147	10.1855	DCUN1D1
ENSG00000043143	9.47888	9.42706	9.28643	9.37073	9.20143	9.36355	9.4884	9.48195	9.34199	9.34337	9.55905	9.45134	JADE2
ENSG00000043355	12.2027	12.5989	12.624	12.5983	12.588	12.6192	12.4401	12.5391	12.2717	12.2991	12.5715	12.4035	ZIC2
ENSG00000043514	9.66679	9.46169	9.76211	9.65588	9.61996	9.67162	9.53559	9.52997	9.64422	9.64878	9.59323	9.60049	TRIT1
ENSG00000044090	11.8664	11.7424	11.5977	11.6931	11.5322	11.7377	11.6419	11.6199	11.6652	11.6909	11.7227	11.7039	CUL7
ENSG00000044115	12.7445	12.8857	12.8172	12.7075	12.8181	12.8164	12.8093	12.7898	12.7333	12.7395	12.8736	12.7374	CTNNA1
ENSG00000044446	9.8427	9.93601	9.99524	10.1228	9.99827	10.1252	10.0733	10.121	10.3483	10.1938	10.1104	10.2084	PHKA2
ENSG00000044459	10.1906	9.89994	10.1373	10.0137	9.95972	9.98861	9.95749	10.1731	10.1679	10.0591	9.8324	9.83152	CNTLN
ENSG00000044524	11.3083	11.8761	11.7277	11.5064	11.9779	11.611	11.537	11.5357	11.1967	11.455	11.7577	11.5636	EPHA3
ENSG00000044574	13.4605	13.6089	13.5715	13.5205	13.5193	13.5908	13.6255	13.6424	13.4965	13.5303	13.5523	13.5214	HSPA5
ENSG00000046604	10.6812	10.207	10.6202	10.6376	10.5474	10.6863	10.2639	10.4901	10.4806	10.5118	10.185	10.2701	DSG2
ENSG00000046647	9.14541	9.02612	9.12787	9.09154	9.07384	9.07554	9.01486	9.13093	9.2212	9.1241	9.01001	9.09422	GEMIN8
ENSG00000046651	9.78562	9.73121	9.63086	9.85637	10.0137	9.75982	9.86722	9.81112	9.82782	9.69658	9.79785	9.70052	OFD1
ENSG00000046653	12.9859	12.9651	13.0744	12.8357	13.0017	12.9679	13.0164	12.919	12.951	12.9119	12.7769	12.7643	GPM6B
ENSG00000046889	10.186	9.85027	10.1431	10.111	10.2471	10.3975	10.2842	10.4967	10.4768	10.357	10.028	10.1149	PREX2
ENSG00000047056	11.2183	11.3042	11.2875	11.2466	11.3837	11.3305	11.3399	11.2836	11.3088	11.3803	11.425	11.3996	WDR37
ENSG00000047188	10.6796	10.6317	10.576	10.6284	10.6634	10.7585	10.5961	10.6241	10.7306	10.6628	10.7098	10.6329	YTHDC2
ENSG00000047230	10.8368	10.7828	10.8837	10.765	10.7977	10.8442	10.7351	10.795	10.8555	10.7364	10.9337	10.7475	CTPS2
ENSG00000047249	11.2314	11.2074	11.2531	11.1753	11.3118	11.1606	11.1937	11.1877	11.0913	11.2036	11.3242	11.1847	ATP6V1H
ENSG00000047315	12.6725	12.6626	12.6193	12.6762	12.6563	12.5868	12.7058	12.6654	12.7367	12.7308	12.7258	12.682	POLR2B
ENSG00000047346	10.0342	10.0372	9.90681	10.0196	9.99968	9.99252	10.1696	10.1095	10.0587	9.99575	10.2848	10.2564	ATOSA
ENSG00000047365	8.06906	7.92671	7.90292	7.92133	8.0686	7.88663	7.95267	7.81053	8.06076	7.90482	7.70695	7.91827	ARAP2
ENSG00000047410	12.433	12.3721	12.2206	12.359	12.3581	12.4657	12.3953	12.441	12.5911	12.4252	12.3596	12.2891	TPR
ENSG00000047457	8.67993	8.54217	8.63745	8.65481	8.60188	8.46631	8.44803	8.4573	8.53215	8.37653	8.60445	8.52332	CP
ENSG00000047578	10.0006	10.1704	10.0641	10.1743	10.2389	10.2032	10.1799	10.1367	10.0955	10.1353	10.1266	10.1855	KATNIP
ENSG00000047579	9.84564	9.58703	9.86503	9.66694	9.66236	9.6448	9.50559	9.71946	9.56779	9.71451	9.62417	9.58425	DTNBP1
ENSG00000047597	8.33315	8.52483	8.34051	8.55593	8.40396	8.2798	8.34325	8.34509	8.39425	8.28341	8.49246	8.45853	XK
ENSG00000047617	8.13865	8.51897	8.38762	8.54692	8.55899	8.43038	8.43764	8.3933	8.26268	8.37653	8.47227	8.44018	ANO2
ENSG00000047621	9.69012	9.87178	9.87209	9.80582	9.72951	9.73319	9.78116	9.67011	9.72732	9.80064	9.99287	9.74939	C12orf4
ENSG00000047634	10.1038	9.85748	10.0942	9.82549	9.69105	9.88266	9.7391	9.73869	9.88117	10.0087	9.78544	9.78644	SCML1
ENSG00000047644	10.2041	10.297	10.2013	10.3201	10.4064	10.4423	10.334	10.4523	10.2337	10.2654	10.3832	10.2804	WWC3
ENSG00000047648	7.74237	7.89339	7.90292	7.7713	7.90092	7.98612	7.78664	7.88824	7.82736	7.54234	7.70695	7.81785	ARHGAP6
ENSG00000047662	9.85733	9.78356	9.80227	9.7429	9.75001	9.91616	9.89565	9.98375	10.005	9.8689	9.80401	9.94247	FAM184B
ENSG00000047849	13.5174	13.8271	13.6627	13.6905	13.8754	13.7155	13.8598	13.8397	13.5832	13.7011	13.8301	13.8122	MAP4
ENSG00000047932	10.9718	10.9135	10.8746	10.9075	10.8251	10.919	10.9259	10.889	11.0241	11.0384	10.8585	10.8401	GOPC
ENSG00000048028	10.2658	9.92922	10.1809	10.1376	10.227	10.2132	10.1097	10.1311	10.1601	10.0917	9.96591	10.0145	USP28
ENSG00000048052	12.2813	12.1824	12.344	12.1421	12.2576	12.2208	12.1178	12.1684	12.1101	12.1328	12.1025	12.0023	HDAC9
ENSG00000048140	11.1152	11.0446	11.1201	11.1322	11.2268	11.0937	11.1356	11.0492	11.0676	11.2036	11.1536	11.1633	TSPAN17
ENSG00000048162	10.3873	10.2905	10.4436	10.3843	10.2054	10.2866	10.4257	10.3769	10.3469	10.4355	10.4963	10.3937	NOP16
ENSG00000048342	9.57988	9.78735	9.79731	9.88934	9.82899	9.79653	9.74384	9.63131	9.5727	9.68206	9.64748	9.78877	CC2D2A
ENSG00000048392	11.7248	11.4237	11.6768	11.7056	11.4646	11.6953	11.805	11.7871	11.9738	11.8707	11.5552	11.4963	RRM2B
ENSG00000048405	9.68681	9.52823	9.71012	9.5792	9.63672	9.69627	9.69891	9.61461	9.57759	9.67474	9.67942	9.52001	ZNF800
ENSG00000048471	10.4621	10.5561	10.266	10.5099	10.5379	10.4885	10.5189	10.565	10.5441	10.5029	10.5207	10.5831	SNX29
ENSG00000048540	12.3435	11.9658	8.6838	9.11248	8.39804	8.75828	10.7382	9.03003	11.5501	10.8452	10.5483	11.3923	LMO3
ENSG00000048544	10.1676	10.2056	10.1237	10.1197	10.1129	10.1133	10.1193	10.0443	10.2337	10.2452	10.1632	10.1384	MRPS10
ENSG00000048545	8.43445	8.23938	8.35972	8.40231	8.32315	8.3051	8.26845	8.27799	8.35565	8.26174	8.15399	8.4295	GUCA1A
ENSG00000048649	12.7	12.56	12.4727	12.4744	12.4039	12.5881	12.5823	12.6502	12.7346	12.5799	12.4906	12.4441	RSF1
ENSG00000048707	11.0782	11.0567	10.7795	11.039	11.1702	11.1724	11.1123	11.1407	11.1868	11.0546	11.0616	11.0885	VPS13D
ENSG00000048740	12.9859	12.7526	12.4381	12.6332	12.3507	12.6982	12.806	12.6555	13.1788	12.8054	12.7598	12.8661	CELF2
ENSG00000048828	10.7422	10.7929	10.9401	10.9733	10.9115	10.9696	10.9293	10.9584	10.9418	10.8491	10.9391	10.8595	FAM120A
ENSG00000048991	11.2939	11.2169	11.2268	11.1496	11.1555	11.1963	11.2363	11.2011	11.2821	11.2138	11.1887	11.2114	R3HDM1
ENSG00000049089	9.85733	10.4976	10.234	10.6251	10.5198	10.6768	10.5498	10.603	10.3092	10.221	10.6755	10.6106	COL9A2
ENSG00000049130	10.0965	9.84846	9.95837	9.83812	9.74662	9.90369	10.0408	9.98057	9.85969	10.2548	9.94763	9.89605	KITLG
ENSG00000049167	9.66005	9.5737	9.55542	9.52624	9.79174	9.53525	9.68744	9.60407	9.74461	9.5556	9.64979	9.55114	ERCC8
ENSG00000049192	8.7637	8.72311	8.75237	8.79184	8.69053	8.86183	8.66939	8.49925	8.8602	8.63615	8.71968	8.67095	ADAMTS6
ENSG00000049239	10.9134	10.7883	10.8586	11.0341	10.8527	11.0419	10.832	10.9678	10.8998	10.8951	10.9036	10.9013	H6PD
ENSG00000049245	9.91148	9.9394	9.95837	9.96267	10.0095	9.95689	9.95749	10.0011	9.95831	9.91253	10.0017	9.98064	VAMP3
ENSG00000049246	9.4632	9.42706	9.55542	9.57684	9.60109	9.66663	9.52816	9.58056	9.59216	9.5353	9.56399	9.6183	PER3
ENSG00000049247	8.54293	8.24787	8.36914	8.38777	8.36775	8.40368	8.23467	8.24593	8.37905	8.56471	8.43034	8.49899	UTS2
ENSG00000049249	7.88825	7.81453	7.90292	7.82261	7.86982	7.82367	7.88743	7.69733	7.80259	7.69065	7.8024	7.68477	TNFRSF9
ENSG00000049283	7.68384	7.91044	7.76351	7.75654	7.79622	7.64194	7.6835	7.76142	7.65885	7.81949	7.8024	7.76741	EPN3
ENSG00000049323	11.2539	10.9531	11.2849	11.1798	11.3052	11.4357	11.1782	11.3274	11.2743	11.0853	10.9721	11.0757	LTBP1
ENSG00000049449	12.8066	12.8768	12.9047	12.9387	12.8453	12.9181	12.8622	12.923	12.8634	12.8577	12.8616	12.7774	RCN1
ENSG00000049540	9.79174	9.94615	9.90681	10.0944	9.84171	10.0499	9.81745	10.0306	9.78895	9.81886	10.0824	10.0659	ELN
ENSG00000049541	10.2786	10.2426	10.3949	10.3309	10.2623	10.3848	10.1264	10.3048	10.3862	10.2982	10.2602	10.3323	RFC2
ENSG00000049618	12.0888	12.2484	11.9967	12.2843	12.344	12.2822	12.1955	12.2025	12.1648	12.0811	12.1795	12.2593	ARID1B
ENSG00000049656	11.184	11.1448	11.2678	11.2218	11.1961	11.2208	11.2724	11.2169	11.1701	11.0991	11.0902	11.2555	CLPTM1L
ENSG00000049759	12.8228	12.7294	12.5711	12.5683	12.734	12.6353	12.738	12.7567	12.7991	12.7249	12.7196	12.7858	NEDD4L
ENSG00000049768	8.2293	8.0497	8.24697	8.23281	8.16869	8.10237	8.24157	8.13864	8.29793	8.15834	8.27112	8.21585	FOXP3
ENSG00000049769	10.0239	10.1299	9.81212	9.96355	9.99686	9.93804	9.97616	10.0639	9.97467	10.048	9.90842	10.071	PPP1R3F
ENSG00000049860	11.6032	11.7831	11.7012	11.8062	11.7036	11.8264	11.9164	11.9917	11.6734	11.7686	11.8012	11.7719	HEXB
ENSG00000049883	9.521	9.3706	9.55542	9.50392	9.41949	9.52413	9.54482	9.48892	9.69872	9.6127	9.60283	9.47728	PTCD2
ENSG00000050030	10.6158	10.4795	10.3074	10.4068	10.4466	10.493	10.3712	10.5259	10.6707	10.3898	10.337	10.4711	NEXMIF
ENSG00000050130	10.3391	10.3803	10.4202	10.4377	10.364	10.3259	10.2968	10.3321	10.3647	10.3789	10.4018	10.305	JKAMP
ENSG00000050165	12.4414	12.5776	12.6551	12.4491	12.7094	12.4515	12.5149	12.5176	12.2707	12.4277	12.4821	12.5208	DKK3
ENSG00000050327	7.9882	7.81453	7.72298	7.86579	7.74972	7.71479	7.6835	7.69733	7.70707	7.83856	7.775	7.78884	ARHGEF5
ENSG00000050344	8.40216	8.53643	8.53704	8.40231	8.53423	8.46631	8.45317	8.56122	8.48648	8.55474	8.53142	8.49899	NFE2L3
ENSG00000050393	10.8735	10.8387	10.8343	10.7035	10.5265	10.7282	10.787	10.6664	10.8275	10.7689	10.6008	10.6496	MCUR1
ENSG00000050405	10.2701	10.0022	10.1902	10.14	10.0357	10.1121	10.0408	10.0458	10.2292	10.1353	9.83039	9.95074	LIMA1
ENSG00000050426	10.7844	10.7304	10.8237	10.7432	10.5417	10.7282	10.7221	10.6341	10.7201	10.7515	10.5743	10.7398	LETMD1
ENSG00000050438	12.3609	12.2897	12.2689	12.5129	12.4598	12.5601	12.5922	12.6584	12.7775	12.7466	12.6233	12.7028	SLC4A8
ENSG00000050555	7.94144	7.69964	7.72298	7.86579	7.90092	7.78607	7.78664	7.85187	7.87127	7.54234	7.87102	7.86032	LAMC3
ENSG00000050628	8.33315	8.64476	8.45745	8.40948	8.51902	8.41981	8.36655	8.37302	8.03442	8.31808	8.38606	8.39374	PTGER3
ENSG00000050748	10.908	11.0059	11.0616	10.9362	10.9482	10.9036	10.9758	10.9038	10.9319	10.9454	10.9552	10.9739	MAPK9
ENSG00000050767	7.9882	8.07306	7.90292	7.86579	8.04817	7.98612	7.90145	7.83195	7.77518	7.9337	8.08537	8.08179	COL23A1
ENSG00000050820	11.5872	11.6028	11.4242	11.6289	11.3488	11.5488	11.6285	11.5969	11.574	11.5954	11.6551	11.7063	BCAR1
ENSG00000051009	10.3248	10.3791	10.2447	10.2851	10.2576	10.3033	10.3938	10.2947	10.2441	10.3085	10.4097	10.3411	FHIP1B
ENSG00000051108	11.0477	11.1723	11.3052	11.153	11.3299	11.23	11.3739	11.3048	11.2168	11.2501	11.145	11.1907	HERPUD1
ENSG00000051128	9.93638	9.94278	9.91592	9.84967	9.93044	9.79803	9.80847	9.73487	9.79309	9.89556	9.76448	9.87076	HOMER3
ENSG00000051180	9.19559	9.28918	9.31214	9.25548	9.14767	9.38245	9.29755	9.21504	9.41911	9.37633	9.09652	9.18807	RAD51
ENSG00000051341	9.25311	9.06077	9.12362	9.12452	9.28021	9.32048	9.07883	9.24085	9.28156	9.12123	8.94973	9.17167	POLQ
ENSG00000051382	10.0744	9.77975	9.95617	9.86398	9.77021	9.79803	9.84841	9.94672	10.1648	10.02	9.86411	9.85387	PIK3CB
ENSG00000051523	9.6735	9.61761	9.65598	9.81667	9.5166	9.706	9.55581	9.65391	9.54794	9.56563	9.70177	9.71044	CYBA
ENSG00000051596	10.6748	10.5679	10.7587	10.6257	10.4567	10.6568	10.602	10.6261	10.6805	10.6936	10.5836	10.5739	THOC3
ENSG00000051620	10.0644	10.0005	10.0641	10.0289	9.92451	9.96887	9.98013	9.96616	10.0365	9.95032	9.9421	10.0488	HEBP2
ENSG00000051825	9.90307	9.78356	9.86031	9.96179	9.97269	10.017	9.88009	9.91701	10.1021	10.0058	9.87193	9.92717	MPHOSPH9
ENSG00000052126	11.5019	11.9268	11.7683	11.6908	12.0205	11.7264	11.7286	11.802	11.5342	11.6922	11.9029	11.6992	PLEKHA5
ENSG00000052344	7.825	7.9573	7.79764	7.96956	7.86982	7.96351	7.78664	7.88824	7.77518	7.69065	8.06037	7.95635	PRSS8
ENSG00000052723	10.8368	10.9482	10.8971	10.9384	11.027	11.0021	11.0934	10.9803	11.0634	10.9955	10.9319	10.943	SIKE1
ENSG00000052749	10.6341	10.5144	10.4343	10.6398	10.4292	10.6632	10.7435	10.6654	10.7646	10.6222	10.4499	10.6479	RRP12
ENSG00000052795	10.6391	10.7189	10.5332	10.6654	10.7921	10.5567	10.6686	10.5629	10.6707	10.5945	10.6258	10.5581	FNIP2
ENSG00000052802	12.9119	12.8391	12.9287	12.7201	12.8118	12.7384	12.909	12.8504	13.1078	12.8873	12.7563	12.7302	MSMO1
ENSG00000052841	11.6851	11.7311	11.6448	11.6713	11.6293	11.6785	11.6896	11.6347	11.6268	11.6965	11.7943	11.6883	TTC17
ENSG00000052850	7.74237	7.83627	7.79764	7.78515	7.83537	7.88663	7.88743	7.69733	7.87127	7.81949	7.90962	7.84406	ALX4
ENSG00000053108	9.20537	9.75667	9.48157	9.78685	10.0398	9.80104	9.90406	10.0321	9.56532	9.83683	10.1616	10.0866	FSTL4
ENSG00000053254	11.7915	11.6743	11.7082	11.7938	11.8465	11.743	11.8564	11.8588	11.9186	11.8719	11.7372	11.8334	FOXN3
ENSG00000053371	10.4338	10.3329	10.5143	10.474	10.2599	10.3631	10.387	10.4967	10.556	10.312	10.3589	10.4483	AKR7A2
ENSG00000053372	10.4621	10.5561	10.5675	10.7071	10.7146	10.6349	10.6766	10.6654	10.6376	10.601	10.4926	10.6208	MRTO4
ENSG00000053438	11.8362	12.4061	12.4487	12.1389	12.3131	12.5898	12.2362	12.162	11.8285	12.1426	12.5451	12.1054	NNAT
ENSG00000053501	10.0519	9.88769	9.98881	9.91058	9.78515	9.84974	9.98934	10.0198	10.133	9.96956	9.8324	9.85609	USE1
ENSG00000053524	9.46714	9.57816	9.71277	9.47609	9.77021	9.62431	9.63364	9.55001	9.63023	9.52709	9.58356	9.51043	MCF2L2
ENSG00000053702	8.45527	8.47055	8.56691	8.67861	8.57352	8.56561	8.35499	8.56664	8.47296	8.69387	8.53142	8.62294	NRIP2
ENSG00000053747	9.37329	9.09439	8.74633	9.39143	8.78324	9.01739	8.80723	9.0232	8.99924	9.1241	9.10733	9.26914	LAMA3
ENSG00000053770	10.67	10.9143	10.832	10.7416	10.8917	10.7472	10.8341	10.7781	10.7503	10.8334	10.8934	10.7312	AP5M1
ENSG00000053900	9.88325	9.74106	9.64766	9.6118	9.80319	9.63289	9.80245	9.69995	9.70316	9.72338	9.89509	9.68213	ANAPC4
ENSG00000053918	8.08733	8.44523	8.24697	8.4059	8.29636	8.37037	8.24157	8.25409	8.23496	8.19203	8.47906	8.31672	KCNQ1
ENSG00000054116	10.6225	10.7615	10.8609	10.788	10.781	10.7547	10.7397	10.7673	10.7095	10.7665	10.8585	10.7811	TRAPPC3
ENSG00000054118	12.5348	12.4984	12.532	12.5527	12.4687	12.5411	12.5429	12.4759	12.5348	12.484	12.4784	12.4997	THRAP3
ENSG00000054148	12.1949	12.0359	12.1097	12.1257	11.8968	12.0668	12.0396	12.0324	11.9576	12.1429	12.0518	12.1217	PHPT1
ENSG00000054179	8.18568	8.01241	7.94522	8.15486	8.25412	8.27332	8.16895	8.24593	8.24433	8.30442	8.19554	8.11302	ENTPD2
ENSG00000054267	11.5452	11.4261	11.5348	11.5061	11.5084	11.5192	11.5195	11.4396	11.5913	11.5982	11.4802	11.4594	ARID4B
ENSG00000054277	8.74156	8.77351	8.89268	8.72449	8.82839	8.88457	8.78258	8.88464	8.74604	8.81904	8.67743	8.76766	OPN3
ENSG00000054282	10.2528	10.1181	10.1564	10.2865	10.1981	10.211	10.2014	10.2405	10.4219	10.3005	10.2216	10.2112	SDCCAG8
ENSG00000054356	11.5998	11.6729	11.5963	11.5778	11.6543	11.5302	11.7358	11.6444	11.4396	11.549	11.5715	11.7509	PTPRN
ENSG00000054392	8.75638	9.22579	9.0488	9.16817	9.12265	8.90368	8.95002	9.23801	9.01104	9.05002	8.92466	9.0414	HHAT
ENSG00000054523	14.1911	14.119	13.9212	14.0988	14.219	14.2398	14.2117	14.2028	14.2594	14.1388	14.0481	14.1696	KIF1B
ENSG00000054598	7.825	7.98574	8.08148	8.02627	7.86982	8.0076	7.98715	8.09798	7.94477	7.9337	8.03405	8.1507	FOXC1
ENSG00000054611	9.308	9.55797	9.55242	9.57684	9.47739	9.54627	9.61113	9.57191	9.42739	9.53735	9.48781	9.5924	TBC1D22A
ENSG00000054654	13.3539	13.0905	12.7877	13.041	12.9435	13.2391	12.9087	13.1513	13.5465	13.1782	13.1845	13.1731	SYNE2
ENSG00000054690	9.43125	9.33869	9.40986	9.38869	9.53275	9.54444	9.43737	9.54336	9.35373	9.45725	9.43707	9.47035	PLEKHH1
ENSG00000054793	13.0246	13.2585	12.9835	13.1553	13.3089	13.1351	13.1774	13.094	13.0281	13.0624	13.1081	13.1827	ATP9A
ENSG00000054803	8.10498	8.36399	8.05097	8.19508	8.18512	8.0848	8.18418	8.36614	8.40174	8.49236	8.3059	8.18987	CBLN4
ENSG00000054938	7.88825	7.87546	8.08148	7.84498	7.92949	7.85675	7.95267	7.81053	7.77518	7.90482	7.87102	7.91154	CHRDL2
ENSG00000054965	13.0935	13.0493	12.8456	12.9782	12.9696	13.0629	13.1445	13.0439	13.1126	13.0344	12.9555	13.0693	FAM168A
ENSG00000054967	9.82792	9.64959	9.75956	9.71666	9.66417	9.69301	9.80245	9.82012	9.66493	9.66737	9.64748	9.75895	RELT
ENSG00000054983	10.7128	10.8588	10.7187	10.7516	10.7429	10.7004	10.8154	10.7372	10.6275	10.6866	10.7598	10.7198	GALC
ENSG00000055044	11.1454	11.0529	11.1494	11.2357	11.1738	11.1171	11.0934	10.9749	11.2309	11.1147	11.0383	10.9964	NOP58
ENSG00000055070	11.7217	11.7011	11.7358	11.7143	11.7707	11.7583	11.7787	11.6984	11.7977	11.7355	11.6805	11.7305	SZRD1
ENSG00000055118	11.0166	11.2061	11.0506	11.2304	11.1369	11.2545	11.1876	11.2615	11.0104	11.1654	11.3159	11.4043	KCNH2
ENSG00000055130	11.6835	11.6963	11.6052	11.6176	11.6961	11.6467	11.719	11.6415	11.7617	11.7225	11.7357	11.7116	CUL1
ENSG00000055147	9.61185	9.7721	9.71012	9.76455	9.80319	9.63118	9.68908	9.62299	9.67403	9.6242	9.71937	9.60407	FAM114A2
ENSG00000055163	13.0312	13.1607	12.9518	13.0772	13.0532	13.0152	13.0613	13.003	13.0648	12.9857	13.126	13.1641	CYFIP2
ENSG00000055208	11.4939	11.5982	11.5991	11.5212	11.5722	11.498	11.5008	11.4893	11.5781	11.5894	11.5322	11.4726	TAB2
ENSG00000055211	10.6489	10.6111	10.7636	10.6131	10.7608	10.7267	10.6121	10.7799	10.5748	10.6001	10.6314	10.6106	GINM1
ENSG00000055332	11.2939	11.1269	11.2276	11.2172	11.4457	11.2597	11.3764	11.278	11.3553	11.1735	11.2075	11.189	EIF2AK2
ENSG00000055483	10.7859	10.7736	10.8095	10.6791	10.5773	10.7808	10.7936	10.7718	10.7979	10.7014	10.7811	10.7822	USP36
ENSG00000055609	11.6354	11.4917	11.1881	11.5331	11.5175	11.5773	11.4761	11.5012	11.7011	11.4376	11.5933	11.5218	KMT2C
ENSG00000055813	8.59676	8.70411	8.69664	8.62211	8.60652	8.65885	8.54525	8.74749	8.45225	8.57457	8.43034	8.60345	CCDC85A
ENSG00000055917	12.4103	12.3372	12.3722	12.349	12.4783	12.3902	12.3672	12.3638	12.5094	12.4516	12.3566	12.2941	PUM2
ENSG00000055950	10.9963	10.8316	11.1114	11.0115	10.8776	10.992	10.9655	10.9537	10.8651	10.8661	10.9974	11.0579	MRPL43
ENSG00000056050	10.7018	10.664	10.6853	10.5357	10.5436	10.6209	10.4726	10.4523	10.6242	10.6866	10.5448	10.5255	HPF1
ENSG00000056097	12.6497	12.587	12.5849	12.5113	12.5213	12.5571	12.5601	12.5289	12.5877	12.5343	12.4667	12.4559	ZFR
ENSG00000056277	9.36478	9.21389	9.35146	9.24318	9.47949	9.34005	9.2115	9.27717	9.37399	9.27718	9.34371	9.23953	ZNF280C
ENSG00000056487	11.714	11.6733	11.3716	11.7584	11.4891	11.6793	11.8247	11.7373	11.9222	11.6718	11.7321	11.7974	PHF21B
ENSG00000056558	8.54293	8.68962	8.66422	8.79879	8.64282	8.57891	8.56343	8.67352	8.45922	8.60351	8.70405	8.65866	TRAF1
ENSG00000056586	11.4007	11.3474	11.321	11.3189	11.3195	11.3899	11.3769	11.2986	11.4629	11.3083	11.384	11.2791	RC3H2
ENSG00000056736	8.79248	8.81722	8.64422	8.73931	8.821	8.82507	8.94393	8.82868	8.76599	8.82283	8.67743	8.80738	IL17RB
ENSG00000056972	8.92539	8.84257	9.05334	9.0393	8.94987	9.03431	9.04591	9.10254	8.97525	8.94071	9.0856	9.03427	TRAF3IP2
ENSG00000056998	10.333	10.3009	10.3176	10.3153	10.2175	10.2907	10.251	10.3757	10.1458	10.2259	10.1601	10.1907	GYG2
ENSG00000057019	11.0867	11.116	11.1181	11.0341	11.0914	11.1968	10.9823	10.9725	10.94	10.9898	10.8179	10.9131	DCBLD2
ENSG00000057252	9.8804	9.689	9.93171	9.72827	9.80644	9.75827	9.72317	9.61461	9.79723	9.70019	9.73889	9.60049	SOAT1
ENSG00000057294	9.40261	9.56023	9.54038	9.46839	9.54274	9.37409	9.4131	9.63338	9.32716	9.43307	9.56891	9.47134	PKP2
ENSG00000057468	7.88825	7.69964	7.79764	7.7713	7.83537	7.76488	7.54234	7.81053	7.85011	7.75199	7.82714	7.74369	MSH4
ENSG00000057593	7.91581	8.01241	7.98339	8.07075	8.00449	8.01796	7.96449	8.09798	8.06076	8.07429	7.96077	8.04854	F7
ENSG00000057608	13.0228	13.0157	13.0871	12.9088	13.0221	12.9767	12.9506	13.0062	13.0724	13.0279	12.982	12.8779	GDI2
ENSG00000057657	7.54234	7.69964	7.79764	7.65691	7.79622	7.68317	7.82433	7.85187	7.70707	7.75199	7.775	7.71675	PRDM1
ENSG00000057663	9.51723	9.58038	9.57027	9.39962	9.4753	9.49781	9.43336	9.54336	9.64422	9.71629	9.46403	9.45637	ATG5
ENSG00000057704	8.20056	8.30447	8.1637	8.31048	8.16029	8.2798	8.06782	8.11869	8.30647	7.96054	8.15399	8.25463	TMCC3
ENSG00000057757	11.5382	11.4945	11.6268	11.5581	11.5228	11.4408	11.5659	11.4729	11.5589	11.5618	11.4728	11.5432	PITHD1
ENSG00000057935	10.7112	10.4727	10.2304	10.4049	10.3112	10.4244	10.4836	10.316	10.583	10.4292	10.3899	10.4781	MTA3
ENSG00000058056	10.1792	10.0668	9.86974	10.2434	10.2127	10.3641	10.1169	10.1704	10.3565	10.256	10.2834	10.2095	USP13
ENSG00000058063	10.5577	10.4738	10.6644	10.5293	10.621	10.5832	10.5541	10.602	10.6354	10.6139	10.5086	10.4706	ATP11B
ENSG00000058085	8.61401	8.9306	8.77027	8.58241	8.87163	8.47132	8.62006	8.71121	8.53215	8.61764	8.82728	8.71664	LAMC2
ENSG00000058091	10.7991	11.0121	10.9594	10.9066	11.0766	11.0794	11.064	11.1184	11.0384	10.9657	10.9956	10.9423	CDK14
ENSG00000058262	13.0281	13.1412	13.1023	13.0892	13.1216	13.0559	13.2221	13.1992	13.0775	13.1605	13.1706	13.1401	SEC61A1
ENSG00000058272	11.3548	11.4237	11.4196	11.4028	11.4872	11.4324	11.2973	11.3928	11.5108	11.422	11.3262	11.3307	PPP1R12A
ENSG00000058335	9.82792	9.36006	9.51903	9.66474	9.60109	9.80854	10.1073	10.0027	10.0033	9.97249	9.74319	10.0526	RASGRF1
ENSG00000058404	10.7769	10.8038	10.612	10.7361	10.6273	10.6576	10.9739	10.7546	11.1138	10.9359	11.0608	11.2258	CAMK2B
ENSG00000058453	10.8268	11.1029	10.9248	11.1911	11.0733	11.1707	11.0309	11.117	10.921	10.9086	11.1489	11.0491	CROCC
ENSG00000058600	10.6876	10.52	10.559	10.6191	10.6555	10.8013	10.6901	10.7149	10.7462	10.644	10.6066	10.7171	POLR3E
ENSG00000058668	12.0971	12.1322	12.0249	11.9339	12.1374	12.1087	12.0576	12.0043	11.9518	11.9657	12.0166	11.887	ATP2B4
ENSG00000058673	11.9645	11.8816	11.8948	11.85	11.9171	11.8666	11.8606	11.9083	11.8691	11.9348	11.9573	11.8122	ZC3H11A
ENSG00000058729	10.1062	10.0134	10.1545	10.0103	9.93782	10.0586	10.0745	10.092	10.2004	10.1901	10.079	9.98734	RIOK2
ENSG00000058799	9.97423	10.0102	10.027	9.96531	10.0828	10.0474	10.0281	10.029	9.88117	10.1366	10.079	10.0411	YIPF1
ENSG00000058804	10.705	10.6194	10.6471	10.5622	10.5634	10.6941	10.6742	10.7224	10.6499	10.6778	10.5566	10.535	NDC1
ENSG00000058866	8.20056	7.92671	8.18867	8.12824	8.05849	8.10237	8.10367	8.15791	8.10964	8.03208	8.10922	8.18987	DGKG
ENSG00000059122	11.1234	11.2959	11.0969	11.2225	11.1023	11.2465	11.2807	11.2942	11.27	11.2595	11.3214	11.4301	FLYWCH1
ENSG00000059145	9.83089	10.0419	9.96932	10.0628	9.99121	9.96489	10.0358	10.0519	10.0502	9.88308	9.89891	10.0722	UNKL
ENSG00000059377	8.18568	8.1272	8.09608	8.38039	8.27557	8.3355	8.11226	8.35217	8.02068	8.2317	8.36292	8.26482	TBXAS1
ENSG00000059378	8.06906	8.13741	8.01843	8.15486	8.17696	8.0848	8.37226	8.27799	8.23496	8.20017	8.03405	8.14254	PARP12
ENSG00000059573	11.6788	11.5641	11.6248	11.699	11.5859	11.7586	11.6264	11.7554	11.6685	11.6359	11.4784	11.5759	ALDH18A1
ENSG00000059588	10.1182	10.0987	10.0122	10.0767	10.1969	10.0868	10.1833	10.1268	10.0278	10.089	10.3217	10.2493	TARBP1
ENSG00000059691	9.68349	9.74106	9.68333	9.66694	9.64777	9.66996	9.68908	9.71946	9.6419	9.68934	9.63355	9.70052	GATB
ENSG00000059728	10.2914	10.2028	10.1865	10.1407	10.0973	10.1773	10.2488	10.2273	10.25	10.1662	10.0469	10.186	MXD1
ENSG00000059758	11.4656	11.3767	11.5052	11.248	11.3429	11.3435	11.3895	11.2886	11.2899	11.3641	11.3439	11.2633	CDK17
ENSG00000059769	9.34325	9.37323	9.13633	9.32246	9.29001	9.27127	9.31094	9.40009	9.41078	9.28971	9.37563	9.25502	DNAJC25
ENSG00000059804	11.1488	11.4007	11.3161	10.8968	11.2459	11.1617	11.3213	11.3238	11.2599	11.0247	10.9712	11.1644	SLC2A3
ENSG00000059915	11.7642	11.7169	11.4149	11.6913	11.293	11.6155	11.6884	11.569	11.5964	11.5968	11.7264	11.8463	PSD
ENSG00000060069	10.5044	10.4988	10.5201	10.4642	10.423	10.5279	10.5868	10.5451	10.5818	10.5364	10.5328	10.6119	CTDP1
ENSG00000060138	11.095	10.7856	11.0852	11.0415	10.902	11.0583	11.0682	11.1442	11.0351	10.9799	10.8604	10.9172	YBX3
ENSG00000060140	8.06906	8.1062	8.27959	8.25971	8.13436	8.0848	8.12072	8.03036	8.03442	8.05364	8.13205	8.07251	STYK1
ENSG00000060237	12.7803	12.8734	12.6678	12.8515	12.9011	12.9911	12.8269	12.8913	12.8938	12.8072	12.8696	12.8252	WNK1
ENSG00000060339	11.7439	11.5804	11.7113	11.7885	11.8116	11.7497	11.7802	11.7436	11.8502	11.8033	11.673	11.6811	CCAR1
ENSG00000060491	11.0794	11.03	11.0516	11.1142	10.9289	11.173	11.2603	11.3195	11.2345	11.1358	11.1766	11.167	OGFR
ENSG00000060642	8.84096	8.76001	8.95388	8.87231	8.91656	8.94089	8.86801	8.87683	8.77582	8.69387	8.8771	8.82494	PIGV
ENSG00000060656	11.7544	11.7962	11.7214	11.7508	11.9468	11.8562	12.0261	12.0542	11.6841	11.862	11.9301	12.0025	PTPRU
ENSG00000060688	10.6158	10.6017	10.6256	10.6376	10.6538	10.5627	10.562	10.5011	10.4967	10.6047	10.6043	10.5603	SNRNP40
ENSG00000060709	9.38594	9.72725	9.4879	9.70815	9.74662	9.71887	9.81147	9.79109	9.65577	9.75656	9.8324	9.92227	RIMBP2
ENSG00000060718	11.637	11.7573	11.5197	11.5853	11.862	11.6559	11.7187	11.8339	11.589	11.684	11.6923	11.654	COL11A1
ENSG00000060749	11.1373	11.2122	11.2807	11.1664	11.2711	11.3529	11.2587	11.2799	11.3687	11.2389	11.2253	11.061	QSER1
ENSG00000060762	10.142	10.1846	10.2196	10.2071	10.1921	10.2066	10.2778	10.0669	10.0772	10.2607	10.3048	10.2016	MPC1
ENSG00000060971	10.163	10.1002	10.0207	10.1967	10.0762	10.0697	10.1546	10.1551	10.1298	10.1649	10.1569	10.1773	ACAA1
ENSG00000060982	11.6264	11.7976	11.5052	11.4711	11.6577	11.6216	11.5837	11.458	11.4778	11.4381	11.6568	11.5165	BCAT1
ENSG00000061273	10.9066	10.8562	10.8971	10.9388	10.8865	10.9056	10.8327	10.8898	10.6924	10.8192	10.7981	10.9291	HDAC7
ENSG00000061337	11.2709	11.3622	10.8643	11.3736	11.3255	11.205	11.3837	11.2596	11.3846	11.3652	11.5281	11.4984	LZTS1
ENSG00000061455	7.825	7.69964	7.85482	7.88533	7.79622	7.74143	7.6835	7.83195	7.82736	7.69065	7.87102	7.71675	PRDM6
ENSG00000061492	7.94144	7.85648	7.94522	7.85556	7.95605	7.85675	7.88743	7.76142	7.74404	7.88947	7.82714	7.82686	WNT8A
ENSG00000061656	7.85823	7.79088	7.90292	7.90379	7.90092	8.04773	7.96449	8.03036	7.85011	7.99776	8.13205	8.01811	SPAG4
ENSG00000061676	13.1618	13.0359	13.1475	13.0411	13.1381	13.1438	13.1753	13.0912	13.2864	13.1294	13.0674	13.0083	NCKAP1
ENSG00000061794	10.7694	10.6028	10.771	10.5887	10.691	10.6926	10.6734	10.5227	10.6642	10.8381	10.771	10.6409	MRPS35
ENSG00000061918	10.4127	9.88945	9.9715	9.81372	9.57613	9.78896	9.92486	9.80569	10.0536	10.0369	9.82233	9.9039	GUCY1B1
ENSG00000061936	11.5144	11.2907	11.3433	11.3896	11.2969	11.3686	11.4905	11.4209	11.53	11.4671	11.4011	11.4412	SFSWAP
ENSG00000061938	11.3833	11.3143	11.2417	11.4063	11.2203	11.3553	11.3404	11.3341	11.2714	11.1772	11.414	11.4523	TNK2
ENSG00000061987	10.8805	10.7736	10.8632	10.8183	10.8535	10.8687	10.8133	10.8782	10.9835	10.7918	10.8989	10.7968	MON2
ENSG00000062038	9.22948	9.11084	9.18178	9.24318	8.9758	9.1563	9.15721	9.18866	9.2691	9.16358	9.25534	9.25738	CDH3
ENSG00000062096	8.13865	8.43877	8.59579	8.53476	8.85024	8.57007	8.8875	8.74749	8.52577	8.59875	8.75519	8.67704	ARSF
ENSG00000062194	12.2902	12.2104	12.1701	12.182	12.2291	12.227	12.2103	12.1752	12.2022	12.2781	12.2253	12.0829	GPBP1
ENSG00000062282	8.33315	8.27271	8.01843	8.2419	8.08824	8.10237	8.38913	8.19464	8.28929	8.2317	8.25303	8.27486	DGAT2
ENSG00000062370	8.77098	8.68962	8.8661	8.74907	8.72378	8.86838	8.71244	8.79104	8.78554	8.74422	8.92888	8.70885	ZNF112
ENSG00000062485	12.5697	12.2599	12.3432	12.262	12.165	12.3326	12.3912	12.362	12.4374	12.3821	12.2676	12.267	CS
ENSG00000062524	7.91581	7.76469	7.54234	7.81071	7.68904	7.85675	7.78664	7.69733	7.87127	7.75199	7.84988	7.86814	LTK
ENSG00000062598	11.4573	11.5406	11.5226	11.459	11.5407	11.5016	11.5659	11.5792	11.4723	11.436	11.6091	11.5566	ELMO2
ENSG00000062650	11.5702	11.476	11.5666	11.5391	11.4969	11.5752	11.523	11.5618	11.6631	11.6506	11.4734	11.4556	WAPL
ENSG00000062716	11.1511	11.062	11.217	11.0564	11.1338	11.1072	11.1205	11.1579	11.1868	11.0912	11.2112	11.0958	VMP1
ENSG00000062725	11.1773	11.2277	11.2356	11.2042	11.3973	11.2289	11.2828	11.1559	11.1484	11.2425	11.1774	11.2206	APPBP2
ENSG00000062822	11.1806	10.7475	11.1114	11.1507	10.8	11.173	11.0265	11.2031	11.0774	11.0899	10.6701	11.0919	POLD1
ENSG00000063015	12.1095	11.4429	10.8701	11.4978	10.3575	11.2791	11.6079	11.2274	12.2111	11.5731	11.4434	11.5854	SEZ6
ENSG00000063046	14.6731	14.4557	14.5565	14.6574	14.3507	14.6119	14.5307	14.5604	14.6918	14.5878	14.4251	14.4444	EIF4B
ENSG00000063127	8.46548	8.55355	8.70299	8.72946	8.77551	8.68273	8.6573	8.57738	8.52577	8.57946	8.58077	8.66278	SLC6A16
ENSG00000063169	10.6242	10.586	10.4861	10.5087	10.4272	10.6209	10.5027	10.6761	10.5888	10.4407	10.5928	10.7525	BICRA
ENSG00000063176	10.5116	10.4082	10.1995	10.549	10.4137	10.4839	10.6129	10.639	10.7127	10.6368	10.5893	10.7867	SPHK2
ENSG00000063177	14.6372	14.3261	14.5226	14.3893	14.1853	14.4365	14.4841	14.5056	14.6159	14.598	14.4015	14.4079	RPL18
ENSG00000063180	10.2744	10.4021	10.2799	10.5016	10.4777	10.5163	10.7313	10.7646	10.5357	10.6901	10.6831	10.7575	CA11
ENSG00000063241	9.72915	9.90689	9.82918	9.80879	9.66236	9.66496	9.87152	9.7501	9.7142	9.84975	9.88163	9.84869	ISOC2
ENSG00000063244	12.8789	12.8691	12.9446	12.9593	12.8835	12.9298	12.8877	12.9451	12.87	12.8707	12.7926	12.909	U2AF2
ENSG00000063245	12.7964	12.6409	12.7291	12.6312	12.3397	12.6067	12.6955	12.6529	12.7004	12.6562	12.6405	12.7578	EPN1
ENSG00000063322	11.0039	11.1806	11.1689	11.1257	11.108	11.1339	11.139	11.1803	11.1281	11.0533	11.1159	11.1383	MED29
ENSG00000063438	10.7799	10.5376	10.8621	10.9301	10.8428	10.9015	10.8002	10.9819	10.6707	10.7747	10.4524	10.5448	AHRR
ENSG00000063587	10.6142	10.6399	10.4771	10.5859	10.6201	10.5739	10.7205	10.7159	10.5911	10.5671	10.6766	10.5435	ZNF275
ENSG00000063601	10.7918	10.7755	10.6827	10.7749	10.7429	10.7689	10.7435	10.6331	10.8098	10.704	10.6657	10.6783	MTMR1
ENSG00000063660	14.088	13.8208	14.0824	13.7467	13.6282	13.8199	13.7429	13.7348	13.6515	13.8125	13.6255	13.7502	GPC1
ENSG00000063761	9.20537	9.44202	9.49732	9.34114	9.31893	9.35506	9.4131	9.38002	9.4546	9.4375	9.35832	9.42484	ADCK1
ENSG00000063854	10.582	10.7465	10.671	10.6749	10.6952	10.5279	10.7428	10.8247	10.6554	10.7623	10.6459	10.7343	HAGH
ENSG00000063978	11.3853	11.33	11.3077	11.3568	11.3488	11.3099	11.4039	11.3688	11.3984	11.3576	11.4453	11.5158	RNF4
ENSG00000064012	7.85823	7.6536	8.00125	7.89468	7.95605	7.85675	7.8728	7.95122	7.85011	7.85647	7.90962	7.91154	CASP8
ENSG00000064042	11.2656	11.0613	10.839	10.6973	10.5856	10.8013	10.9719	10.7491	11.2168	11.0767	10.8451	11.1316	LIMCH1
ENSG00000064102	9.62927	9.66425	9.73637	9.6391	9.60867	9.65492	9.5793	9.67613	9.69427	9.6857	9.67264	9.57239	INTS13
ENSG00000064115	11.1996	11.0665	11.2461	11.294	11.1219	11.2904	11.2634	11.2647	11.2411	11.2205	11.2795	11.194	TM7SF3
ENSG00000064195	7.74237	7.97176	7.79764	7.99883	7.92949	7.85675	7.78664	7.69733	7.9099	7.87338	8.06037	7.93139	DLX3
ENSG00000064199	8.96221	9.31967	9.26396	9.2229	9.25536	9.11533	9.08959	9.26888	9.06078	9.19099	9.23622	9.11707	SPA17
ENSG00000064201	7.85823	7.99927	8.00125	7.95413	7.91549	7.92704	7.8728	7.93644	7.89113	7.99776	8.00617	7.9741	TSPAN32
ENSG00000064205	7.85823	7.92671	8.11028	8.01275	8.04817	7.96351	7.91493	7.81053	7.9099	7.91954	8.10922	7.99666	CCN5
ENSG00000064218	9.98485	10.4142	10.462	10.3516	10.3168	10.1602	10.1073	10.2099	9.74676	10.0673	10.4689	10.2603	DMRT3
ENSG00000064225	8.99783	8.8875	9.02582	8.89781	8.98219	9.11793	9.10555	9.01288	9.11914	9.03771	8.77493	8.97847	ST3GAL6
ENSG00000064270	8.03037	8.08434	7.94522	8.01956	8.03762	8.09366	8.02922	7.93644	7.99191	7.88947	7.89087	8.0954	ATP2C2
ENSG00000064300	11.65	11.5956	11.4698	11.5371	11.215	11.5513	11.5756	11.3395	11.3391	11.5452	11.7002	11.4481	NGFR
ENSG00000064309	12.7198	12.1647	12.4177	12.3727	12.2204	12.4763	12.4795	12.6351	12.7444	12.6507	12.1987	12.3249	CDON
ENSG00000064313	10.4527	10.5398	10.4756	10.4414	10.3822	10.4821	10.3831	10.4747	10.4868	10.4155	10.3846	10.3616	TAF2
ENSG00000064393	12.9634	13.0776	12.9801	13.1811	13.2904	13.2422	13.0658	13.1223	13.0429	12.9533	13.1352	13.0526	HIPK2
ENSG00000064419	11.707	11.6545	11.6461	11.5525	11.5995	11.6516	11.6087	11.6371	11.6522	11.6341	11.4691	11.5605	TNPO3
ENSG00000064490	10.6619	10.6111	10.667	10.7758	10.581	10.6688	10.6821	10.7168	10.6675	10.6313	10.6213	10.6852	RFXANK
ENSG00000064545	9.93638	9.95954	10.029	9.98798	9.76853	9.95287	9.84986	10.0832	10.0156	10.0087	9.90463	10.0099	TMEM161A
ENSG00000064547	11.0052	11.0004	10.9562	11.0115	10.8723	10.8797	10.9622	10.9241	10.8295	10.8263	10.8952	11.0233	LPAR2
ENSG00000064601	9.61535	9.87	9.88608	9.79986	9.83854	9.71726	9.72157	9.77075	9.70538	9.6356	9.89891	9.83527	CTSA
ENSG00000064607	12.379	12.3952	12.2694	12.4254	12.3587	12.3988	12.4046	12.3776	12.3989	12.3842	12.525	12.4476	SUGP2
ENSG00000064651	10.156	9.90342	9.89534	9.99316	9.92599	9.90925	9.80396	9.92699	9.93246	9.82051	9.90652	9.86051	SLC12A2
ENSG00000064652	9.62233	9.68695	9.8791	9.59677	9.48783	9.60699	9.39251	9.63131	9.76802	9.80896	9.58356	9.61918	SNX24
ENSG00000064655	8.67993	8.53065	8.61686	8.48106	8.35528	8.41447	8.53602	8.37302	8.56334	8.48695	8.39362	8.3824	EYA2
ENSG00000064666	11.2117	11.2739	11.2312	11.3195	11.2314	11.3245	11.159	11.3011	11.2101	11.0714	11.1697	11.2379	CNN2
ENSG00000064687	9.93638	10.0054	9.93396	10.0356	10.0123	9.93124	10.0571	9.99008	9.8734	9.98271	10.0521	10.1033	ABCA7
ENSG00000064692	10.6374	10.5743	10.4155	10.4794	10.3575	10.5515	10.333	10.4635	10.7326	10.5451	10.3439	10.4898	SNCAIP
ENSG00000064703	10.0793	9.90168	10.1373	9.96707	9.85273	10.0183	10.014	10.0743	10.0873	9.94434	10.0141	9.92927	DDX20
ENSG00000064726	11.577	11.5778	11.4832	11.4827	11.4818	11.461	11.5875	11.4669	11.6318	11.5945	11.5853	11.5456	BTBD1
ENSG00000064763	9.08758	9.12383	9.19788	9.2229	9.08551	9.24822	9.27718	9.25775	9.28156	9.2922	9.14613	9.04849	FAR2
ENSG00000064787	7.54234	7.76469	7.85482	7.86579	7.86982	7.78607	7.82433	7.76142	7.82736	7.79899	7.54234	7.71675	BCAS1
ENSG00000064932	10.5008	10.2208	10.2214	10.4433	10.096	10.3897	10.3248	10.3947	10.4154	10.3335	10.2675	10.3828	SBNO2
ENSG00000064933	10.5854	10.5679	10.6038	10.6015	10.6075	10.5287	10.7081	10.4868	10.5584	10.7288	10.5328	10.4939	PMS1
ENSG00000064961	10.9093	11.0323	11.0171	10.9923	10.861	11.0327	10.9995	10.9702	10.9535	10.9505	10.8547	11.0029	HMG20B
ENSG00000064989	7.94144	8.1062	8.03498	7.96956	8.19318	8.1827	8.21353	8.17656	8.10964	7.9337	8.08537	7.86814	CALCRL
ENSG00000064995	10.2353	10.2905	10.4358	10.3316	10.4282	10.2558	10.3258	10.4169	10.2979	10.4176	10.3589	10.2733	TAF11
ENSG00000064999	12.0936	12.621	12.5079	12.4752	12.8656	12.543	12.6386	12.6	12.0542	12.3988	12.6784	12.4877	ANKS1A
ENSG00000065000	12.7573	12.7013	12.5635	12.6855	12.5866	12.7626	12.7848	12.7228	12.7845	12.6533	12.6999	12.7626	AP3D1
ENSG00000065029	10.111	10.1676	9.9931	10.2319	10.1736	10.1181	10.0916	10.1052	9.99261	9.98852	10.1169	10.1703	ZNF76
ENSG00000065054	9.28087	9.16817	9.11935	9.16487	9.18822	9.136	9.31316	9.24651	9.112	9.24137	9.04466	9.23833	SLC9A3R2
ENSG00000065057	9.41906	9.31967	9.2715	9.29018	9.2478	9.27355	9.36945	9.33625	9.46532	9.48096	9.34371	9.31166	NTHL1
ENSG00000065060	11.2949	11.2674	11.1559	11.2132	11.2528	11.3734	11.3014	11.2679	11.372	11.2282	11.078	11.1552	BLTP3A
ENSG00000065135	12.3051	12.3706	12.427	12.236	12.2991	12.2922	12.3643	12.34	12.289	12.3249	12.2796	12.2363	GNAI3
ENSG00000065150	13.4529	13.3361	13.3556	13.3561	13.2815	13.4515	13.4268	13.3935	13.4697	13.397	13.2727	13.2547	IPO5
ENSG00000065154	10.6242	10.6286	10.601	10.561	10.5727	10.5261	10.4964	10.566	10.4022	10.71	10.495	10.5282	OAT
ENSG00000065183	10.8957	10.6214	10.6892	10.7802	10.5597	10.7984	10.7282	10.7718	10.9526	10.8622	10.6701	10.7183	WDR3
ENSG00000065243	10.5366	10.439	10.539	10.6268	10.5597	10.5866	10.5945	10.6111	10.6838	10.6539	10.4254	10.5674	PKN2
ENSG00000065268	10.8167	10.608	10.7388	10.8728	10.5217	10.7615	10.7736	10.8564	10.7616	10.7169	10.7578	10.9271	WDR18
ENSG00000065308	9.521	9.98593	9.61954	9.9197	10.1599	9.96755	10.0024	9.94345	9.65806	9.82379	10.1395	9.96577	TRAM2
ENSG00000065320	8.88726	9.21687	8.7093	8.87661	8.85383	8.9131	9.11345	8.78248	8.91714	8.84528	8.80856	8.97847	NTN1
ENSG00000065328	9.76706	9.66217	9.86974	9.67024	9.8776	9.79048	9.63536	9.88833	9.74461	9.81227	9.42062	9.66348	MCM10
ENSG00000065357	8.88077	8.96462	8.94392	8.84176	8.88914	8.84529	8.9003	8.967	8.79518	8.83037	8.94144	8.90044	DGKA
ENSG00000065361	7.88825	7.85648	7.85482	7.96192	7.90092	7.98612	7.88743	7.83195	7.9099	7.83856	7.90962	7.80854	ERBB3
ENSG00000065413	8.30863	8.28079	8.38762	8.2419	8.2895	8.26678	8.40018	8.26215	8.34768	8.32481	8.23444	8.21585	ANKRD44
ENSG00000065427	12.59	12.4272	12.5299	12.4349	12.315	12.4308	12.5296	12.4652	12.5363	12.5503	12.4523	12.4967	KARS1
ENSG00000065457	9.83976	9.92239	9.84842	9.89491	9.87298	10.0016	9.94399	10.0428	9.92311	9.91406	10.0105	9.90887	ADAT1
ENSG00000065485	9.09296	8.97572	9.02117	8.92885	8.8681	9.04268	9.04033	9.13093	8.98331	8.94409	9.04466	8.95872	PDIA5
ENSG00000065491	10.3594	10.193	10.0883	10.2261	10.2329	10.2066	10.2325	10.2523	10.2426	10.3898	10.3019	10.2033	TBC1D22B
ENSG00000065518	10.995	10.9869	11.1229	10.9089	10.9101	10.7749	11.0039	10.9466	11.1539	11.1198	11.1015	10.9587	NDUFB4
ENSG00000065526	12.693	12.5122	12.2517	12.6205	12.5437	12.722	12.5547	12.6226	12.7382	12.5522	12.4913	12.5972	SPEN
ENSG00000065534	8.63928	8.7089	8.56691	8.7515	8.76381	8.75828	8.5987	8.75193	8.42379	8.4815	8.76016	8.69506	MYLK
ENSG00000065548	11.7423	11.5357	11.6664	11.6405	11.6456	11.6151	11.5701	11.6064	11.81	11.7917	11.6337	11.5869	ZC3H15
ENSG00000065559	10.8998	10.8787	10.7636	10.8244	10.9354	10.8652	10.905	10.8665	10.8138	10.8358	10.8595	10.8517	MAP2K4
ENSG00000065600	10.6192	10.4414	10.6697	10.7492	10.6111	10.6696	10.7105	10.7673	10.6762	10.7347	10.4358	10.6059	PACC1
ENSG00000065609	11.7827	11.6218	11.5305	11.4303	11.4024	11.4179	11.681	11.4893	11.7101	11.5773	11.5773	11.6831	SNAP91
ENSG00000065613	11.533	11.3852	11.3482	11.4453	11.3858	11.5641	11.4067	11.3922	11.4185	11.4458	11.4345	11.3867	SLK
ENSG00000065615	9.55812	9.32241	9.43313	9.3928	9.52671	9.38245	9.42732	9.43203	9.36824	9.49159	9.39551	9.45033	CYB5R4
ENSG00000065618	7.74237	7.69964	7.54234	7.70432	7.74972	7.82367	7.71519	7.69733	7.82736	7.54234	7.87102	7.83559	COL17A1
ENSG00000065621	8.47556	8.7278	8.56691	8.62488	8.42718	8.57007	8.54983	8.5392	8.71013	8.65429	8.57475	8.62508	GSTO2
ENSG00000065665	11.3428	11.2351	11.2968	11.2132	11.2545	11.2072	11.2443	11.3048	11.3157	11.2705	11.271	11.2751	SEC61A2
ENSG00000065675	8.45527	8.69448	8.67079	8.676	8.69895	8.63435	8.53602	8.68783	8.53215	8.5293	8.78465	8.73964	PRKCQ
ENSG00000065717	9.74825	9.39915	9.58204	9.58743	9.20143	9.43947	9.67086	9.71169	9.82378	9.72691	9.5391	9.5942	TLE2
ENSG00000065802	11.1187	11.1233	11.0243	11.159	11.2133	11.1612	11.1854	11.2182	11.1042	11.0492	11.0862	11.1912	ASB1
ENSG00000065809	11.4274	11.7326	11.6106	11.5598	11.683	11.576	11.5849	11.5425	11.4648	11.5773	11.7316	11.5348	FAM107B
ENSG00000065833	7.94144	7.85648	7.98339	7.84498	7.90092	7.88663	7.96449	7.87057	7.9099	8.09413	7.82714	7.92489	ME1
ENSG00000065882	11.4518	11.1398	11.3102	11.37	11.0661	11.3691	11.1023	11.2545	11.4339	11.329	11.069	11.1912	TBC1D1
ENSG00000065883	11.1477	11.0673	11.0813	11.0057	11.0753	11.1066	11.1338	11.1028	11.1265	11.1004	11.0408	11.1482	CDK13
ENSG00000065911	11.8398	11.4636	11.8078	11.8107	11.6134	11.7286	11.6329	11.6633	11.8154	11.738	11.4654	11.5227	MTHFD2
ENSG00000065923	10.526	10.5089	10.5099	10.5058	10.7062	10.5696	10.5384	10.5173	10.3497	10.3941	10.4058	10.3447	SLC9A7
ENSG00000065970	10.7144	10.6829	10.5927	10.7071	10.6021	10.6933	10.65	10.7317	10.7063	10.6103	10.6928	10.7131	FOXJ2
ENSG00000065978	15.8185	15.64	15.7438	15.6539	15.5412	15.7047	15.7405	15.7528	15.8102	15.7895	15.6113	15.758	YBX1
ENSG00000065989	10.0058	10.1225	9.98665	10.012	9.84487	9.9702	9.97748	9.93029	9.99795	9.93683	9.97134	10.0288	PDE4A
ENSG00000066027	9.26244	9.22282	9.34794	9.35954	9.28021	9.32486	9.33076	9.41247	9.65577	9.43529	9.38703	9.40616	PPP2R5A
ENSG00000066032	11.1918	11.2609	10.9922	11.0901	11.1029	11.1808	11.1821	11.0914	11.2535	11.1685	11.1682	11.3127	CTNNA2
ENSG00000066044	12.2098	12.0765	12.1087	12.1205	12.05	12.0952	12.1273	12.0745	12.1204	12.1187	11.9957	12.0362	ELAVL1
ENSG00000066056	7.74237	7.54234	7.54234	7.7713	7.79622	7.85675	7.6835	7.73211	7.87127	7.54234	7.70695	7.68477	TIE1
ENSG00000066084	11.8262	11.6345	11.5847	11.7259	11.6434	11.7996	11.7377	11.776	11.9642	11.7702	11.6103	11.6649	DIP2B
ENSG00000066117	12.4348	12.3081	12.3614	12.2567	12.1695	12.3403	12.3166	12.2604	12.4183	12.3393	12.2131	12.3033	SMARCD1
ENSG00000066135	12.1253	12.0563	11.9142	12.0199	11.862	12.0757	12.0362	12.0487	12.1432	12.0312	11.9679	12.0626	KDM4A
ENSG00000066136	10.8539	11.0043	11.0026	11.0036	10.9224	10.9237	10.8341	10.8882	10.8961	10.9799	10.9659	10.9772	NFYC
ENSG00000066185	7.78722	8.1168	7.92467	7.92133	8.00449	7.97496	7.95267	8.01811	7.80259	7.99776	7.94446	7.9741	ZMYND12
ENSG00000066230	9.8804	9.97609	9.96495	10.1751	10.0494	10.0905	10.1558	10.111	9.86166	9.87206	10.1202	10.0184	SLC9A3
ENSG00000066248	9.31691	9.01196	9.11935	9.01882	8.8995	9.03711	9.04033	9.18569	9.0976	9.14119	9.20365	9.26445	NGEF
ENSG00000066279	11.0612	10.5965	10.7952	10.8102	10.6353	10.9638	10.7833	10.8615	11.2578	10.9757	10.6258	10.6212	ASPM
ENSG00000066322	9.02095	9.07434	9.08462	9.02444	9.0561	9.08093	9.06249	8.97776	8.95486	8.95081	8.96613	8.99046	ELOVL1
ENSG00000066379	9.56177	9.5166	9.55542	9.51264	9.55659	9.51667	9.58466	9.44889	9.64885	9.56762	9.51883	9.5987	POLR1H
ENSG00000066382	11.5719	11.0688	11.4056	11.1698	10.8405	11.2061	11.0046	11.1709	11.38	11.3483	10.8915	11.0313	MPPED2
ENSG00000066422	10.3594	10.1255	10.1564	10.1407	10.1574	10.1796	10.2564	10.2627	10.3483	10.3142	10.094	10.0816	ZBTB11
ENSG00000066427	9.76706	9.93092	10.008	10.043	10.0316	9.96622	10.0433	9.99796	10.1054	10.0741	10.1039	9.99667	ATXN3
ENSG00000066455	10.8196	10.5881	10.5788	10.5639	10.4567	10.6085	10.5233	10.5173	10.5922	10.587	10.4714	10.4383	GOLGA5
ENSG00000066468	10.549	10.9693	10.7072	11.1311	10.6669	10.8336	10.251	10.7354	10.5393	10.5991	11.2436	11.0785	FGFR2
ENSG00000066557	10.9731	10.8924	10.9368	10.8539	10.9518	10.78	10.9273	10.8707	10.8849	11.0046	10.8906	10.922	LRRC40
ENSG00000066583	9.57267	9.58924	9.55242	9.54696	9.52065	9.42345	9.37788	9.49586	9.43561	9.4264	9.59082	9.55021	ISOC1
ENSG00000066629	11.2346	10.7727	10.8	11.0218	10.5341	10.921	10.8504	10.8898	11.1398	10.9955	10.8247	10.7893	EML1
ENSG00000066651	10.4184	10.3581	10.6297	10.4004	10.5033	10.5279	10.5437	10.5227	10.5991	10.5069	10.3453	10.3395	TRMT11
ENSG00000066654	11.0637	11.071	11.0078	11.0544	11.0543	10.9856	11.0622	11.0799	11.0078	11.0774	11.0332	10.9867	THUMPD1
ENSG00000066697	10.2956	10.1972	10.2554	10.2654	10.3079	10.2243	10.198	10.2286	10.25	10.2025	10.3217	10.2095	MSANTD3
ENSG00000066735	11.3368	11.3016	10.8678	11.6354	11.2384	11.4574	12.0424	11.8347	12.3539	12.01	12.1376	12.0835	KIF26A
ENSG00000066739	10.4204	10.4841	10.4312	10.477	10.5474	10.5199	10.4763	10.4602	10.5357	10.4144	10.602	10.4879	ATG2B
ENSG00000066777	11.1806	11.1036	11.0078	11.0917	11.1487	11.1589	11.0821	11.0609	11.1477	11.1288	11.0715	11.0702	ARFGEF1
ENSG00000066827	8.86767	8.96089	9.06237	8.8936	9.02895	8.94393	9.10555	9.01977	8.95073	8.97728	9.02554	8.89557	ZFAT
ENSG00000066855	9.90307	9.82472	9.93171	9.83522	9.83218	9.8897	9.90825	9.91199	10.0519	9.91559	9.82031	9.84647	MTFR1
ENSG00000066923	11.298	11.4371	11.1735	11.2385	11.4081	11.2396	11.2973	11.2736	11.2614	11.3009	11.4421	11.3989	STAG3
ENSG00000066926	10.011	10.1255	10.1354	10.2837	10.0669	10.2515	10.2181	10.1759	10.2589	10.2136	10.1039	10.2337	FECH
ENSG00000066933	10.7468	10.7151	10.4543	10.6675	10.7453	10.6831	10.675	10.7354	10.8226	10.7398	10.6949	10.7587	MYO9A
ENSG00000067057	11.5513	11.4573	11.5169	11.4599	11.5266	11.5262	11.5718	11.6094	11.5548	11.4787	11.4466	11.5357	PFKP
ENSG00000067064	12.6737	12.6389	12.7147	12.4599	12.4863	12.5121	12.5601	12.5438	12.6719	12.6418	12.4772	12.4242	IDI1
ENSG00000067082	11.4027	11.3406	11.3351	11.1131	11.2665	11.1869	11.2729	11.4979	11.0815	11.074	11.0145	11.0369	KLF6
ENSG00000067113	9.37752	9.42203	9.63649	9.51388	9.46476	9.52599	9.52068	9.47728	9.4546	9.41519	9.4398	9.43305	PLPP1
ENSG00000067141	12.6005	12.8395	12.4988	12.6604	12.6584	12.6803	12.7242	12.5942	12.8141	12.72	12.9152	12.8561	NEO1
ENSG00000067167	11.2378	11.2804	11.3044	11.2082	11.1792	11.2539	11.2661	11.1918	11.2316	11.1772	11.3385	11.0958	TRAM1
ENSG00000067177	9.72915	9.39401	9.4592	9.75222	9.48991	9.78896	9.88293	9.92864	9.90801	9.81392	9.7729	9.87149	PHKA1
ENSG00000067182	10.3165	10.6937	10.5143	10.5386	10.5351	10.4812	10.5843	10.5206	10.2352	10.4144	10.559	10.4407	TNFRSF1A
ENSG00000067191	11.0686	10.9972	10.8825	11.0206	10.8542	10.8995	11.0537	10.9144	11.0274	10.9381	10.9913	11.0894	CACNB1
ENSG00000067208	9.89461	10.0166	9.89303	9.89399	10.0855	9.95287	9.82785	9.90864	9.87923	9.87206	9.92349	9.89605	EVI5
ENSG00000067221	10.1676	10.1747	9.98665	10.1484	10.0602	10.0272	10.0855	10.0229	10.0638	9.98997	10.1819	10.1739	STOML1
ENSG00000067225	14.3275	14.6209	14.5363	14.59	14.5183	14.546	14.523	14.6149	14.4311	14.4291	14.6851	14.6207	PKM
ENSG00000067248	10.5612	10.5277	10.5661	10.4476	10.4657	10.4848	10.6071	10.4145	10.6609	10.5963	10.5882	10.5219	DHX29
ENSG00000067334	11.204	11.2437	11.1578	11.1181	11.1257	11.1339	11.2379	11.0661	11.2807	11.192	11.1819	11.0897	DNTTIP2
ENSG00000067365	9.98485	10.0182	10.0477	10.0839	9.96838	10.0685	10.0733	10.148	10.0939	10.0687	10.0639	10.1033	METTL22
ENSG00000067369	12.8778	13.0872	12.8755	12.9859	13.2038	13.0641	12.994	12.9926	12.8599	12.9117	13.0619	12.951	TP53BP1
ENSG00000067445	12.2326	12.429	12.2969	12.3326	12.3716	12.3095	12.3838	12.2827	12.1153	12.2867	12.387	12.3971	TRO
ENSG00000067533	10.1814	10.0896	10.2447	10.1484	10.2042	10.1567	10.0471	10.1978	10.2322	10.0823	10.1757	10.1106	RRP15
ENSG00000067560	13.103	13.1447	13.1991	13.0384	13.0005	13.1111	13.1234	13.145	13.0758	13.0909	13.0717	13.0197	RHOA
ENSG00000067596	11.1104	11.1319	10.927	11.1173	11.0818	11.1385	11.207	11.1538	11.079	11.1403	11.1143	11.1377	DHX8
ENSG00000067601	9.18076	9.22579	9.35848	9.28869	9.21709	9.25054	9.1496	9.27717	9.20149	9.21247	9.32297	9.26445	PMS2P2
ENSG00000067606	10.9757	11.1254	10.9016	10.9493	10.8858	10.8934	10.9576	11.0125	11.013	10.9714	10.9765	11.1036	PRKCZ
ENSG00000067704	11.5409	11.4675	11.4735	11.5397	11.4715	11.4936	11.5142	11.5028	11.476	11.4767	11.5221	11.4296	IARS2
ENSG00000067715	12.7535	12.8646	12.8825	12.7051	12.8302	12.7906	12.8432	12.7663	12.9082	12.76	12.8289	12.7824	SYT1
ENSG00000067798	10.7544	10.675	10.2447	10.2906	10.3607	10.2471	10.3722	10.1606	10.5548	10.4583	10.3939	10.5228	NAV3
ENSG00000067829	10.8152	10.82	10.8083	10.703	10.554	10.6168	10.8053	10.8316	10.7616	10.8104	10.7098	10.8527	IDH3G
ENSG00000067836	10.9052	11.0852	10.8167	11.054	10.8374	10.8763	10.9138	10.9128	10.8727	10.9505	10.9974	11.0594	ROGDI
ENSG00000067840	13.495	13.5942	13.5007	13.5516	13.5176	13.5853	13.6422	13.6018	13.505	13.5664	13.5247	13.6608	PDZD4
ENSG00000067842	9.96352	9.82288	9.72594	9.87813	9.70692	9.91891	9.91103	9.92201	10.0226	9.86095	9.79579	10.0314	ATP2B3
ENSG00000067900	11.135	10.9821	11.015	11.0086	11.0694	11.1275	10.9616	11.1156	11.157	11.1352	10.9164	10.9617	ROCK1
ENSG00000067955	11.1128	11.0597	10.9995	11.0995	11.0344	11.0015	11.009	11.0057	11.0913	11.0129	11.0239	10.9646	CBFB
ENSG00000067992	8.95616	8.82149	8.77027	8.75874	8.80606	8.81481	8.69311	8.85704	8.85569	8.68522	8.82728	8.84219	PDK3
ENSG00000068001	10.2287	10.3393	10.3057	10.3309	10.3553	10.2622	10.2831	10.2562	10.2676	10.1495	10.2747	10.3549	HYAL2
ENSG00000068024	10.255	10.2453	10.1354	10.3329	10.3146	10.3208	10.2607	10.3589	10.2589	10.1901	10.2351	10.3108	HDAC4
ENSG00000068028	10.0965	9.99731	10.114	10.0196	9.98127	10.0003	10.0509	10.0151	9.98904	10.0015	9.94947	10.0366	RASSF1
ENSG00000068078	11.9001	12.0151	12.0846	11.8275	11.8116	11.9804	12.0111	11.93	11.954	11.8616	11.3939	11.7772	FGFR3
ENSG00000068079	7.74237	7.85648	7.72298	7.89468	7.86982	7.80555	8.00868	7.96547	7.85011	7.94735	7.70695	7.79888	IFI35
ENSG00000068097	10.2829	10.1789	10.2068	10.2144	10.2127	10.297	10.238	10.3431	10.1394	10.1926	10.2366	10.2376	HEATR6
ENSG00000068120	11.128	10.8992	10.9237	10.8493	10.7873	11.0027	11.0579	11.0366	11.0651	11.0958	10.8537	10.9062	COASY
ENSG00000068137	10.9535	10.8553	10.9422	10.9371	10.7011	10.917	11.0102	10.9038	10.8459	10.835	10.7629	10.9597	PLEKHH3
ENSG00000068305	10.8425	10.7015	10.601	10.6927	10.7305	10.6349	10.861	10.8479	10.921	10.835	10.8566	10.8499	MEF2A
ENSG00000068308	11.4198	11.4354	11.326	11.4287	11.3407	11.3744	11.3948	11.4175	11.3391	11.3066	11.3801	11.4908	OTUD5
ENSG00000068323	11.0115	10.926	10.9049	10.989	10.9539	10.9123	11.0445	10.9608	10.8942	10.9585	10.9738	11.0331	TFE3
ENSG00000068354	10.1814	10.2139	10.1237	10.2056	10.096	10.0795	10.2564	10.1139	10.2157	10.2038	10.1088	10.3071	TBC1D25
ENSG00000068366	11.2667	11.059	10.9933	11.0398	11.0331	11.0812	11.1692	11.1654	11.3233	11.2792	11.209	11.1949	ACSL4
ENSG00000068383	10.8791	10.9226	10.8803	10.8097	10.9624	10.7786	10.9583	10.8555	10.8736	10.8436	10.8149	10.9172	INPP5A
ENSG00000068394	10.1182	10.1916	10.058	10.1007	10.0709	10.0132	10.1217	10.1593	10.112	9.91099	10.0349	10.136	GPKOW
ENSG00000068400	11.4406	11.5773	11.3579	11.5652	11.5435	11.4769	11.5782	11.5705	11.4895	11.4329	11.5927	11.58	GRIPAP1
ENSG00000068438	10.4471	10.4402	10.3885	10.4062	10.4033	10.4903	10.5843	10.513	10.5536	10.5861	10.4613	10.6241	FTSJ1
ENSG00000068489	10.6522	10.3741	10.4186	10.5662	10.3324	10.639	10.4113	10.5281	10.6631	10.6521	10.2675	10.3447	PRR11
ENSG00000068615	12.1949	12.2752	12.1216	12.1408	12.2788	12.0932	12.2511	12.1982	12.1755	12.2371	12.3145	12.2602	REEP1
ENSG00000068650	11.0794	10.8735	10.878	11.1387	11.132	11.1623	11.2195	11.181	11.2301	11.1282	10.9852	11.1621	ATP11A
ENSG00000068654	11.3784	11.1319	11.0273	11.1948	11.0543	11.2837	11.2802	11.3214	11.3129	11.3077	11.1857	11.2357	POLR1A
ENSG00000068697	12.3435	12.4038	12.4487	12.4996	12.4361	12.452	12.495	12.5384	12.4208	12.4672	12.4366	12.3926	LAPTM4A
ENSG00000068724	9.61535	9.46169	9.6615	9.67134	9.73295	9.77524	9.65069	9.65187	9.5849	9.70378	9.58356	9.66774	TTC7A
ENSG00000068745	11.8699	11.9256	11.9584	11.8742	11.8884	11.8021	11.902	11.8509	11.87	11.926	11.9683	11.9343	IP6K2
ENSG00000068784	9.77637	9.7391	9.80227	9.86871	9.77021	9.82488	9.67253	9.85379	9.99083	9.78386	9.71937	9.87003	SRBD1
ENSG00000068796	12.081	11.9654	11.937	11.9234	11.9016	11.9312	12.0233	12.0137	12.0413	12.0755	11.9238	11.9237	KIF2A
ENSG00000068831	8.60543	8.55355	8.44056	8.49079	8.12544	8.543	8.59001	8.5166	8.75607	8.61764	8.67743	8.69902	RASGRP2
ENSG00000068878	11.077	10.9612	10.9712	11.0206	10.9813	11.0388	10.9165	11.0268	11.2183	11.0492	10.9659	10.9719	PSME4
ENSG00000068885	9.74508	9.74889	9.76465	9.85637	9.79829	9.75982	9.68579	9.88663	9.72732	9.89245	9.79785	9.71947	IFT80
ENSG00000068903	10.9039	10.9309	10.8621	10.9075	10.8343	10.815	10.9583	10.8487	10.9007	10.8365	10.9499	10.9977	SIRT2
ENSG00000068912	11.0986	11.0658	11.1343	11.1646	11.1401	11.0854	10.9635	10.9764	11.0384	11.0122	10.9965	10.9886	ERLEC1
ENSG00000068971	11.3388	11.4007	11.2798	11.3404	11.3557	11.3504	11.5106	11.4591	11.4629	11.4386	11.3991	11.533	PPP2R5B
ENSG00000068976	7.94144	7.89339	7.79764	8.08866	8.00449	7.91407	7.85749	7.85187	7.77518	7.98571	8.13205	8.03357	PYGM
ENSG00000069011	7.74237	7.76469	7.79764	7.74067	7.68904	7.68317	7.54234	7.76142	7.85011	7.69065	7.82714	7.64307	PITX1
ENSG00000069020	9.41497	9.61977	9.29383	9.30643	9.63857	9.45136	9.54298	9.52096	9.38827	9.36466	9.45063	9.44121	MAST4
ENSG00000069122	8.10498	8.40567	8.18867	8.14436	8.38607	8.15191	8.2277	8.05394	8.00653	8.07429	8.19554	8.13427	ADGRF5
ENSG00000069188	12.9027	12.6195	12.7378	13.0083	12.8935	13.1406	12.8765	13.0072	12.8789	12.8531	12.7464	12.8036	SDK2
ENSG00000069248	11.3676	11.1813	11.3152	11.2161	11.2851	11.3175	11.289	11.3311	11.3267	11.3111	11.237	11.2452	NUP133
ENSG00000069275	14.328	14.1284	14.2551	14.211	14.2378	14.2355	14.1858	14.1827	14.366	14.3199	14.0713	14.0734	NUCKS1
ENSG00000069329	12.2767	12.3742	12.3881	12.2636	12.3416	12.3196	12.2713	12.2762	12.2233	12.2596	12.2024	12.2161	VPS35
ENSG00000069345	11.8933	11.8829	11.8747	11.7885	11.8271	11.8586	11.8623	11.8588	11.8943	11.976	11.8304	11.7919	DNAJA2
ENSG00000069399	8.30863	8.47676	8.3967	8.4579	8.34897	8.2798	8.31919	8.51086	8.38669	8.41903	8.2438	8.46112	BCL3
ENSG00000069424	10.1746	10.2668	10.3108	10.2955	10.329	10.2286	10.4314	10.3841	10.2893	10.3767	10.3725	10.3828	KCNAB2
ENSG00000069431	7.94144	7.85648	7.94522	7.93808	7.74972	7.80555	7.74189	7.69733	7.77518	7.69065	7.82714	7.78884	ABCC9
ENSG00000069482	7.54234	7.69964	7.54234	7.54234	7.68904	7.54234	7.91493	7.92107	7.77518	7.87338	7.82714	7.76741	GAL
ENSG00000069493	8.57025	8.65492	8.66422	8.61655	8.79851	8.69055	8.51725	8.68308	8.6226	8.50839	8.70929	8.56086	CLEC2D
ENSG00000069509	9.82494	9.77402	9.83643	9.74498	9.93635	9.79502	9.72317	9.75953	9.82782	9.80397	9.87969	9.68885	FUNDC1
ENSG00000069535	7.9882	8.01241	8.11028	7.95413	8.02684	7.88663	7.96449	7.76142	7.94477	7.99776	7.97645	7.91827	MAOB
ENSG00000069667	9.53969	9.69308	9.53432	9.61295	9.84012	9.50727	9.66082	9.66204	9.53032	9.50424	9.66355	9.5969	RORA
ENSG00000069696	8.33315	8.63964	8.60989	8.76353	8.49305	8.63848	8.57682	8.61398	8.6226	8.77641	8.7502	8.73964	DRD4
ENSG00000069702	8.90649	9.26078	9.27899	9.44239	9.82259	9.5204	9.83523	9.83085	9.69427	9.67657	9.92162	9.80266	TGFBR3
ENSG00000069764	7.825	7.79088	7.90292	7.78515	7.86982	7.87203	7.90145	7.83195	7.70707	7.75199	7.94446	7.91154	PLA2G10
ENSG00000069812	7.825	7.98574	7.96475	7.93808	7.83537	7.91407	7.91493	7.97925	7.82736	7.75199	7.70695	7.89767	HES2
ENSG00000069849	11.4711	11.4917	11.6547	11.4729	11.5194	11.4551	11.5444	11.3986	11.4017	11.4329	11.405	11.5227	ATP1B3
ENSG00000069869	9.65667	9.28356	9.53735	9.35813	9.35877	9.27583	9.35025	9.21504	9.37686	9.43307	9.23943	9.30145	NEDD4
ENSG00000069943	9.00945	9.12383	9.18178	8.98255	9.15316	9.05374	9.05699	9.1184	8.90858	9.08321	9.05597	9.00965	PIGB
ENSG00000069956	12.171	12.3681	12.2456	12.2636	12.3074	12.2251	12.2485	12.2477	12.2178	12.2677	12.3566	12.2462	MAPK6
ENSG00000069966	11.2018	11.2149	11.2764	11.2824	11.2846	11.2176	11.1776	11.1871	11.2764	11.2832	11.2559	11.2463	GNB5
ENSG00000069974	8.8477	8.76903	8.76434	8.85933	8.88217	8.69444	8.70475	8.74749	8.78554	8.83037	8.77493	8.70296	RAB27A
ENSG00000069998	10.9886	10.9449	10.8746	11.0011	10.9049	11.0382	10.9419	10.9474	10.9914	11.024	10.9826	11.0385	HDHD5
ENSG00000070010	10.4146	10.4588	10.5187	10.3947	10.5217	10.5056	10.5278	10.5461	10.4284	10.5295	10.5207	10.487	UFD1
ENSG00000070018	11.483	11.1519	11.0546	11.294	11.2274	11.2951	11.1199	11.2241	11.4409	11.3674	11.1411	11.1319	LRP6
ENSG00000070031	7.78722	7.85648	7.85482	7.82261	7.85308	7.76488	7.74189	7.88824	7.96109	7.75199	7.84988	7.76741	SCT
ENSG00000070047	11.5233	11.4973	11.3457	11.5542	11.303	11.5865	11.5612	11.5581	11.5613	11.5162	11.4491	11.5834	PHRF1
ENSG00000070061	11.1806	11.2477	11.2196	11.2466	11.3358	11.2305	11.1742	11.2685	11.0667	11.274	11.288	11.239	ELP1
ENSG00000070081	10.9402	11.016	10.9422	11.0078	10.8753	10.7947	10.8603	10.728	10.973	10.9913	10.884	10.8376	NUCB2
ENSG00000070087	12.9817	13.1572	13.1507	13.0698	13.1915	13.0548	13.0638	13.0358	12.9927	13.0192	13.0969	12.9645	PFN2
ENSG00000070159	9.40261	9.66841	9.81212	9.6141	9.6441	9.61394	9.65239	9.61671	9.37399	9.61846	9.79372	9.63324	PTPN3
ENSG00000070182	8.9378	9.05393	8.95882	9.13982	9.29001	8.965	9.26801	9.23231	9.23417	9.18284	8.99822	9.26445	SPTB
ENSG00000070193	7.54234	7.76469	7.79764	7.65691	7.90092	7.78607	7.74189	7.76142	7.77518	7.75199	7.54234	7.80854	FGF10
ENSG00000070214	10.2419	10.1747	10.3261	10.2746	10.3168	10.3472	10.4007	10.39	10.2749	10.3767	10.1601	10.1768	SLC44A1
ENSG00000070269	9.40261	9.53745	9.32299	9.48881	9.63302	9.31389	9.47875	9.38002	9.47859	9.51468	9.61946	9.48221	TMEM260
ENSG00000070366	11.184	11.3061	11.208	11.1853	11.2097	11.2837	11.232	11.179	11.1185	11.1579	11.2304	11.2297	SMG6
ENSG00000070367	12.0965	12.1251	12.0208	12.0601	12.1023	11.9839	12.0795	12.0483	12.0517	11.9831	12.0925	11.9049	EXOC5
ENSG00000070371	9.24842	9.27222	9.23719	9.34399	9.27528	9.33789	9.37998	9.30707	9.41634	9.39018	9.29576	9.26562	CLTCL1
ENSG00000070388	7.88825	8.06152	8.01843	7.96192	7.90092	8.11094	8.00868	8.03036	7.97678	7.87338	8.08537	7.9741	FGF22
ENSG00000070404	9.23899	9.33328	9.16134	9.30202	9.12545	9.33789	9.42124	9.24933	8.99528	9.26196	9.38419	9.41034	FSTL3
ENSG00000070413	12.0989	12.2312	12.1888	12.2535	12.1074	12.2536	12.2815	12.2525	12.2904	12.2453	12.2143	12.3358	DGCR2
ENSG00000070423	10.9416	10.8475	10.9637	10.9226	10.6755	10.9722	11.0573	10.9795	10.9914	10.8638	10.885	11.0341	RNF126
ENSG00000070444	10.9269	10.8316	10.6351	10.8846	10.7673	10.8157	10.8546	10.779	10.8049	10.812	10.8247	10.9113	MNT
ENSG00000070476	10.5188	10.324	10.3427	10.3496	10.3135	10.4637	10.4634	10.5	10.4831	10.4144	10.4889	10.3888	ZXDC
ENSG00000070495	10.6407	10.6317	10.6736	10.5639	10.6764	10.6544	10.7557	10.7056	10.8009	10.7083	10.4267	10.6012	JMJD6
ENSG00000070501	10.4843	10.4034	10.3707	10.4439	10.4557	10.3622	10.4352	10.3841	10.4062	10.5823	10.4901	10.3918	POLB
ENSG00000070540	9.78254	9.83938	9.90909	9.76455	9.92153	9.78288	9.93855	9.90359	9.98546	9.81722	9.8404	9.79882	WIPI1
ENSG00000070601	8.03037	8.02517	7.79764	7.93808	7.91549	7.80555	7.82433	7.81053	7.94477	7.90482	7.89087	7.87577	FRMPD1
ENSG00000070610	11.2518	11.3294	11.2053	11.282	11.2168	11.2326	11.1887	11.2936	11.1593	11.1415	11.2465	11.3245	GBA2
ENSG00000070614	11.9356	11.8507	11.7314	11.9236	11.8317	11.9206	11.9037	11.9292	11.9438	11.8403	11.8793	11.8479	NDST1
ENSG00000070669	13.2273	13.0679	13.1933	13.1155	13.0306	13.1705	13.2543	13.1884	13.3115	13.1976	12.9964	13.0257	ASNS
ENSG00000070718	10.9362	10.8378	10.9016	10.8044	10.8289	10.8407	10.9616	10.894	10.7472	10.9454	10.8422	10.886	AP3M2
ENSG00000070729	8.7637	8.8875	8.80513	8.70437	8.69475	8.75463	8.49805	8.60885	8.28053	8.51366	8.61027	8.51367	CNGB1
ENSG00000070731	7.9882	7.9573	8.08148	8.0394	8.03762	7.99699	7.95267	8.04229	8.00653	8.05364	8.10922	8.01284	ST6GALNAC2
ENSG00000070748	8.2568	7.98574	8.15081	8.18527	8.02684	8.01796	8.09493	8.00553	8.26268	8.00949	7.99157	7.93778	CHAT
ENSG00000070756	15.0193	14.7206	14.9522	14.9884	14.6973	14.9153	14.8456	14.8743	15.0139	14.9184	14.7019	14.7853	PABPC1
ENSG00000070759	8.0501	7.92671	7.82768	8.02627	7.79622	7.96351	8.02922	7.95122	8.10964	8.04298	7.54234	7.91827	TESK2
ENSG00000070761	10.8482	10.9084	10.8012	10.7695	10.7992	10.7502	10.8763	10.9911	10.8049	10.8707	10.8384	10.8241	CFAP20
ENSG00000070770	11.7401	11.5406	11.6775	11.6037	11.5496	11.5449	11.612	11.5602	11.7169	11.6363	11.5622	11.5683	CSNK2A2
ENSG00000070778	10.094	10.3266	10.2178	10.1871	10.364	10.1875	10.2618	10.2471	10.1233	10.1444	10.3062	10.1703	PTPN21
ENSG00000070785	10.4107	10.3506	10.3261	10.4968	10.3301	10.3259	10.388	10.4725	10.5725	10.4271	10.3576	10.3524	EIF2B3
ENSG00000070808	9.83681	9.6305	9.47203	9.559	9.31416	9.40721	9.53929	9.47962	9.74676	9.64878	9.73242	9.71537	CAMK2A
ENSG00000070814	11.3949	11.0948	11.0626	11.1871	11.0882	11.2305	11.2195	11.2209	11.3178	11.215	11.1489	11.2272	TCOF1
ENSG00000070831	13.095	13.2328	13.1325	13.1935	13.2871	13.1062	13.1335	13.1246	13.0785	13.1592	13.1515	13.1524	CDC42
ENSG00000070882	8.17042	8.41908	8.34051	8.40948	8.36154	8.35893	8.50289	8.52231	8.49978	8.43656	8.3059	8.41045	OSBPL3
ENSG00000070886	9.41906	9.3627	9.22553	9.33542	9.20667	9.19344	9.13167	9.14947	9.12623	9.31927	9.31396	9.32848	EPHA8
ENSG00000070950	9.75455	9.7012	9.73897	9.78685	9.71739	9.83224	9.65239	9.81833	9.83184	9.95923	9.72155	9.76133	RAD18
ENSG00000070961	12.0193	12.298	12.1733	12.2593	12.3504	12.1934	12.2265	12.2156	12.1999	12.1848	12.3669	12.1866	ATP2B1
ENSG00000071051	11.7522	11.7989	11.7912	11.8728	11.6723	11.805	11.7912	11.8326	11.8353	11.7376	11.6627	11.8374	NCK2
ENSG00000071054	14.1066	14.0705	13.8436	14.06	14.0498	14.0251	14.088	14.0626	14.2327	14.11	14.0695	14.0905	MAP4K4
ENSG00000071073	9.91705	9.93262	9.85081	10.0406	10.5284	10.3012	10.6516	10.5398	10.4452	10.3746	10.4938	10.4673	MGAT4A
ENSG00000071082	14.3695	14.228	14.5603	14.4245	14.4329	14.3287	14.2623	14.2978	14.4054	14.4732	14.3464	14.1794	RPL31
ENSG00000071127	11.9482	12.0946	12.0214	12.0779	12.1677	12.0716	12.0685	12.038	11.976	11.9388	12.0945	12.1529	WDR1
ENSG00000071189	11.0588	10.9964	11.0385	11.064	10.9433	11.0511	11.0065	11.0268	11.0643	11.1237	10.9373	10.9563	SNX13
ENSG00000071205	8.2568	8.56477	8.37844	8.47451	8.62938	8.52447	8.6368	8.67352	8.35565	8.54465	8.6332	8.47394	ARHGAP10
ENSG00000071242	12.1949	12.3566	12.2153	12.2514	12.4894	12.3083	12.3584	12.2871	12.1845	12.1039	12.2568	12.2427	RPS6KA2
ENSG00000071243	9.32575	9.47866	9.48474	9.51513	9.44985	9.4748	9.57572	9.36475	9.70538	9.51051	9.48781	9.42998	ING3
ENSG00000071246	12.2746	12.2222	12.0315	12.2511	12.2063	12.2275	12.3234	12.2812	12.3828	12.2901	12.237	12.3161	VASH1
ENSG00000071282	8.63093	9.16506	9.15721	8.91654	9.13105	8.77985	8.72763	8.84901	8.61105	8.86361	8.85475	8.87918	LMCD1
ENSG00000071462	11.3448	11.2933	11.4296	11.4404	11.424	11.4207	11.3986	11.4049	11.3846	11.4686	11.4678	11.507	BUD23
ENSG00000071537	12.0305	12.0469	11.969	11.9918	12.1206	12.0285	11.997	11.9411	11.9769	12.0034	12.0038	11.9365	SEL1L
ENSG00000071539	9.83089	9.75279	9.86974	9.84005	9.72433	9.85408	9.72797	9.79841	9.83586	9.8689	9.64517	9.84795	TRIP13
ENSG00000071553	12.2572	12.3185	12.2762	12.2741	12.2427	12.2144	12.3547	12.3145	12.1467	12.2544	12.2157	12.362	ATP6AP1
ENSG00000071564	13.3079	13.1456	13.324	13.3139	13.1933	13.3261	13.2638	13.3307	13.2689	13.228	13.1494	13.2884	TCF3
ENSG00000071575	12.3805	12.2389	12.2569	12.2689	12.2516	12.3221	12.5017	12.4674	12.6657	12.7387	12.6476	12.621	TRIB2
ENSG00000071626	11.9102	11.7126	11.7906	11.8873	11.6271	11.8021	11.8161	11.7769	11.8516	11.8825	11.7743	11.8359	DAZAP1
ENSG00000071655	11.3617	11.3603	11.3547	11.4453	11.2262	11.326	11.3121	11.3389	11.3185	11.3455	11.2304	11.4582	MBD3
ENSG00000071794	11.6073	11.5689	11.6435	11.7341	11.7441	11.6812	11.764	11.7258	11.7561	11.8631	11.7086	11.6253	HLTF
ENSG00000071859	11.2518	11.3099	11.2391	11.3024	11.3385	11.3159	11.2926	11.2384	11.337	11.2958	11.2319	11.3274	FAM50A
ENSG00000071889	10.4146	10.6419	10.6604	10.5853	10.6308	10.5925	10.7182	10.6875	10.5417	10.6019	10.6613	10.6084	FAM3A
ENSG00000071894	12.3051	12.1308	12.1187	12.2219	11.9549	12.203	12.1253	12.2163	12.082	12.1397	12.0625	12.2528	CPSF1
ENSG00000071909	7.74237	7.76469	7.72298	7.84498	7.81651	7.88663	7.78664	7.69733	7.70707	7.75199	7.90962	7.8523	MYO3B
ENSG00000071967	9.45132	9.47384	9.4784	9.56736	9.59537	9.48635	9.55216	9.79292	9.53791	9.54954	9.64285	9.49883	CYBRD1
ENSG00000071994	10.556	10.5807	10.6788	10.5718	10.6927	10.5314	10.5809	10.5908	10.632	10.6359	10.6809	10.662	PDCD2
ENSG00000072041	11.0354	10.8475	10.9292	11.0644	10.8588	11.0376	11.1315	11.09	11.2835	11.2132	11.0231	10.9726	SLC6A15
ENSG00000072042	11.6938	11.7121	11.8462	11.7341	11.824	11.6988	11.7381	11.7354	11.7085	11.8101	11.7238	11.6877	RDH11
ENSG00000072062	11.4303	11.5362	11.4126	11.4352	11.5142	11.4674	11.5933	11.4283	11.366	11.3819	11.4043	11.4558	PRKACA
ENSG00000072071	13.0732	12.8887	12.71	12.9783	12.7348	12.9824	13.0054	13.0306	13.2166	13.042	13.0719	13.1805	ADGRL1
ENSG00000072110	10.9296	10.9285	10.9422	10.9894	10.9411	11.0147	11.0779	11.0208	10.9571	10.9101	10.9535	11.0243	ACTN1
ENSG00000072121	9.9473	10.1181	9.88376	10.1228	10.209	10.1521	10.1312	9.99482	10.1664	10.1064	10.069	10.0891	ZFYVE26
ENSG00000072133	9.77637	9.74889	9.70747	9.79187	10.0011	9.7844	9.84257	9.74441	9.73599	9.68752	9.78336	9.68465	RPS6KA6
ENSG00000072134	11.0588	11.1931	11.1466	11.1273	11.2522	11.127	11.2357	11.1607	11.1531	11.054	11.0205	11.1569	EPN2
ENSG00000072135	9.75455	9.79491	9.73117	9.91788	9.83536	9.90508	9.77809	9.92034	9.79102	9.97834	9.81015	9.95349	PTPN18
ENSG00000072163	7.74237	7.76469	7.90292	7.84498	7.95605	7.91407	7.78664	7.85187	7.9099	7.69065	7.70695	7.78884	LIMS2
ENSG00000072182	8.55213	8.54788	8.52171	8.44777	8.51902	8.28621	8.46336	8.5392	8.33148	8.48695	8.58077	8.64412	ASIC4
ENSG00000072195	11.7723	11.5945	11.5805	11.8553	11.5864	11.7053	11.8368	11.8072	11.8559	11.6848	11.7843	11.8707	SPEG
ENSG00000072201	9.80694	9.88241	9.70747	9.76965	9.73295	9.77217	9.79488	9.75576	9.89466	9.74617	9.88549	9.76212	LNX1
ENSG00000072210	10.9508	11.0215	11.1134	11.0011	11.0189	11.0529	11.1005	11.1177	11.0485	10.9821	10.9765	10.962	ALDH3A2
ENSG00000072274	11.6156	11.6758	11.7025	11.6579	11.7691	11.6797	11.688	11.6862	11.6122	11.6805	11.6069	11.543	TFRC
ENSG00000072310	11.501	11.4504	11.3301	11.4845	11.1841	11.5131	11.4905	11.5241	11.6483	11.5216	11.4409	11.5864	SREBF1
ENSG00000072315	8.03037	8.01241	7.90292	7.84498	7.98096	7.96351	7.91493	8.00553	7.82736	8.03208	8.09743	7.96827	TRPC5
ENSG00000072364	12.8253	12.807	12.7397	12.7258	12.8367	12.8554	12.8717	12.8667	12.9481	12.874	12.8198	12.7825	AFF4
ENSG00000072401	10.7468	10.664	10.7338	10.6147	10.7062	10.5515	10.7639	10.6885	10.7989	10.733	10.8159	10.6233	UBE2D1
ENSG00000072415	10.1254	9.99407	9.99738	9.93418	9.76351	10.0399	9.90825	10.0669	10.0243	10.07	9.79579	9.8693	PALS1
ENSG00000072422	10.0443	9.99731	10.0843	10.0381	10.2377	10.0868	9.98277	9.9885	9.99617	10.0214	9.96772	9.98064	RHOBTB1
ENSG00000072501	12.5971	12.5405	12.3383	12.4729	12.4955	12.6369	12.5609	12.6048	12.6842	12.5769	12.5383	12.5961	SMC1A
ENSG00000072506	10.6292	10.7484	10.8769	10.7734	10.6468	10.5824	10.7182	10.7473	10.7063	10.764	10.7537	10.7931	HSD17B10
ENSG00000072518	11.1081	11.0748	10.988	11.1451	11.1207	11.1316	11.1843	11.1247	11.1414	11.062	11.0624	11.1506	MARK2
ENSG00000072571	9.69012	9.37846	9.74673	9.66914	9.53475	9.67162	9.50369	9.40009	9.65116	9.51883	9.4398	9.4832	HMMR
ENSG00000072609	10.7694	10.7801	10.5619	10.8039	10.7387	10.7043	10.787	10.7427	10.8009	10.808	10.8061	10.789	CHFR
ENSG00000072657	8.28321	8.86324	8.53704	8.69927	8.69475	8.58767	8.50289	8.59325	8.24433	8.38275	8.70405	8.70689	TRHDE
ENSG00000072682	9.4632	9.55571	9.63086	9.6095	9.76015	9.50538	9.67086	9.63957	9.5579	9.55962	9.58356	9.61476	P4HA2
ENSG00000072736	10.0768	9.91896	10.027	9.98539	10.0439	10.0042	9.89283	10.012	10.0655	10.0728	9.94763	9.89748	NFATC3
ENSG00000072756	9.88894	9.9612	10.1564	9.93867	10.0357	9.97812	10.0102	9.96455	10.1005	10.1024	10.0757	10.0411	TRNT1
ENSG00000072778	11.9129	11.8606	11.8781	12.0391	12.0477	11.9537	11.9101	11.9541	11.7962	11.8282	11.9935	11.9591	ACADVL
ENSG00000072786	9.58705	9.2109	9.27899	9.29018	9.36795	9.31168	9.13167	9.14947	9.24699	9.22306	9.18031	9.23833	STK10
ENSG00000072803	12.2315	12.0743	12.1301	11.9771	11.9957	12.1162	12.1192	12.1477	12.2104	12.1274	11.9569	12.0221	FBXW11
ENSG00000072818	8.62251	8.6749	8.7093	8.676	8.68203	8.77985	8.56791	8.71582	8.6226	8.57946	8.76016	8.75095	ACAP1
ENSG00000072832	14.982	15.0416	14.8967	14.9227	14.9665	14.9161	15.109	15.05	15.024	15.0005	15.0897	15.1862	CRMP1
ENSG00000072840	9.40261	9.44943	9.16956	9.53603	9.42388	9.61568	9.45922	9.51644	9.43834	9.45942	9.38134	9.41242	EVC
ENSG00000072849	10.3674	10.5485	10.4635	10.455	10.5188	10.534	10.4512	10.418	10.4706	10.4848	10.4663	10.43	DERL2
ENSG00000072858	8.20056	8.1272	8.01843	8.10598	8.18512	8.04773	8.01906	8.08732	8.28053	8.15834	8.03405	8.11733	SIDT1
ENSG00000072864	10.4917	10.076	10.3477	10.3992	10.0802	10.3522	10.2661	10.3733	10.5115	10.3425	10.0572	10.2766	NDE1
ENSG00000072952	8.08733	7.99927	8.1637	7.96956	8.13436	8.2048	8.13726	8.25409	8.07343	8.07429	7.96077	8.12586	IRAG1
ENSG00000072954	8.66388	8.75092	8.9389	8.89149	8.76773	8.77985	8.71244	8.88852	8.71534	8.73601	8.83191	8.76027	TMEM38A
ENSG00000072958	11.737	11.7335	11.7107	11.6679	11.5322	11.7161	11.7872	11.7523	11.7226	11.7046	11.6633	11.8409	AP1M1
ENSG00000073008	9.95273	10.0544	9.93171	10.0863	10.0289	9.97416	10.1241	10.0382	10.0553	9.96514	10.0017	10.1002	PVR
ENSG00000073050	10.7081	10.586	10.6604	10.6958	10.5111	10.6455	10.5628	10.7018	10.6642	10.587	10.6525	10.7811	XRCC1
ENSG00000073060	10.7314	10.5299	10.6202	10.6911	10.3268	10.6839	10.9386	10.8849	11.0888	11.0873	10.8277	10.8552	SCARB1
ENSG00000073067	8.08733	8.0497	8.08148	8.05218	8.04817	8.2191	8.06782	8.15791	8.15445	8.03208	8.19554	8.15474	CYP2W1
ENSG00000073111	12.4409	12.0694	12.4521	12.2049	12.0107	12.3593	12.1828	12.3303	12.2578	12.3235	11.9657	12.2364	MCM2
ENSG00000073146	7.825	7.92671	7.94522	7.84498	7.83537	7.54234	7.78664	7.95122	7.87127	7.79899	7.94446	7.74369	MOV10L1
ENSG00000073150	9.56905	9.44202	9.39297	9.30349	9.28512	9.41129	9.54482	9.50275	9.53286	9.57359	9.72155	9.56504	PANX2
ENSG00000073169	9.78254	9.8339	9.83884	9.94404	10.0206	9.98075	9.95075	9.86772	9.91558	9.81557	9.86802	9.98266	SELENOO
ENSG00000073331	9.29902	9.34406	9.32299	9.36794	9.33784	9.34221	9.30426	9.35188	9.40238	9.39248	9.21352	9.18807	ALPK1
ENSG00000073350	7.94144	8.06152	8.08148	8.0945	8.08824	8.11094	7.97597	8.10843	8.02068	7.98571	8.07302	8.09986	LLGL2
ENSG00000073417	8.99197	8.73246	8.86071	8.93088	8.90977	8.87489	8.6573	8.72497	8.61105	8.77641	8.81327	8.88248	PDE8A
ENSG00000073464	11.5242	11.5161	11.2259	11.2459	11.3926	11.294	11.3612	11.2974	11.3425	11.3973	11.384	11.5165	CLCN4
ENSG00000073536	10.1443	10.1136	10.1753	10.1997	10.0521	10.1061	10.0534	10.0306	10.2217	10.0646	9.99642	10.227	NLE1
ENSG00000073578	11.8768	11.69	11.7983	11.8072	11.5232	11.7837	11.8536	11.8759	11.9181	11.8795	11.7321	11.8338	SDHA
ENSG00000073584	11.3001	11.2843	11.2959	11.1805	11.2162	11.2645	11.232	11.1296	11.2997	11.3116	11.2957	11.1867	SMARCE1
ENSG00000073598	8.65575	8.50712	8.56691	8.59394	8.46079	8.58767	8.55439	8.52797	8.56944	8.4815	8.33903	8.56544	FNDC8
ENSG00000073605	9.35191	9.36534	9.46563	9.24935	9.38838	9.31829	9.47487	9.33099	9.2048	9.14964	9.54412	9.38081	GSDMB
ENSG00000073614	11.273	11.3086	11.1428	11.2696	11.2459	11.4151	11.2724	11.2487	11.4466	11.324	11.2624	11.1788	KDM5A
ENSG00000073670	9.50584	9.16817	9.26017	9.31666	9.25285	9.36355	9.31094	9.25775	9.27223	9.22569	9.02168	9.28078	ADAM11
ENSG00000073711	10.7903	10.7856	10.6683	10.6327	10.8071	10.6847	10.6877	10.7923	10.94	10.7313	10.8737	10.7602	PPP2R3A
ENSG00000073712	10.6828	10.4118	10.4528	10.4163	9.98696	10.332	10.3083	10.2497	10.6298	10.3211	10.1314	10.3631	FERMT2
ENSG00000073792	12.4236	12.1447	12.2386	12.3053	12.1293	12.2958	12.2287	12.2964	12.3124	12.357	12.1627	12.2755	IGF2BP2
ENSG00000073803	10.6024	10.7773	10.8598	10.651	10.7913	10.7205	10.6361	10.6498	10.7074	10.6195	10.7151	10.6463	MAP3K13
ENSG00000073849	9.85733	9.93262	9.88376	9.80085	9.7835	9.6979	9.77962	9.7406	9.72949	9.77709	9.85822	9.82323	ST6GAL1
ENSG00000073905	8.13865	8.14744	8.21264	8.17531	8.45528	8.26678	8.15332	8.22929	8.1325	8.09413	8.21529	8.18607	NA
ENSG00000073910	10.9809	10.6276	10.6324	10.7381	10.6944	10.879	10.7877	10.8221	10.9949	10.9138	10.6591	10.9041	FRY
ENSG00000073921	12.2651	12.1297	12.177	12.0748	12.1798	12.1002	12.1334	12.1003	12.1145	12.1638	12.1696	12.0281	PICALM
ENSG00000073969	11.0465	11.1688	11.1954	11.1007	11.1213	11.1078	11.1275	11.0957	11.1082	11.1224	11.0902	11.1156	NSF
ENSG00000074047	10.5905	10.6017	10.4327	10.63	10.6512	10.7396	10.6893	10.8125	10.6935	10.6875	10.6202	10.7625	GLI2
ENSG00000074054	12.2321	12.1838	12.0894	12.1404	12.2128	12.2136	12.2144	12.2156	12.2714	12.2118	12.122	12.2016	CLASP1
ENSG00000074071	10.9255	10.7494	10.8107	10.7591	10.5819	10.7991	10.7899	10.7682	10.8411	10.8753	10.712	10.7769	MRPS34
ENSG00000074181	12.8192	12.8467	12.8673	12.7816	12.7755	12.9874	12.8444	12.9897	12.7581	12.7458	12.6066	12.8084	NOTCH3
ENSG00000074201	11.9303	11.656	11.924	11.7485	11.781	11.837	11.7595	11.8567	11.8487	11.8485	11.7039	11.5817	CLNS1A
ENSG00000074211	11.0329	11.1153	10.987	11.1455	11.2585	11.1874	11.2926	11.2326	11.2764	11.32	11.2479	11.432	PPP2R2C
ENSG00000074219	11.0734	11.0323	11.1095	11.1623	11.1889	11.1025	11.0713	11.047	11.0643	11.0827	10.9765	11.0256	TEAD2
ENSG00000074266	10.0818	10.0652	10.1678	10.1197	10.0947	10.1931	10.1382	10.2549	10.133	10.2185	10.0228	10.0977	EED
ENSG00000074276	9.46714	9.44697	9.24105	9.24008	9.50229	9.43748	9.40901	9.35446	9.34494	9.41068	9.47201	9.44324	CDHR2
ENSG00000074317	10.7574	10.2	10.1753	10.5909	9.85743	10.4404	10.7451	10.6885	11.2934	10.916	10.5134	10.8039	SNCB
ENSG00000074319	11.3011	11.2324	11.2951	11.1753	11.2568	11.2481	11.2692	11.2202	11.265	11.2907	11.3207	11.1884	TSG101
ENSG00000074356	11.1682	11.2869	11.1134	11.2672	11.2401	11.318	11.2666	11.1722	11.051	11.1969	11.188	11.1833	NCBP3
ENSG00000074370	8.20056	7.85648	8.01843	8.16517	7.98096	8.04773	8.10367	8.00553	8.10964	8.06407	7.90962	8.06306	ATP2A3
ENSG00000074410	11.9813	11.6664	11.8668	11.6877	11.6512	11.8133	11.8389	11.7514	11.9371	11.7727	11.5727	11.701	CA12
ENSG00000074416	9.60128	9.12705	9.11507	9.90323	9.4753	9.56262	10.4456	10.0788	10.6762	10.4005	10.2991	10.0946	MGLL
ENSG00000074527	9.25311	8.9306	9.02117	9.0356	8.60652	9.0399	9.01772	9.08647	9.30306	9.10384	8.84568	8.95872	NTN4
ENSG00000074582	10.17	10.169	10.2086	10.2312	10.1736	10.2439	10.1558	10.1253	10.1835	10.07	10.1185	10.2376	BCS1L
ENSG00000074590	11.2106	11.4155	10.7868	10.831	10.8783	10.81	10.9159	10.8411	11.1193	11.1185	11.2246	11.2897	NUAK1
ENSG00000074603	10.5098	10.413	10.4756	10.3469	10.4707	10.4272	10.455	10.3601	10.463	10.4407	10.4137	10.3192	DPP8
ENSG00000074621	9.01521	9.01196	8.88742	9.0056	9.10566	9.1101	8.97701	8.94147	8.97121	9.00313	9.07458	9.00819	SLC24A1
ENSG00000074657	12.9721	12.9303	12.8825	13.0133	13.0565	13.0537	13.0548	13.022	13.0809	13.0002	12.9493	13.0032	ZNF532
ENSG00000074660	8.20056	8.20424	8.18867	8.31859	8.20897	8.2798	8.28792	8.37302	8.25357	8.2317	8.35504	8.22666	SCARF1
ENSG00000074695	10.9066	10.8924	10.9476	11.0783	10.8428	11.0589	10.9583	10.9394	10.9391	10.9041	11.0332	10.8923	LMAN1
ENSG00000074696	12.5663	12.7388	12.7711	12.6419	12.7567	12.6278	12.6065	12.5892	12.4921	12.6193	12.7729	12.6169	HACD3
ENSG00000074706	8.89371	8.91513	9.02582	8.93899	9.02283	8.91622	8.81416	8.64423	8.87362	8.83412	8.69878	8.86922	IPCEF1
ENSG00000074755	11.4378	11.2569	11.094	11.3351	11.2818	11.5599	11.37	11.3735	11.4741	11.4189	11.3344	11.3731	ZZEF1
ENSG00000074800	14.5455	14.64	14.6952	14.5012	14.609	14.6479	14.7385	14.7477	14.522	14.4982	14.4605	14.6279	ENO1
ENSG00000074803	7.54234	8.06152	7.82768	7.98445	7.83537	7.85675	7.90145	7.93644	7.54234	7.75199	7.99157	7.8523	SLC12A1
ENSG00000074842	11.0179	10.9813	11.0931	10.9885	10.9819	11.0776	11.0482	10.9764	11.0001	11.0573	10.9956	11.017	MYDGF
ENSG00000074855	11.483	11.467	11.3384	11.4949	11.3412	11.4565	11.4919	11.5204	11.3813	11.4016	11.5429	11.6472	ANO8
ENSG00000074935	9.84564	9.57816	9.86031	9.83231	9.91555	9.83224	9.72637	9.70583	9.73166	9.65439	9.77709	9.64456	TUBE1
ENSG00000074964	10.6258	10.6819	10.5303	10.6765	10.6237	10.6855	10.5576	10.6732	10.5888	10.5823	10.5637	10.7629	ARHGEF10L
ENSG00000075035	8.75638	8.55918	8.33071	8.59107	8.23942	8.3235	8.31305	8.23766	8.51935	8.34464	8.23444	8.45853	WSCD2
ENSG00000075043	13.3252	13.2564	12.9829	13.3951	13.0488	13.3244	13.4674	13.3602	13.5713	13.416	13.4062	13.5019	KCNQ2
ENSG00000075073	7.825	8.0497	7.79764	7.90379	7.86982	7.98612	7.88743	7.83195	7.77518	7.77668	7.99157	7.75588	TACR2
ENSG00000075089	10.7003	10.6142	10.697	10.6262	10.7028	10.668	10.6467	10.6141	10.6675	10.7313	10.5917	10.6241	ACTR6
ENSG00000075131	8.96221	8.90731	9.02582	9.15158	9.01667	9.04546	9.03753	9.04693	9.01104	8.89583	8.99426	8.98598	TIPIN
ENSG00000075142	11.4702	11.4906	11.5998	11.3883	11.4422	11.4756	11.4605	11.5368	11.5132	11.4626	11.3303	11.2902	SRI
ENSG00000075151	12.2082	12.2903	12.0807	12.284	12.36	12.3804	12.3362	12.3988	12.4547	12.316	12.4001	12.3466	EIF4G3
ENSG00000075188	9.55445	9.61112	9.757	9.69635	9.62184	9.70438	9.57392	9.67613	9.82782	9.70557	9.63355	9.5632	NUP37
ENSG00000075213	11.0316	10.9956	10.5562	10.6564	10.645	10.5815	10.7221	10.7923	11.0864	10.9742	10.8325	10.8524	SEMA3A
ENSG00000075218	10.4376	10.124	10.1081	10.3295	10.0137	10.374	10.2757	10.3048	10.44	10.2583	10.074	10.1981	GTSE1
ENSG00000075223	8.94396	9.29479	9.02117	10.4909	9.92748	10.5722	11.3409	11.4435	12.0739	11.5519	11.3152	11.0864	SEMA3C
ENSG00000075234	10.1325	10.0246	10.2105	10.1728	10.0615	10.0734	10.0294	10.0993	10.0313	10.1431	9.91786	10.0308	TTC38
ENSG00000075239	10.3853	10.2399	10.4771	10.4081	10.2875	10.2834	10.3031	10.3686	10.4323	10.4112	10.4851	10.2701	ACAT1
ENSG00000075240	11.1152	11.1124	11.1124	11.36	11.2807	11.2618	11.3523	11.3563	11.3879	11.2889	11.302	11.2164	GRAMD4
ENSG00000075275	12.1866	12.2359	11.8854	12.4728	12.3748	12.49	12.3424	12.4991	12.4557	12.2781	12.3336	12.402	CELSR1
ENSG00000075290	12.2656	13.7042	13.1703	13.3098	13.6636	13.1111	13.4254	13.3323	12.3155	13.0872	13.9021	13.4096	WNT8B
ENSG00000075292	12.3335	12.41	12.2325	12.3916	12.4916	12.376	12.3624	12.3852	12.4015	12.4233	12.3546	12.3492	ZNF638
ENSG00000075303	9.90588	9.81176	9.91592	9.83715	9.7534	9.83664	9.89001	9.84677	9.83385	9.91712	9.84835	9.79882	SLC25A40
ENSG00000075336	10.4088	10.4189	10.3804	10.4575	10.3455	10.3721	10.4305	10.3222	10.4271	10.449	10.3698	10.4421	TIMM21
ENSG00000075340	13.2525	13.0571	12.8428	13.0395	12.8437	12.9998	13.1496	13.0411	13.3086	13.0762	13.0318	13.0649	ADD2
ENSG00000075391	10.9228	10.9893	10.968	10.8664	11.0681	11.1287	10.9938	11.0064	10.8905	10.8875	10.9632	10.9305	RASAL2
ENSG00000075399	10.1537	10.2345	10.1976	10.2892	10.2529	10.2088	10.1359	10.191	10.0121	10.0072	10.3328	10.2884	VPS9D1
ENSG00000075407	9.48664	9.64959	9.48157	9.56617	9.65509	9.51479	9.55033	9.5784	9.53791	9.52503	9.60998	9.57605	ZNF37A
ENSG00000075413	12.2598	12.2432	12.1902	12.1739	12.1771	12.194	12.3274	12.2601	12.2848	12.2809	12.2518	12.2497	MARK3
ENSG00000075415	13.4531	13.4311	13.5298	13.3554	13.2199	13.4085	13.4409	13.4502	13.4822	13.5066	13.3654	13.3753	SLC25A3
ENSG00000075420	10.526	10.5089	10.428	10.3255	10.7897	10.4545	10.4634	10.5206	10.2172	10.2124	10.4562	10.2723	FNDC3B
ENSG00000075426	9.11422	9.19582	9.25637	9.31666	9.45199	9.2781	9.50938	9.43687	9.21467	9.20446	9.37276	9.31729	FOSL2
ENSG00000075429	8.88726	9.14304	8.7994	9.02444	9.27281	9.24122	9.04312	9.13093	8.95486	9.08618	9.22978	9.14729	CACNG5
ENSG00000075461	12.3988	12.5578	12.4768	12.3551	12.4217	12.399	12.3123	12.382	12.1579	12.2558	12.3515	12.3927	CACNG4
ENSG00000075539	11.0128	10.8966	10.7538	10.8618	10.9005	10.9096	10.8362	10.9458	11.0451	10.8136	11.0008	10.8899	FRYL
ENSG00000075568	12.2829	11.9618	12.1581	11.9638	12.0428	12.1395	11.9792	12.0578	12.1291	12.111	11.8453	12.0054	TMEM131
ENSG00000075618	14.0251	14.1184	14.078	14.1215	13.929	14.058	14.1777	14.1826	14.065	14.0775	14.2082	14.2018	FSCN1
ENSG00000075624	16.1544	16.2587	16.1544	16.0956	16.1	16.1013	16.2049	16.1296	16.1495	16.1187	16.1181	16.2024	ACTB
ENSG00000075643	8.06906	8.31218	8.06646	8.26844	8.21672	8.16751	8.06782	8.23766	8.15445	8.14074	8.34708	8.19741	MOCOS
ENSG00000075651	7.74237	8.01241	7.72298	7.82261	8.04817	7.93958	7.85749	7.93644	8.03442	7.75199	7.94446	7.89053	PLD1
ENSG00000075702	9.55812	9.59145	9.82433	9.75326	9.5703	9.75516	9.69891	9.75576	9.73166	9.68206	9.4667	9.71209	WDR62
ENSG00000075711	11.0354	10.9964	11.0665	11.1492	11.15	11.164	11.2454	11.2704	11.2814	11.1592	11.1427	11.1087	DLG1
ENSG00000075785	12.8245	12.9198	12.7954	12.8191	12.9169	12.8221	12.9413	12.8779	12.9232	12.8587	12.915	12.8847	RAB7A
ENSG00000075790	10.4319	10.4034	10.4249	10.2711	10.4597	10.2781	10.4276	10.3098	10.4206	10.3016	10.3738	10.3134	BCAP29
ENSG00000075826	11.1304	12.4563	11.8848	12.1623	12.5324	11.8243	12.0408	12.1224	11.1585	12.0285	12.6784	12.2245	SEC31B
ENSG00000075856	11.5487	11.3437	11.4854	11.4225	11.3326	11.4315	11.4504	11.513	11.5246	11.4956	11.3574	11.4551	SART3
ENSG00000075884	7.9882	7.81453	7.90292	7.82261	7.68904	7.74143	7.82433	7.76142	7.94477	7.90482	7.94446	7.91154	ARHGAP15
ENSG00000075886	8.00977	7.76469	7.90292	7.82261	7.77415	7.54234	7.84137	7.69733	7.77518	7.75199	7.87102	7.83559	TUBA3D
ENSG00000075891	7.74237	7.81453	7.67011	7.93808	8.00449	7.74143	7.78664	7.95122	7.54234	7.83856	8.03405	7.97985	PAX2
ENSG00000075914	10.1158	10.0482	10.0539	10.1938	10.0289	10.1369	10.0904	10.1509	10.1426	10.2099	10.0141	10.1503	EXOSC7
ENSG00000075945	11.832	11.8528	11.7214	11.5649	11.6129	11.6615	11.771	11.6469	11.8232	11.8033	11.7943	11.7382	KIFAP3
ENSG00000075975	11.0191	10.9392	11.0685	10.9506	10.8618	10.9638	11.0058	10.9624	10.9923	11.0288	11.0163	10.9041	MKRN2
ENSG00000076003	11.844	11.6987	11.7804	11.6513	11.6026	11.7546	11.6651	11.735	11.7586	11.7591	11.5674	11.6159	MCM6
ENSG00000076043	8.71123	8.76001	8.7994	8.95702	8.94329	8.84194	8.90348	8.84093	8.92986	8.82661	8.90761	8.90689	REXO2
ENSG00000076053	9.81897	9.88945	9.84364	9.73247	9.72087	9.7536	9.90266	9.69798	9.76168	9.85136	9.84835	9.71701	RBM7
ENSG00000076067	10.0644	9.86107	10.0681	10.0162	10.0095	10.0196	9.94805	10.0714	9.98367	9.96808	9.99287	9.92437	RBMS2
ENSG00000076108	12.3643	12.1896	11.9536	12.2534	12.1275	12.3487	12.3224	12.3084	12.4994	12.2997	12.1889	12.239	BAZ2A
ENSG00000076201	11.809	11.6325	11.5757	11.6643	11.4582	11.7275	11.7129	11.6541	11.668	11.6291	11.648	11.7463	PTPN23
ENSG00000076242	10.9416	10.7956	10.8882	10.9226	10.8542	10.7976	10.8623	10.779	10.8069	10.8136	10.7751	10.834	MLH1
ENSG00000076248	11.2751	11.2006	11.3506	11.1761	11.2384	11.2433	11.1493	11.1442	11.0342	11.1901	11.0307	11.0717	UNG
ENSG00000076258	7.74237	8.06152	7.98339	8.01956	8.00449	7.96351	7.82433	7.97925	7.9099	7.90482	7.94446	7.94407	FMO4
ENSG00000076321	10.1373	10.1804	10.1602	10.1803	10.2599	10.2243	10.2401	10.3444	10.351	10.1901	10.2049	10.2044	KLHL20
ENSG00000076344	8.9378	9.06758	8.90831	9.06842	9.13105	9.07824	9.09227	9.1184	8.94659	9.04696	9.04466	9.07228	RGS11
ENSG00000076351	10.8268	11.0582	10.9094	10.9428	11.1338	11.0228	10.9842	10.9474	10.8689	10.8852	11.0632	11.1048	SLC46A1
ENSG00000076356	12.489	11.9618	11.2678	12.2145	11.2044	11.8833	12.2279	11.9871	12.8464	12.2732	12.2406	12.445	PLXNA2
ENSG00000076382	10.6142	10.1874	10.4876	10.4458	10.3101	10.5199	10.2894	10.5461	10.6219	10.4563	10.2631	10.3883	SPAG5
ENSG00000076513	10.6308	10.739	10.6814	10.7914	10.7802	10.7457	10.6246	10.6683	10.6037	10.6813	10.9063	10.6697	ANKRD13A
ENSG00000076554	9.12471	8.79122	9.05334	9.06662	8.90977	8.94999	9.04312	9.17073	9.37972	9.14964	8.99426	9.14469	TPD52
ENSG00000076555	9.45132	9.2779	9.44297	9.68987	9.47109	9.60873	9.56127	9.50961	9.31517	9.37633	9.28037	9.38081	ACACB
ENSG00000076604	11.5956	11.7097	11.6106	11.827	11.6214	11.6524	11.6766	11.6498	11.5653	11.6314	11.8285	11.7472	TRAF4
ENSG00000076641	11.0914	10.9749	11.0506	11.1146	11.1401	11.331	11.1579	11.2774	11.3886	11.2472	10.9427	10.9403	PAG1
ENSG00000076650	9.70652	9.6538	9.57027	9.62325	9.67679	9.57877	9.52629	9.78189	9.67629	9.64315	9.59082	9.65147	GPATCH1
ENSG00000076662	8.84096	8.90338	8.98804	8.87231	8.96291	8.87164	8.94393	8.93407	8.83745	8.70671	8.85926	8.87587	ICAM3
ENSG00000076685	11.4884	11.7661	11.6441	11.6279	11.8031	11.604	11.6386	11.5498	11.4147	11.5187	11.6248	11.5288	NT5C2
ENSG00000076706	10.9066	10.5277	10.7098	10.6749	10.3135	10.664	10.3431	10.5419	10.7809	10.6813	10.4228	10.587	MCAM
ENSG00000076716	12.68	12.3967	12.7081	12.6533	12.5128	12.7147	12.5257	12.6618	12.5753	12.6116	12.402	12.4444	GPC4
ENSG00000076770	9.07128	8.79122	8.99761	8.92271	9.00113	9.12312	9.01199	8.98132	9.08302	8.96743	8.82728	8.9085	MBNL3
ENSG00000076826	11.7187	11.7198	11.1559	11.6236	11.4906	11.5869	11.6443	11.7068	11.7612	11.6691	11.6398	11.7332	CAMSAP3
ENSG00000076864	10.9147	10.8562	10.6565	10.8035	10.6494	10.6438	10.7855	10.6645	10.7989	10.7457	10.7298	10.823	RAP1GAP
ENSG00000076924	11.6459	11.3263	11.3946	11.4035	11.0377	11.4551	11.4143	11.4311	11.5395	11.4241	11.2859	11.3842	XAB2
ENSG00000076928	10.1607	10.3202	10.0802	10.2527	10.1981	10.2396	10.1833	10.2392	10.0536	10.1444	10.1742	10.1912	ARHGEF1
ENSG00000076944	8.46548	8.39203	8.33071	8.52243	8.42718	8.5745	8.44285	8.51086	8.40916	8.49236	8.50565	8.62294	STXBP2
ENSG00000076984	10.8282	10.8658	10.7237	10.9017	10.7624	10.7555	10.8291	10.9322	10.8009	10.7837	10.77	10.8463	MAP2K7
ENSG00000077009	7.54234	7.79088	7.87974	7.94619	7.79622	7.82367	7.82433	7.54234	7.65885	7.75199	7.775	7.74369	NMRK2
ENSG00000077044	11.6107	11.4845	11.2417	11.5822	11.4457	11.5011	11.5824	11.5457	11.5199	11.5576	11.5727	11.6259	DGKD
ENSG00000077063	10.0239	9.72128	9.68062	9.98539	9.5166	10.0209	10.0484	10.0151	10.6049	10.2246	9.95863	9.91594	CTTNBP2
ENSG00000077080	10.5098	10.671	10.4921	10.5141	10.5681	10.4591	10.6646	10.5566	10.4349	10.546	10.5708	10.7991	ACTL6B
ENSG00000077092	8.10498	8.07306	8.15081	8.19019	8.29636	8.39274	8.05845	8.25409	8.30647	8.23934	8.3059	8.16668	RARB
ENSG00000077097	14.0611	14.0724	14.0004	13.9843	13.9881	14.0308	14.1223	14.0187	14.2592	14.1178	14.0575	14.013	TOP2B
ENSG00000077147	12.5525	12.4705	12.5295	12.6477	12.5764	12.595	12.5684	12.5339	12.6304	12.588	12.5947	12.5005	TM9SF3
ENSG00000077150	9.50584	9.39143	9.4397	9.4671	9.39511	9.5297	9.34163	9.52997	9.4465	9.33379	9.33782	9.32178	NFKB2
ENSG00000077152	10.1676	10.0821	10.2286	10.3316	10.221	10.2622	10.1822	10.2909	10.362	10.3658	10.1347	10.2135	UBE2T
ENSG00000077157	10.5242	10.4954	10.3576	10.4464	10.4607	10.5454	10.4045	10.6789	10.556	10.3691	10.4215	10.5359	PPP1R12B
ENSG00000077232	11.7094	11.7368	11.8932	11.7314	11.8612	11.6659	11.7621	11.6918	11.6782	11.7388	11.7928	11.6676	DNAJC10
ENSG00000077235	12.3224	12.1772	11.9552	12.2065	12.095	12.2464	12.2466	12.2576	12.2218	12.2118	12.1489	12.2758	GTF3C1
ENSG00000077238	7.94144	7.54234	7.79764	7.70432	7.74972	7.78607	7.54234	7.69733	7.70707	7.69065	7.775	7.71675	IL4R
ENSG00000077254	11.7656	11.9044	11.8272	11.7391	11.9243	11.7967	11.7614	11.7226	11.8873	11.8719	11.8937	11.7792	USP33
ENSG00000077264	11.8219	12.0894	11.887	11.7981	12.0418	11.8482	11.8093	11.6762	11.6663	11.85	11.9355	11.9191	PAK3
ENSG00000077274	8.03037	8.06152	8.05097	7.86579	8.04817	8.11938	8.02922	8.09798	8.15445	8.07429	7.90962	7.93139	CAPN6
ENSG00000077279	14.0165	14.0938	13.5777	13.8183	13.9567	13.8929	13.9988	13.8622	14.1106	13.9153	13.9635	13.9511	DCX
ENSG00000077312	11.6645	11.4019	11.6187	11.4608	11.1805	11.5539	11.5517	11.5441	11.5466	11.6005	11.3906	11.509	SNRPA
ENSG00000077327	8.2293	8.7278	8.77027	8.95702	8.84663	8.75098	8.43764	8.57738	8.30647	8.43656	9.12865	8.57904	SPAG6
ENSG00000077348	9.55445	9.39915	9.41988	9.46839	9.23255	9.34651	9.46511	9.4296	9.50213	9.56363	9.43161	9.52953	EXOSC5
ENSG00000077380	12.8008	12.9375	12.8522	12.7951	12.9037	12.8122	12.8906	12.7772	12.8291	12.8738	12.8338	12.7932	DYNC1I2
ENSG00000077454	9.21507	9.10429	8.8661	9.20067	9.065	9.28037	9.22826	9.00246	9.00319	9.14401	9.28655	9.16658	LRCH4
ENSG00000077458	10.3123	10.2574	10.4846	10.2362	10.2853	10.2611	10.2799	10.1565	10.2441	10.2295	10.2395	10.2135	FAM76B
ENSG00000077463	10.17	10.244	10.321	10.2541	10.0934	10.2939	10.3072	10.3309	10.2993	10.2702	10.2834	10.3863	SIRT6
ENSG00000077514	10.6924	10.5044	10.6788	10.6659	10.6995	10.7221	10.5749	10.6479	10.6686	10.613	10.5519	10.5973	POLD3
ENSG00000077522	8.48552	8.34224	8.23573	8.26409	8.07851	8.31742	8.3006	8.2122	8.42379	8.19203	8.17513	8.30728	ACTN2
ENSG00000077549	12.5158	12.4474	12.4555	12.4705	12.4316	12.4379	12.4399	12.4505	12.4985	12.3767	12.448	12.5615	CAPZB
ENSG00000077585	9.72595	9.71329	9.70214	9.63346	9.66054	9.7737	9.69237	9.64163	9.74246	9.58545	9.57136	9.61653	GPR137B
ENSG00000077616	8.15475	8.49511	8.47399	8.2464	8.32315	8.35893	8.26183	8.30108	8.44523	8.38891	8.29737	8.33217	NAALAD2
ENSG00000077684	11.394	11.0763	11.2926	11.3292	11.1257	11.277	11.1344	11.2031	11.3336	11.2964	10.9382	11.152	JADE1
ENSG00000077713	7.9882	7.92671	7.90292	7.88533	7.92949	7.68317	7.88743	7.73211	7.9099	7.75199	7.87102	7.74369	SLC25A43
ENSG00000077721	11.1694	11.1554	11.3052	11.1432	11.2309	11.1165	11.2475	11.1709	11.2101	11.1617	11.2282	11.171	UBE2A
ENSG00000077782	12.3599	12.6352	12.5217	12.5871	12.7005	12.5479	12.5696	12.5712	12.3227	12.4589	12.6125	12.6325	FGFR1
ENSG00000077800	7.54234	7.6536	7.79764	7.75654	7.83537	7.71479	7.7654	7.65196	7.70707	7.64723	7.70695	7.7307	FKBP6
ENSG00000077935	7.54234	7.85648	7.54234	7.65691	7.74972	7.88663	7.80617	7.85187	7.74404	7.75199	7.74389	7.79888	SMC1B
ENSG00000077942	12.7584	13.2704	13.1696	13.1238	13.3111	13.1286	13.3059	13.3679	12.902	13.1161	13.443	13.2805	FBLN1
ENSG00000077943	7.74237	7.89339	7.90292	7.93808	7.83537	7.78607	7.82433	7.88824	7.82736	7.9337	7.70695	7.86032	ITGA8
ENSG00000078018	15.1551	15.197	14.9589	15.0356	15.221	15.1054	15.1752	15.0461	15.0905	15.0507	15.0449	15.055	MAP2
ENSG00000078043	10.3951	10.3035	10.3885	10.3863	10.3959	10.3441	10.4333	10.3346	10.3982	10.4229	10.5495	10.282	PIAS2
ENSG00000078053	11.2561	11.5678	11.4319	11.2738	11.5299	11.4127	11.412	11.4089	11.2257	11.3406	11.3145	11.4671	AMPH
ENSG00000078061	10.4862	10.3099	10.4108	10.3289	10.2042	10.3391	10.3472	10.3235	10.3386	10.3559	10.2484	10.3508	ARAF
ENSG00000078070	10.0418	9.87711	9.9845	9.9697	10.0095	9.9421	9.91519	9.93853	9.91558	9.96661	9.94025	9.97593	MCCC1
ENSG00000078081	8.17042	8.31982	8.3967	8.37668	8.54917	8.3355	8.49318	8.35217	8.12119	8.4537	8.47906	8.27817	LAMP3
ENSG00000078098	8.48552	8.65995	8.63064	8.64675	8.843	8.57891	8.65323	8.71121	8.40174	8.49236	8.70929	8.57679	FAP
ENSG00000078114	10.3493	10.6214	10.7685	10.3416	10.7213	10.5892	10.7669	10.4647	10.2426	10.5422	10.4422	10.4218	NEBL
ENSG00000078124	10.0744	10.2372	10.3057	10.3595	10.4787	10.3868	10.2894	10.4341	10.2879	10.3876	10.3494	10.2739	ACER3
ENSG00000078140	12.2756	12.2996	12.3053	12.2422	12.3368	12.2731	12.3712	12.2802	12.426	12.3969	12.3231	12.3146	UBE2K
ENSG00000078142	10.7222	10.9733	10.9127	10.9388	10.9325	10.9143	10.9963	10.9095	10.9499	10.8584	10.9155	10.8674	PIK3C3
ENSG00000078177	10.8123	10.7578	10.6324	10.6251	10.8328	10.7374	10.6394	10.6341	10.8401	10.7482	10.7193	10.6554	N4BP2
ENSG00000078237	10.3554	10.2304	10.266	10.1938	10.1296	10.1181	10.3391	10.1883	10.1943	10.4027	10.2019	10.1703	TIGAR
ENSG00000078246	10.7829	10.5604	10.6657	10.6153	10.4687	10.6068	10.5834	10.7159	10.6128	10.5078	10.534	10.5861	TULP3
ENSG00000078269	8.79955	8.47676	8.5446	9.06302	8.47708	8.97686	9.10026	9.14023	9.49954	9.11546	8.99028	9.0414	SYNJ2
ENSG00000078295	10.9679	11.5221	11.4765	11.401	11.7703	11.4765	11.4115	11.4963	11.0969	11.3111	11.6535	11.5612	ADCY2
ENSG00000078304	12.3325	12.1251	12.333	12.2227	12.1744	12.3105	12.3044	12.3967	12.4067	12.2795	12.0937	12.1636	PPP2R5C
ENSG00000078319	9.51723	9.47384	9.53128	9.42785	9.28756	9.49209	9.39043	9.43203	9.46532	9.47882	9.39269	9.4269	NA
ENSG00000078328	9.72273	10.1804	9.20187	9.57211	9.34951	9.24589	9.53744	9.3151	9.73815	9.59329	9.81015	9.93276	RBFOX1
ENSG00000078369	14.8975	14.9003	14.7509	14.8116	14.859	14.8604	14.9203	14.9112	14.894	14.8847	14.8782	14.9446	GNB1
ENSG00000078401	7.825	7.76469	7.79764	7.74067	7.98096	7.93958	7.91493	7.95122	7.77518	7.79899	7.82714	7.89767	EDN1
ENSG00000078403	10.9835	11.0354	11.0078	11.0475	11.0115	11.0462	11.019	11.0791	11.0945	11.0807	10.9597	11.0535	MLLT10
ENSG00000078487	8.71123	8.62932	8.56691	8.65749	8.64726	8.56114	8.59001	8.49339	8.59346	8.47601	8.6332	8.5281	ZCWPW1
ENSG00000078549	11.6115	10.9588	10.7673	11.0309	10.4085	10.9143	11.226	10.9402	11.563	11.215	11.1796	11.1624	ADCYAP1R1
ENSG00000078596	8.2568	8.45799	8.4902	8.50992	8.38607	8.49104	8.24157	8.46951	8.32324	8.58916	8.47227	8.35327	ITM2A
ENSG00000078618	12.3051	12.2842	12.2668	12.242	12.2424	12.3006	12.3097	12.3373	12.2904	12.3453	12.2431	12.3419	NRDC
ENSG00000078668	11.8496	11.8222	11.7948	11.8124	11.8039	11.7837	11.7872	11.8002	11.853	11.8971	11.89	11.8667	VDAC3
ENSG00000078674	12.792	12.7795	12.7232	12.742	12.7778	12.802	12.7188	12.783	12.8077	12.7886	12.7709	12.6635	PCM1
ENSG00000078687	10.9976	10.7791	10.6106	10.8164	10.7494	10.9177	10.8462	10.7252	10.9301	10.7747	10.7067	10.8709	TNRC6C
ENSG00000078699	11.3597	11.2006	11.1899	11.2456	11.1338	11.2692	11.2135	11.179	11.3906	11.263	11.2216	11.2825	CBFA2T2
ENSG00000078725	9.60128	9.2779	9.06686	9.20387	8.93001	9.08093	9.29979	9.22658	9.55293	9.43307	9.27727	9.53426	BRINP1
ENSG00000078747	10.488	10.3087	10.3543	10.3648	10.3607	10.4215	10.3987	10.2614	10.4967	10.3735	10.3118	10.2911	ITCH
ENSG00000078795	8.83417	8.82997	8.85528	8.86584	8.87163	8.74363	8.81416	8.82868	8.56944	8.65877	8.78948	8.81444	PKD2L2
ENSG00000078804	10.7003	11.0956	10.8413	11.2655	11.3884	11.3094	11.6723	11.7272	11.6373	11.6028	11.6928	11.7976	TP53INP2
ENSG00000078808	11.9055	11.9674	11.9294	12.022	11.8359	11.9826	12.0454	12.0287	11.9553	11.8821	12.0339	12.0907	SDF4
ENSG00000078814	8.47556	8.56477	8.4902	8.50041	8.71969	8.58767	8.61583	8.56122	8.551	8.63156	8.57475	8.62079	MYH7B
ENSG00000078900	11.492	12.4515	12.2689	12.2799	12.7264	12.2633	12.3847	12.4916	11.7586	12.1232	12.6161	12.4014	TP73
ENSG00000078902	11.0128	11.062	11.0057	11.1511	11.0311	11.1007	11.1234	11.1641	10.994	11.1056	11.1473	11.1745	TOLLIP
ENSG00000078967	9.77328	9.80804	9.88608	9.74809	9.6875	9.83077	9.66752	9.73678	9.96378	9.72691	9.82031	9.81337	UBE2D4
ENSG00000079101	9.17577	9.18667	9.19388	9.22133	9.35646	9.07013	9.28401	9.07671	9.16788	9.08914	9.45063	9.25146	CLUL1
ENSG00000079102	10.2419	9.90862	9.57617	10.0213	9.49612	9.93124	10.1157	9.67613	10.4579	9.93984	9.72808	10.0934	RUNX1T1
ENSG00000079112	7.74237	7.54234	7.54234	7.75654	7.74972	7.78607	7.82433	7.78722	7.85011	7.69065	7.775	7.74369	CDH17
ENSG00000079134	10.0188	9.99407	10.0942	10.0179	10.0655	10.0648	9.94263	9.95648	9.92873	10.0355	10.0017	10.0073	THOC1
ENSG00000079150	9.15562	9.10429	9.05787	9.09857	9.1988	9.13343	9.08422	9.27165	9.12976	9.14119	9.10733	9.18932	FKBP7
ENSG00000079156	9.68349	9.60678	9.28643	9.45935	9.35877	9.42546	9.6473	9.56756	9.86558	9.53735	9.56891	9.57605	OSBPL6
ENSG00000079215	11.5838	11.39	10.7513	10.5673	10.4199	10.7427	11.0096	10.9553	11.3095	11.1692	10.9535	11.1909	SLC1A3
ENSG00000079246	13.6216	13.576	13.5867	13.4696	13.4775	13.5699	13.5502	13.5238	13.6154	13.6467	13.4663	13.4938	XRCC5
ENSG00000079257	8.67993	8.58681	8.65093	8.57951	8.72786	8.73622	8.71244	8.70658	8.85116	8.71937	8.71968	8.61433	LXN
ENSG00000079263	7.94144	7.98574	8.08148	7.82261	7.79622	7.68317	7.85749	7.88824	7.87127	7.94735	7.70695	7.91154	SP140
ENSG00000079277	9.1351	9.24633	9.05787	9.21025	9.16134	9.07284	9.21631	9.32572	9.35373	9.26706	9.12159	9.16658	MKNK1
ENSG00000079308	10.6473	10.665	10.5054	10.4408	10.6892	10.5832	10.5628	10.5011	10.4617	10.4706	10.5147	10.5277	TNS1
ENSG00000079313	11.2656	11.1554	11.1057	11.3045	11.0609	11.292	11.3238	11.3091	11.2527	11.1611	11.3027	11.3493	REXO1
ENSG00000079332	11.8796	11.8266	11.8335	11.8617	11.8777	11.8147	11.8021	11.8428	11.8808	11.8798	11.8343	11.7602	SAR1A
ENSG00000079335	8.99783	9.15881	9.21376	9.21025	9.29001	9.13086	8.9651	9.10891	9.16788	9.05002	9.21352	9.14079	CDC14A
ENSG00000079337	8.7189	8.61887	8.53704	8.48106	8.44416	8.53378	8.46336	8.35217	8.33962	8.43656	8.27998	8.45333	RAPGEF3
ENSG00000079385	7.54234	7.79088	7.72298	7.72342	7.86982	7.78607	7.64217	7.76142	7.70707	7.79899	7.74389	7.82686	CEACAM1
ENSG00000079387	10.1373	9.95118	10.0374	9.96707	10.0178	9.95689	9.99327	9.96294	10.0922	9.9308	9.91786	9.94523	SENP1
ENSG00000079432	12.4525	12.412	12.2175	12.4975	12.259	12.3472	12.5476	12.521	12.5193	12.354	12.4376	12.6485	CIC
ENSG00000079435	9.60481	9.50957	9.4592	9.50641	9.39287	9.48635	9.47097	9.61461	9.63257	9.58151	9.45869	9.69303	LIPE
ENSG00000079459	14.2355	13.9351	14.0205	13.9708	13.7128	13.9967	14.0306	14.0688	14.2855	14.1582	13.89	14.039	FDFT1
ENSG00000079462	11.9163	12.0007	11.9764	11.8407	11.8758	11.8458	11.8339	11.8275	11.7798	11.8753	11.8704	11.9802	PAFAH1B3
ENSG00000079482	11.0001	11.173	11.0415	10.8385	11.1925	10.9901	11.1882	11.0551	10.9265	10.9642	11.0408	10.9284	OPHN1
ENSG00000079616	11.5565	11.2907	11.3643	11.4423	11.2349	11.4918	11.3909	11.4435	11.5624	11.5064	11.2179	11.3528	KIF22
ENSG00000079689	7.88825	7.89339	7.85482	7.7713	7.92949	7.93958	7.91493	7.92107	7.89113	7.69065	7.775	7.89767	SCGN
ENSG00000079691	9.44733	9.14938	9.08462	9.39553	9.08841	9.15378	9.36521	9.29899	9.88889	9.70019	9.62887	9.65061	CARMIL1
ENSG00000079739	11.0974	10.569	10.8621	10.8078	10.6156	10.892	10.8002	10.7583	10.8479	10.8875	10.4189	10.7222	PGM1
ENSG00000079785	12.2839	12.2922	12.3091	12.31	12.3191	12.2999	12.3102	12.3346	12.3733	12.3786	12.2944	12.2447	DDX1
ENSG00000079805	12.0205	11.9395	11.9711	12.0984	11.939	12	12.0597	12.0145	11.9778	12.0322	11.9792	12.0456	DNM2
ENSG00000079819	10.6358	10.0497	10.1431	10.283	9.88068	10.3512	10.0695	10.2575	10.5911	10.3177	9.98035	10.2304	EPB41L2
ENSG00000079841	9.44333	9.5826	9.38956	9.47481	9.48367	9.49971	9.49032	9.49355	9.42464	9.4264	9.67491	9.62007	RIMS1
ENSG00000079931	10.0916	10.368	8.52941	8.48432	8.39804	8.74363	9.00045	8.62418	9.4465	9.98997	9.13567	10.2021	MOXD1
ENSG00000079950	11.6804	11.6516	11.5984	11.5468	11.5977	11.4629	11.5599	11.5299	11.6077	11.6169	11.4815	11.6037	STX7
ENSG00000079974	10.5507	10.671	10.697	10.6702	10.6564	10.6688	10.6037	10.5545	10.52	10.5364	10.6744	10.6811	RABL2B
ENSG00000079999	10.9937	10.8029	10.9038	10.8709	10.7028	10.9553	10.9003	10.8898	10.8498	10.9352	10.7516	10.9396	KEAP1
ENSG00000080007	7.74237	7.81453	7.79764	7.7713	7.79622	7.82367	7.74189	7.76142	7.77518	7.79899	7.70695	7.78884	DDX43
ENSG00000080031	7.94144	8.06152	8.08148	8.08866	8.18512	8.0076	7.98715	7.90503	7.97678	8.00949	8.00617	8.05343	PTPRH
ENSG00000080166	8.91283	8.74634	9.20981	8.75633	8.90977	8.96798	8.81761	9.04693	8.92564	8.65877	8.4011	8.73204	DCT
ENSG00000080189	10.4565	10.4058	10.4044	10.5004	10.5559	10.5532	10.5296	10.5065	10.5188	10.4521	10.4739	10.5359	SLC35C2
ENSG00000080200	9.27169	9.15567	9.23332	9.30202	9.21449	9.27355	9.18219	9.26054	9.2277	9.3095	9.27416	9.27381	CRYBG3
ENSG00000080224	9.10364	8.55918	8.84983	9.01882	8.43288	8.96202	8.74629	8.80374	9.01495	9.02526	8.78948	8.72051	EPHA6
ENSG00000080293	7.54234	7.69964	7.72298	7.75654	7.54234	7.82367	7.54234	7.69733	7.77518	7.54234	7.775	7.74369	SCTR
ENSG00000080298	11.3206	11.1758	11.1315	11.2696	11.2378	11.2613	11.1527	11.1944	11.3667	11.1166	11.1505	11.0501	RFX3
ENSG00000080345	11.3686	11.1014	11.1437	11.1154	11.1628	11.3275	11.1624	11.2222	11.4567	11.2554	11.2008	11.1307	RIF1
ENSG00000080371	11.4812	11.5286	11.3859	11.4241	11.3439	11.3975	11.5309	11.4525	11.5168	11.4631	11.4383	11.3713	RAB21
ENSG00000080493	9.308	9.23169	9.11935	9.17965	9.48991	9.42747	9.56671	9.47962	9.42464	9.23094	9.50342	9.3229	SLC4A4
ENSG00000080503	11.5242	11.202	10.9828	11.0739	10.9567	11.1333	11.143	11.0697	11.2771	11.2407	11.0967	11.1793	SMARCA2
ENSG00000080546	9.64646	9.69714	9.77479	9.72089	9.68215	9.76909	9.85422	9.67613	9.83986	9.84007	9.65439	9.78099	SESN1
ENSG00000080561	8.78536	8.97203	8.74026	8.902	9.16134	8.97981	8.97701	9.05694	8.74099	8.9271	8.74013	8.95103	MID2
ENSG00000080573	7.68384	7.76469	7.72298	7.85556	7.54234	7.74143	7.80617	7.81053	7.70707	7.77668	7.90962	7.86032	COL5A3
ENSG00000080603	8.94396	8.87139	8.57422	8.95702	8.76381	9.01739	8.91922	8.90774	9.0495	8.90636	8.94144	8.95872	SRCAP
ENSG00000080608	9.4982	9.46413	9.40313	9.58038	9.48991	9.61221	9.55945	9.52547	9.60657	9.57359	9.41508	9.40616	PUM3
ENSG00000080644	9.41497	9.24633	9.31938	9.33542	9.27528	9.494	9.35025	9.37495	9.58247	9.39934	9.28963	9.36577	CHRNA3
ENSG00000080709	8.2151	8.08434	8.35018	8.12276	8.04817	8.0076	8.0489	8.03036	8.03442	7.99776	8.21529	8.08636	KCNN2
ENSG00000080802	10.599	10.5881	10.4405	10.5467	10.4567	10.5705	10.6916	10.5598	10.4906	10.5898	10.3952	10.5713	CNOT4
ENSG00000080815	11.472	11.4979	11.4773	11.5113	11.5398	11.5029	11.4959	11.4317	11.3734	11.401	11.4759	11.3874	PSEN1
ENSG00000080819	10.2463	9.99893	10.0922	10.0726	9.94223	10.0323	9.99327	10.0306	10.1021	10.1288	9.93469	9.96985	CPOX
ENSG00000080822	10.9796	10.9555	10.9204	10.8791	11.0895	10.9157	10.9232	10.9686	11.0155	10.9197	10.8962	10.8161	CLDND1
ENSG00000080823	9.40261	9.74498	9.65598	9.65366	9.83854	9.6431	9.59532	9.5913	9.58975	9.63938	9.82435	9.81641	MOK
ENSG00000080824	15.2108	15.1977	15.2648	15.2048	15.3137	15.1987	15.2513	15.2336	15.2857	15.1934	15.1501	15.0617	HSP90AA1
ENSG00000080839	9.521	9.5826	9.58788	9.55059	9.54671	9.6363	9.50179	9.59557	9.58975	9.41969	9.37276	9.42381	RBL1
ENSG00000080845	12.5697	12.6064	12.4513	12.5804	12.5705	12.6001	12.7242	12.6846	12.6973	12.6465	12.6421	12.6928	DLGAP4
ENSG00000080854	9.72595	9.75084	9.15306	9.61868	9.70165	9.72366	9.6422	9.5977	9.62318	9.58348	9.67942	9.71044	IGSF9B
ENSG00000080947	8.749	8.93443	8.78785	8.92271	9.0411	8.91622	8.86143	8.8924	9.00319	8.7843	9.10374	9.07642	CROCCP3
ENSG00000080986	10.2679	9.81548	10.2086	10.1484	9.94076	10.1555	10.0408	10.1523	10.2589	10.2877	10.0588	10.052	NDC80
ENSG00000081014	9.34759	9.23169	9.31576	9.32246	9.35183	9.42948	9.38834	9.30438	9.37972	9.37633	9.44251	9.35056	AP4E1
ENSG00000081019	10.9705	10.889	10.9049	10.8705	10.9722	10.911	10.903	10.8923	11.0325	10.9352	10.8149	10.8031	RSBN1
ENSG00000081026	10.5716	10.5647	10.5704	10.549	10.6111	10.6193	10.4522	10.4557	10.5584	10.4593	10.4901	10.4579	MAGI3
ENSG00000081052	7.74237	7.69964	7.72298	7.82261	7.81651	7.78607	7.9405	7.93644	7.77518	7.72394	7.82714	7.86032	COL4A4
ENSG00000081059	8.57918	8.96462	8.84435	8.9268	8.98854	8.91934	8.6573	8.90009	8.6619	8.75641	9.04844	8.93704	TCF7
ENSG00000081087	10.4165	10.4082	10.4155	10.4271	10.4354	10.4702	10.4698	10.4568	10.5806	10.4899	10.3711	10.3687	OSTM1
ENSG00000081138	9.97955	9.88065	9.11935	9.29018	9.29487	9.31168	9.84841	9.43928	10.1362	10.2807	10.3966	10.2393	CDH7
ENSG00000081148	7.94144	7.85648	7.72298	7.95413	7.96869	7.93958	7.85749	8.00553	7.9099	7.79899	8.02032	7.91154	IMPG2
ENSG00000081154	12.4782	12.46	12.5798	12.445	12.508	12.5316	12.4181	12.4162	12.5091	12.5369	12.4271	12.3146	PCNP
ENSG00000081177	10.9587	10.9677	11.0294	10.8011	10.8909	10.992	11.0463	11.0163	10.9081	10.9621	10.8999	10.947	EXD2
ENSG00000081181	11.0329	10.8821	10.9325	11.0015	10.8865	10.9363	11.1505	11.1007	11.1616	11.1263	11.0483	11.0407	ARG2
ENSG00000081189	9.93364	9.51426	9.59659	9.69958	9.53675	9.64649	10.023	9.73869	10.1021	9.86413	9.77709	10.1088	MEF2C
ENSG00000081237	7.68384	7.54234	7.54234	7.84498	7.68904	7.74143	7.7654	7.76142	7.80259	7.79899	7.84988	7.6657	PTPRC
ENSG00000081277	7.74237	7.69964	7.54234	7.74067	7.54234	7.54234	7.85749	7.81053	7.70707	7.75199	7.70695	7.71675	PKP1
ENSG00000081307	10.9705	10.9693	10.9891	10.9301	10.9603	11.0046	11.0065	10.9561	10.9765	11.0295	10.9346	10.9902	UBA5
ENSG00000081320	10.0291	9.82472	9.20187	9.18291	8.88566	9.14365	9.39043	9.22371	9.67629	9.64503	9.35832	9.82399	STK17B
ENSG00000081377	10.3912	10.4795	10.4451	10.4068	10.5236	10.4984	10.3051	10.3123	10.3386	10.3919	10.3644	10.3888	CDC14B
ENSG00000081386	10.1996	10.2839	10.2747	10.196	10.1736	10.2286	10.0977	10.2313	10.1362	10.2536	10.2004	10.1545	ZNF510
ENSG00000081479	8.17042	8.7278	8.41454	8.44436	8.39804	8.60492	8.37792	8.50507	8.34768	8.38275	8.47227	8.39092	LRP2
ENSG00000081665	10.1349	10.193	10.2572	10.0154	10.0303	10.1875	10.1969	10.0382	10.2157	10.1976	10.1022	10.193	ZNF506
ENSG00000081692	10.0084	10.0341	9.98018	10.0204	9.93635	9.95823	9.92624	9.96455	9.95098	9.94883	10.0588	9.98064	JMJD4
ENSG00000081721	10.2375	10.3009	10.2869	10.2968	10.4717	10.2991	10.217	10.226	10.2441	10.347	10.309	10.289	DUSP12
ENSG00000081760	10.6024	10.3803	10.2572	10.5519	10.203	10.379	10.3968	10.3272	10.6354	10.5557	10.4332	10.5394	AACS
ENSG00000081791	10.2935	10.453	10.3869	10.4776	10.2966	10.3868	10.4652	10.3395	10.2141	10.3313	10.3859	10.3483	DELE1
ENSG00000081803	8.27014	8.25625	8.23573	8.29397	8.23942	8.10237	8.15332	8.29347	8.20599	8.26174	8.21529	8.19741	CADPS2
ENSG00000081818	8.58801	8.63449	8.51395	8.51306	8.6203	8.63848	8.61583	8.64917	8.56944	8.61296	8.72483	8.56772	PCDHB4
ENSG00000081842	9.43529	9.56023	9.25637	9.44763	9.4753	9.5016	9.4884	9.561	9.51502	9.30704	9.63588	9.54647	PCDHA6
ENSG00000081853	7.85823	8.01241	7.98339	7.89468	8.0158	8.02809	8.0489	7.85187	7.82736	7.94735	7.84988	7.79888	PCDHGA2
ENSG00000081870	9.76706	9.86107	9.91819	9.85732	9.94809	9.80254	9.80697	9.76328	9.75956	9.9308	9.72591	9.75895	HSPB11
ENSG00000081913	11.8602	11.4389	11.6658	11.4987	11.4427	11.7324	11.5225	11.6214	11.8095	11.5651	11.2142	11.445	PHLPP1
ENSG00000081923	7.825	7.54234	7.87974	7.79825	7.68904	7.54234	7.7654	7.73211	7.65885	7.69065	7.775	7.71675	ATP8B1
ENSG00000082014	11.6082	11.7131	11.5526	11.6279	11.5941	11.5911	11.6467	11.6743	11.6744	11.6739	11.7562	11.8227	SMARCD3
ENSG00000082068	10.3833	10.3754	10.2851	10.3275	10.4199	10.3472	10.3938	10.2807	10.3809	10.3724	10.3034	10.2679	WDR70
ENSG00000082146	10.399	10.4623	10.5462	10.3966	10.3715	10.3218	10.3791	10.3769	10.3247	10.2842	10.511	10.4378	STRADB
ENSG00000082153	12.7644	12.9731	12.8811	12.7704	13.0441	12.8432	12.9618	12.8719	12.9137	12.9027	12.9331	12.7844	BZW1
ENSG00000082196	8.34511	8.34956	8.24697	8.28978	8.24681	8.1827	8.37792	8.3933	8.45225	8.35756	8.36292	8.37667	C1QTNF3
ENSG00000082212	11.2991	11.0307	11.0626	11.1398	11.0411	11.1194	11.2031	11.0878	11.403	11.1685	11.1388	11.0861	ME2
ENSG00000082213	10.2019	10.1387	10.2465	10.2851	10.2006	10.1252	10.217	10.1676	10.2515	10.3051	10.2514	10.1901	C5orf22
ENSG00000082258	11.2378	11.27	11.3465	11.1746	11.2343	11.2608	11.2645	11.3152	11.3088	11.3273	11.3048	11.1722	CCNT2
ENSG00000082269	10.2528	10.1445	10.1772	10.2913	10.2784	10.3512	10.3124	10.2193	10.4464	10.3447	10.2186	10.1947	FAM135A
ENSG00000082293	7.54234	7.76469	8.05097	7.79825	7.74972	7.78607	7.82433	7.54234	7.82736	7.54234	7.54234	7.78884	COL19A1
ENSG00000082397	11.8248	11.5161	10.9016	10.8636	10.7171	10.83	11.0395	10.7564	11.3171	11.1179	11.0383	11.1251	EPB41L3
ENSG00000082438	8.54293	8.57033	8.58147	8.93088	8.77551	8.75828	8.53136	8.56122	8.71013	8.60351	8.96206	8.6483	COBLL1
ENSG00000082458	11.3378	11.2596	11.1578	11.3581	11.3173	11.3124	11.2776	11.3533	11.3813	11.3066	11.2523	11.3616	DLG3
ENSG00000082482	8.35687	8.31982	8.52941	8.40231	8.30989	8.63848	8.41107	8.3933	8.35565	8.34464	8.32266	8.4241	KCNK2
ENSG00000082497	10.1837	10.2813	10.0922	10.4125	10.4955	10.4187	10.7654	10.7564	10.8285	10.8522	10.8661	10.7032	SERTAD4
ENSG00000082512	9.21507	8.9534	9.22553	9.06662	8.96615	9.23417	8.86143	9.00595	9.07565	9.08321	8.88151	8.95872	TRAF5
ENSG00000082515	9.91983	9.78545	10.0122	9.95472	9.87298	9.71726	9.93172	9.92864	9.97467	9.94434	9.88549	9.79109	MRPL22
ENSG00000082516	10.2397	10.2787	10.2105	10.2246	10.1562	10.2547	10.2281	10.2418	10.3942	10.2749	10.149	10.2559	GEMIN5
ENSG00000082556	8.06906	8.37814	8.1637	8.15486	8.20897	7.96351	8.02922	7.95122	7.82736	8.05364	8.25303	8.15875	OPRK1
ENSG00000082641	13.4413	13.5334	13.3388	13.3851	13.4754	13.4551	13.4593	13.3993	13.2936	13.3471	13.417	13.4228	NFE2L1
ENSG00000082684	11.4757	11.2596	11.1258	11.3486	11.1036	11.4674	11.5883	11.5055	11.5987	11.455	11.4943	11.5826	SEMA5B
ENSG00000082701	12.4446	12.5713	12.3766	12.46	12.5462	12.4384	12.539	12.4739	12.551	12.5642	12.4995	12.4853	GSK3B
ENSG00000082781	8.63093	8.8835	8.5446	8.78484	8.83572	8.82166	8.85148	8.75193	8.56944	8.65429	8.83652	8.83877	ITGB5
ENSG00000082805	11.8885	11.8981	11.5874	11.8656	11.9121	11.9335	11.9244	11.962	12.0045	11.818	11.9252	11.9001	ERC1
ENSG00000082898	13.4147	13.2672	13.3988	13.2224	13.2872	13.3337	13.2368	13.2932	13.3677	13.3464	13.2796	13.1741	XPO1
ENSG00000082996	10.1974	10.2721	10.3461	10.1953	10.3575	10.124	10.2957	10.2366	10.1426	10.1649	10.348	10.1197	RNF13
ENSG00000083067	8.30863	9.36534	9.06237	10.6958	9.84012	10.0524	9.38417	9.49816	10.1266	9.43307	10.6404	10.1045	TRPM3
ENSG00000083093	9.3943	9.47142	9.74673	9.52501	9.63672	9.58233	9.52068	9.51644	9.51502	9.4507	9.55161	9.51043	PALB2
ENSG00000083097	11.1614	11.0658	11.0455	11.0276	11.1967	11.0913	11.0561	11.0328	11.0864	11.1704	11.1887	11.0922	DOP1A
ENSG00000083099	10.9653	11.173	11.1624	11.0148	11.1579	10.9977	11.0881	11.0425	11.03	11.1043	11.0483	11.0103	LYRM2
ENSG00000083123	9.52851	9.64748	9.64209	9.66032	9.79502	9.89111	9.7038	9.5784	9.68531	9.80231	9.70398	9.53897	BCKDHB
ENSG00000083168	12.6934	12.5174	12.3822	12.6348	12.5835	12.6628	12.6186	12.6742	12.7828	12.6724	12.597	12.6088	KAT6A
ENSG00000083223	10.3533	10.3518	10.2903	10.4377	10.4075	10.4376	10.4475	10.441	10.4868	10.4165	10.4032	10.3364	TUT7
ENSG00000083290	11.4415	11.5762	11.5305	11.4946	11.6152	11.4989	11.6013	11.5231	11.3951	11.4585	11.5645	11.481	ULK2
ENSG00000083312	12.8497	12.9633	12.9617	12.9307	13.0269	13.0048	12.9428	12.9821	13.019	12.9399	12.9274	12.7384	TNPO1
ENSG00000083444	10.4395	10.6947	10.6485	10.5656	10.8297	10.7282	10.5987	10.6586	10.3969	10.4665	10.5649	10.657	PLOD1
ENSG00000083454	7.78722	7.79088	7.85482	7.7713	7.79622	7.93958	7.91493	7.83195	7.89113	7.91954	7.84988	7.79888	P2RX5
ENSG00000083457	9.43529	9.72128	9.58496	9.71241	9.63302	9.65828	9.67253	9.7406	9.59458	9.69296	9.73674	9.53803	ITGAE
ENSG00000083520	11.6548	11.4984	11.4957	11.4337	11.3999	11.4733	11.4411	11.4833	11.509	11.5461	11.4808	11.3638	DIS3
ENSG00000083535	9.75455	9.9562	9.93843	9.95472	9.96694	9.95421	9.7888	9.87806	10.0399	9.95181	9.86802	9.79959	PIBF1
ENSG00000083544	10.111	10.1986	10.2712	10.1599	10.1884	10.1416	10.1935	10.306	10.3359	10.2099	10.0673	10.1831	TDRD3
ENSG00000083635	9.80391	9.61977	9.39975	9.53847	9.45626	9.53155	9.62848	9.56538	9.74031	9.7357	9.58113	9.58334	NUFIP1
ENSG00000083642	11.3478	11.1792	11.1512	11.0979	11.1042	11.255	11.1998	11.1233	11.2764	11.2193	11.0624	11.0803	PDS5B
ENSG00000083720	10.9783	11.0778	11.1494	10.9839	11.0759	11.077	11.0039	10.8504	10.9606	11.0526	11.045	11.0714	OXCT1
ENSG00000083750	10.285	10.5636	10.4741	10.4433	10.5587	10.3001	10.4418	10.4318	10.3149	10.4324	10.5352	10.5087	RRAGB
ENSG00000083799	10.1974	10.2426	10.243	10.2232	10.3433	10.2154	10.3512	10.337	10.2907	10.2713	10.3203	10.2733	CYLD
ENSG00000083807	9.53598	9.59804	9.60812	9.60373	9.61621	9.59648	9.43937	9.49355	9.49172	9.49582	9.5884	9.6592	SLC27A5
ENSG00000083812	9.69999	9.76248	9.62238	9.6942	9.66959	9.74108	9.74541	9.61461	9.68306	9.68023	9.77709	9.83002	ZNF324
ENSG00000083814	9.42314	9.54204	9.57027	9.57329	9.50435	9.5334	9.49798	9.55881	9.46265	9.52297	9.48519	9.4763	ZNF671
ENSG00000083817	9.00365	8.96089	8.92371	9.02444	9.01048	8.94393	9.10026	9.06687	9.08668	9.16912	9.05221	9.06115	ZNF416
ENSG00000083828	9.4982	9.41951	9.39297	9.24935	9.38613	9.34436	9.3481	9.30169	9.38258	9.38096	9.19037	9.35056	ZNF586
ENSG00000083838	9.7514	9.80617	9.6615	9.87625	9.76519	9.8713	9.66418	9.87462	9.61609	9.68934	9.79372	9.87367	ZNF446
ENSG00000083844	10.3452	10.4272	10.4265	10.4151	10.2795	10.5593	10.4238	10.4226	10.5333	10.5177	10.4851	10.3498	ZNF264
ENSG00000083845	14.1328	13.9123	14.151	14.0487	13.799	13.9692	14.006	14.0044	14.101	14.1159	13.919	13.9222	RPS5
ENSG00000083857	13.1339	12.9605	12.7877	12.9769	13.2199	13.3163	12.9242	13.214	13.1777	13.0004	13.1317	13.1464	FAT1
ENSG00000083896	12.3072	12.2903	12.28	12.305	12.3189	12.3249	12.3191	12.1879	12.3394	12.414	12.2568	12.2349	YTHDC1
ENSG00000083937	10.2956	10.5144	10.576	10.417	10.5911	10.4423	10.4615	10.544	10.3956	10.4868	10.428	10.3707	CHMP2B
ENSG00000084070	11.5779	11.6203	11.5673	11.4123	11.4214	11.4954	11.5688	11.474	11.5647	11.504	11.5864	11.5958	SMAP2
ENSG00000084072	10.6091	10.4577	10.5675	10.4812	10.5236	10.4563	10.5269	10.4295	10.3177	10.5595	10.4005	10.4286	PPIE
ENSG00000084073	10.094	10.3443	10.3074	10.2982	10.4064	10.183	10.3041	10.2018	10.2486	10.2234	10.4215	10.1849	ZMPSTE24
ENSG00000084090	12.2043	12.0217	12.1996	12.2181	12.1074	12.2092	12.1155	12.1453	12.2585	12.1251	12.0764	12.075	STARD7
ENSG00000084092	10.2829	10.2318	10.2765	10.2633	9.97556	10.0832	10.2543	10.2207	10.3809	10.3811	10.1104	10.2112	NOA1
ENSG00000084093	10.2176	10.1299	10.1602	10.1705	10.3542	10.1762	10.0459	10.2536	10.1378	10.0957	10.2689	10.023	REST
ENSG00000084112	10.5455	10.5222	10.4249	10.6526	10.6573	10.6728	10.4726	10.478	10.4843	10.4229	10.5448	10.5835	SSH1
ENSG00000084207	12.7487	12.743	12.9093	12.7817	12.5182	12.7882	12.7753	12.8018	12.7474	12.6988	12.6782	12.7347	GSTP1
ENSG00000084234	13.258	13.321	13.269	13.3424	13.2959	13.2826	13.2278	13.1879	13.1836	13.1489	13.2876	13.2689	APLP2
ENSG00000084444	10.6764	10.5902	10.6148	10.65	10.612	10.6479	10.7321	10.7583	10.8632	10.6368	10.658	10.6114	FAM234B
ENSG00000084453	7.54234	7.69964	7.54234	7.79825	7.79622	7.85675	7.54234	7.54234	7.70707	7.79899	7.775	7.84406	SLCO1A2
ENSG00000084463	11.9014	11.8989	11.8814	11.853	11.7107	11.8447	11.9589	11.9115	11.9852	11.9012	11.9093	11.8922	WBP11
ENSG00000084623	12.4442	12.2668	12.4135	12.2705	12.2938	12.2653	12.3842	12.3349	12.3766	12.3543	12.2622	12.3097	EIF3I
ENSG00000084628	11.5028	11.5841	11.4242	11.4984	11.5242	11.4882	11.5756	11.5076	11.4956	11.4519	11.5281	11.6236	NKAIN1
ENSG00000084636	9.09296	9.00121	9.03507	9.17638	8.93334	8.98567	9.12129	9.13093	9.14028	9.0622	9.12865	8.97546	COL16A1
ENSG00000084652	11.4564	11.4901	11.4876	11.5772	11.6062	11.5297	11.4247	11.4232	11.439	11.3963	11.3867	11.3783	TXLNA
ENSG00000084676	11.5889	11.4912	11.3796	11.481	11.6085	11.5556	11.5168	11.5378	11.5717	11.5152	11.5916	11.4759	NCOA1
ENSG00000084693	11.3175	11.251	11.3522	11.2946	11.3046	11.1651	11.1832	11.2248	11.1929	11.1815	11.2501	11.2891	AGBL5
ENSG00000084710	12.2332	12.2352	12.0855	12.2502	12.3818	12.1721	12.2282	12.1408	12.2778	12.272	12.3003	12.3353	EFR3B
ENSG00000084731	13.3804	13.4041	13.1989	13.2037	13.2328	13.2967	13.4325	13.3052	13.4206	13.3289	13.3529	13.4555	KIF3C
ENSG00000084733	12.6965	12.7433	12.779	12.6237	12.7253	12.7134	12.7664	12.7585	12.7594	12.7647	12.6717	12.6498	RAB10
ENSG00000084734	7.9882	7.92671	7.94522	7.96192	7.92949	7.84068	7.92793	7.92107	7.77518	7.54234	7.87102	7.99113	GCKR
ENSG00000084754	12.3005	12.181	12.1623	12.1444	12.0902	12.1799	12.1963	12.2028	12.2262	12.1967	12.1566	12.0952	HADHA
ENSG00000084764	11.3667	11.638	11.5089	11.4256	11.6486	11.432	11.5296	11.4707	11.4108	11.4691	11.6578	11.6104	MAPRE3
ENSG00000084774	12.1822	11.815	11.8485	11.9945	11.8082	12.0849	11.902	12.0167	12.0563	11.9803	11.8443	11.9964	CAD
ENSG00000085063	10.9011	10.9789	11.0695	11.0612	11.0978	10.985	11.0203	11.0871	10.973	10.9563	11.1543	11.041	CD59
ENSG00000085117	10.0594	10.4308	10.1976	9.97582	10.1334	9.98206	9.99327	10.0167	9.91747	10.02	10.2336	10.0243	CD82
ENSG00000085185	10.6652	10.7199	10.5245	10.5848	10.6273	10.7305	10.7042	10.6121	10.7738	10.6341	10.559	10.6779	BCORL1
ENSG00000085224	12.34	12.3241	12.3057	12.2553	12.3613	12.3453	12.3574	12.3081	12.5109	12.3703	12.3519	12.2542	ATRX
ENSG00000085231	9.82494	9.56923	9.757	9.67354	9.79992	9.70923	9.69728	9.86598	9.84186	9.80064	9.76025	9.65749	AK6
ENSG00000085274	10.0744	10.0005	10.1392	10.0563	10.0192	10.0893	10.1488	10.1182	10.2096	10.2075	10.1234	9.96985	MYNN
ENSG00000085276	7.94144	8.48292	8.27959	8.38777	8.40396	8.22613	8.10367	8.28578	7.97678	8.09413	8.53142	8.35327	MECOM
ENSG00000085365	12.0317	11.9529	11.9273	11.8929	11.8439	11.8402	11.8747	11.8407	11.9122	11.9852	12.003	11.927	SCAMP1
ENSG00000085377	10.4935	10.7015	10.583	10.6153	10.6415	10.6365	10.7229	10.6654	10.6565	10.6962	10.647	10.7994	PREP
ENSG00000085382	10.9052	10.877	10.7856	10.8737	10.8016	10.9951	10.8749	10.9022	10.9535	10.9462	10.8149	10.8091	HACE1
ENSG00000085415	10.556	10.4355	10.5647	10.5865	10.4817	10.483	10.5287	10.5836	10.5957	10.547	10.5195	10.4823	SEH1L
ENSG00000085433	11.8426	11.8602	11.7846	11.7594	11.7518	11.7946	11.9824	11.7967	11.9326	11.7893	11.7572	11.839	WDR47
ENSG00000085449	11.2698	11.1834	11.1134	11.2361	11.1444	11.2733	11.2587	11.2248	11.3506	11.3105	11.1651	11.2075	WDFY1
ENSG00000085465	8.54293	8.55918	8.50611	8.46791	8.48776	8.543	8.63264	8.56664	8.42379	8.63156	8.51863	8.58799	OVGP1
ENSG00000085491	9.80391	9.8982	9.92045	9.81667	9.83854	9.84684	9.81894	9.81653	9.84385	9.90484	9.89126	9.82927	SLC25A24
ENSG00000085511	10.5313	10.5582	10.72	10.6696	10.6858	10.8114	10.6948	10.7879	10.6762	10.7465	10.5352	10.5687	MAP3K4
ENSG00000085514	8.13865	8.24787	8.44056	8.32261	8.33618	8.32953	8.19903	8.41305	8.30647	8.2082	8.07302	8.38525	PILRA
ENSG00000085552	11.5487	11.7311	11.6214	11.7852	11.7921	11.7452	11.6017	11.853	11.5992	11.6019	11.7788	11.8963	IGSF9
ENSG00000085563	8.17042	8.34956	8.35972	8.27706	8.25412	8.37602	8.16895	8.27799	8.21579	8.19203	8.23444	8.20485	ABCB1
ENSG00000085644	10.8511	10.6038	10.6866	10.561	10.3324	10.6283	10.6901	10.642	10.6083	10.5795	10.6701	10.7008	ZNF213
ENSG00000085662	11.3011	11.2965	11.2259	11.1709	11.051	11.223	11.2255	11.2992	11.2345	11.2466	11.1567	11.3703	AKR1B1
ENSG00000085719	12.078	11.8323	11.9568	11.8605	11.8788	11.9485	12.0183	11.9978	12.1393	12.1068	11.9476	11.8939	CPNE3
ENSG00000085721	11.7491	11.6044	11.5045	11.5043	11.3759	11.6367	11.5904	11.5162	11.7148	11.7051	11.5263	11.5334	RRN3
ENSG00000085733	11.6717	11.7931	11.7537	11.964	11.9661	11.8321	11.7621	11.8801	11.7428	11.8152	11.9288	11.8884	CTTN
ENSG00000085741	7.74237	7.85648	7.85482	8.07679	8.04817	8.04773	7.9405	7.97925	8.06076	8.02093	8.20549	8.02332	WNT11
ENSG00000085760	10.0006	9.87711	9.89764	9.92787	9.85273	9.8234	9.90266	9.92864	9.91747	9.98997	9.94025	9.83152	MTIF2
ENSG00000085788	11.599	11.5636	11.5568	11.4801	11.5458	11.5973	11.5331	11.4586	11.4548	11.5843	11.4864	11.4474	DDHD2
ENSG00000085831	7.96548	7.85648	7.87974	7.92133	7.98096	8.02809	7.91493	8.00553	7.74404	7.96054	7.90962	7.82686	TTC39A
ENSG00000085832	12.0526	12.0488	11.9905	12.0026	12.0931	12.009	12.0882	12.0058	12.1117	12.0685	11.8904	11.9112	EPS15
ENSG00000085840	9.41906	9.12705	9.44297	9.40775	9.34485	9.46508	9.31979	9.37749	9.58003	9.4507	9.28037	9.32066	ORC1
ENSG00000085871	8.72651	8.99399	8.83883	8.94905	9.05012	8.86838	8.89392	9.04693	8.8956	8.77244	8.95386	8.97998	MGST2
ENSG00000085872	12.0684	11.8799	11.79	11.935	11.6612	12.0334	11.9628	11.9522	12.0084	11.9348	11.8085	11.9802	CHERP
ENSG00000085978	10.1325	10.1489	10.062	10.1345	9.94662	10.0941	10.0769	9.94181	10.1632	10.1623	10.0538	10.1124	ATG16L1
ENSG00000085982	9.67015	9.92751	9.77983	9.79986	9.8543	9.89111	9.70543	9.82012	9.67176	9.71451	9.897	9.84647	USP40
ENSG00000085998	11.3378	11.3882	11.3473	11.5336	11.4696	11.4141	11.4355	11.3652	11.2807	11.4163	11.4459	11.4488	POMGNT1
ENSG00000085999	9.60128	9.33328	9.53735	9.6072	9.52268	9.67328	9.5485	9.49124	9.60896	9.57953	9.57381	9.57422	RAD54L
ENSG00000086015	11.8851	11.8257	11.5284	11.8338	11.7925	11.8175	11.8442	11.7724	11.9186	11.8033	11.7997	11.9612	MAST2
ENSG00000086061	13.603	13.5834	13.6144	13.5892	13.5876	13.5457	13.5762	13.5751	13.5477	13.5524	13.4674	13.4591	DNAJA1
ENSG00000086062	9.31691	9.35209	9.45597	9.48247	9.53675	9.41941	9.3481	9.32836	9.32716	9.31684	9.4123	9.32402	B4GALT1
ENSG00000086065	11.3488	11.3834	11.4149	11.3613	11.4081	11.3088	11.3258	11.3474	11.4326	11.4168	11.4166	11.2783	CHMP5
ENSG00000086102	10.9011	10.9523	10.9594	10.9336	10.9159	10.985	10.9803	10.9584	10.9301	10.9138	10.8642	10.8769	NFX1
ENSG00000086159	7.88825	7.6536	7.54234	7.54234	7.74972	7.78607	7.74189	7.76142	7.82736	7.69065	7.775	7.68477	AQP6
ENSG00000086189	10.8482	10.7782	10.9248	10.7919	10.7929	10.8357	10.8234	10.6942	11.0147	10.933	10.8169	10.688	DIMT1
ENSG00000086200	10.1723	10.059	10.2031	10.0579	10.0868	10.026	10.0671	10.0151	10.1185	10.1611	10.0555	10.0282	IPO11
ENSG00000086205	8.44493	8.33484	8.35972	8.36542	8.28257	8.31742	8.50289	8.37984	8.57551	8.43076	8.17513	8.34431	FOLH1
ENSG00000086232	12.346	12.3276	12.4034	12.3339	12.2955	12.3666	12.368	12.3352	12.2992	12.3166	12.3319	12.296	EIF2AK1
ENSG00000086289	10.3227	10.2839	10.3852	10.283	10.3235	10.3095	10.3124	10.3505	10.3289	10.4386	10.3507	10.2679	EPDR1
ENSG00000086300	10.5134	10.5506	10.6918	10.4327	10.4777	10.4894	10.5585	10.3358	10.4284	10.5879	10.4689	10.2771	SNX10
ENSG00000086475	11.8981	11.9102	12.0446	12.0769	11.9608	12.0291	11.8857	12.0335	11.9812	12.0282	11.9369	11.976	SEPHS1
ENSG00000086504	11.2592	11.3042	11.3127	11.3045	11.2338	11.2369	11.2998	11.3029	11.1997	11.2929	11.2674	11.228	MRPL28
ENSG00000086506	8.20056	8.1062	8.25802	8.18527	8.08824	8.09366	8.2277	8.08732	8.33962	8.2317	8.21529	8.1507	HBQ1
ENSG00000086544	9.86603	10.0729	10.0122	9.90046	9.7835	9.8897	9.76107	9.66204	9.78479	9.86413	9.97315	9.89103	ITPKC
ENSG00000086570	7.54234	8.0497	7.87974	7.96956	7.88573	7.90061	7.91493	8.04229	7.96109	8.10378	7.99157	8.02332	FAT2
ENSG00000086589	11.4198	11.1778	11.2959	11.1838	11.1696	11.2007	11.2544	11.3116	11.3247	11.3122	11.1356	11.171	RBM22
ENSG00000086598	12.465	12.6164	12.5267	12.5484	12.5509	12.4648	12.5804	12.5315	12.5489	12.5555	12.6052	12.4293	TMED2
ENSG00000086619	9.32134	9.2579	9.36893	9.24008	9.28021	9.31609	9.33512	9.40506	9.39957	9.46592	9.14265	9.22384	ERO1B
ENSG00000086666	11.2183	11.1334	11.189	11.1897	11.2896	11.2121	11.2786	11.1579	11.2168	11.2348	11.2201	11.0541	ZFAND6
ENSG00000086696	7.825	7.54234	7.85482	7.86579	7.83537	7.54234	7.54234	7.69733	7.70707	7.54234	7.70695	7.64307	HSD17B2
ENSG00000086712	10.7844	10.8675	10.9368	10.8465	10.7697	10.7726	10.8941	10.869	10.8755	10.8334	10.849	10.7629	TXLNG
ENSG00000086717	9.03798	8.79122	8.88213	8.99413	8.91993	8.85194	9.01199	8.80794	8.72568	8.94409	9.00216	8.80561	PPEF1
ENSG00000086730	7.91581	8.1272	8.01843	7.97707	7.95605	8.09366	8.11226	8.03036	8.04777	7.99776	8.08537	8.01284	LAT2
ENSG00000086758	13.2675	13.1491	12.9382	13.1095	13.1053	13.314	13.198	13.2562	13.3724	13.1818	13.1722	13.3023	HUWE1
ENSG00000086827	9.6967	9.79114	9.68333	9.68662	9.66236	9.78896	9.77655	9.69403	9.65347	9.66182	9.64053	9.70301	ZW10
ENSG00000086848	9.56541	9.58924	9.41988	9.48374	9.61056	9.47286	9.57032	9.6083	9.35373	9.52709	9.51628	9.48123	ALG9
ENSG00000086967	7.825	7.89339	7.90292	7.82261	7.85308	7.93958	7.54234	7.95122	7.77518	7.75199	7.89087	7.79888	MYBPC2
ENSG00000086991	8.06906	7.89339	8.05097	8.05845	7.95605	7.80555	7.91493	7.85187	7.94477	7.96054	7.92745	7.88323	NOX4
ENSG00000087008	9.86313	9.78165	9.78735	9.74394	9.6496	9.7316	9.63707	9.74441	9.82782	9.73219	9.80606	9.77237	ACOX3
ENSG00000087053	10.912	10.8038	10.7587	10.7361	10.6944	10.7991	10.879	10.7196	10.7969	10.8676	10.8709	10.7686	MTMR2
ENSG00000087074	11.8054	12.0968	11.8306	11.9129	12.0527	11.8741	11.9442	11.9312	11.6979	11.7309	11.9909	11.9059	PPP1R15A
ENSG00000087076	8.75638	8.90338	8.84435	9.00939	8.90977	8.90368	8.92234	8.86103	8.8956	8.87446	9.08194	8.90689	HSD17B14
ENSG00000087077	10.0162	9.91552	9.94511	10.0179	9.7534	10.0209	9.82637	9.98375	9.7638	9.85456	9.92162	9.97593	TRIP6
ENSG00000087085	9.96889	10.2707	10.1159	10.111	10.1724	10.0759	10.337	10.3805	9.97467	10.0467	10.1039	10.1324	ACHE
ENSG00000087086	13.6113	13.595	13.6711	13.4953	13.5219	13.5512	13.6794	13.6345	13.7146	13.6356	13.6384	13.4899	FTL
ENSG00000087087	12.0073	12.0046	11.9921	11.9784	12.0696	12.0006	12.0077	12.0992	11.9799	11.9453	11.9306	12.0533	SRRT
ENSG00000087088	11.215	10.9749	11.1353	11.1646	11.0122	11.0456	11.0567	11.1483	11.1792	11.1611	11.0624	11.1165	BAX
ENSG00000087095	10.8397	10.8065	10.7904	10.7895	10.8405	10.8042	10.7914	10.7084	10.7316	10.71	10.7669	10.7931	NLK
ENSG00000087111	11.095	11.1036	11.0365	11.1425	10.9546	11.0674	11.1309	11.149	11.1647	11.0411	11.0983	11.1233	PIGS
ENSG00000087116	9.96621	9.7391	9.90909	10	10.0602	10.1061	10.2768	10.321	10.2486	10.3789	10.1773	10.2298	ADAMTS2
ENSG00000087152	12.1682	12.2342	12.1339	12.1625	12.1476	12.1346	12.1308	12.1705	12.1579	12.1318	12.2406	12.2871	ATXN7L3
ENSG00000087157	10.3102	10.3803	10.3142	10.4593	10.4292	10.3965	10.3186	10.3601	10.3191	10.368	10.3217	10.3524	PGS1
ENSG00000087191	11.6867	11.656	11.6729	11.7168	11.6809	11.6619	11.6873	11.6695	11.7748	11.6774	11.6827	11.7128	PSMC5
ENSG00000087206	10.3654	10.3815	10.3852	10.4371	10.3875	10.3462	10.3919	10.4111	10.3219	10.4999	10.3792	10.3187	UIMC1
ENSG00000087245	9.36051	9.96949	9.36197	9.97233	9.91555	9.77983	9.68579	9.69601	9.33312	9.52709	9.99287	9.8831	MMP2
ENSG00000087250	8.69571	8.7089	8.62378	8.57074	8.53924	8.51977	8.58564	8.29347	8.47296	8.56966	8.52505	8.55856	MT3
ENSG00000087253	8.44493	8.73711	8.75837	8.57951	8.75988	8.66688	8.46841	8.51086	8.58751	8.53957	8.66656	8.65038	LPCAT2
ENSG00000087258	13.2717	13.0437	12.8847	12.9634	12.8458	12.9719	13.0434	12.9635	13.1689	13.0231	13.0474	13.2203	GNAO1
ENSG00000087263	10.7814	10.7237	10.7856	10.7092	10.7271	10.7689	10.7781	10.6961	10.7969	10.7091	10.6788	10.6819	OGFOD1
ENSG00000087266	11.0465	11.2377	11.0263	11.3229	11.3504	11.1746	11.1937	11.1579	11.1281	11.0846	11.2038	11.3284	SH3BP2
ENSG00000087269	10.2765	10.3215	10.0883	10.2534	10.1908	10.3136	10.335	10.365	10.3849	10.2571	10.3644	10.3757	NOP14
ENSG00000087274	13.211	13.2521	13.1388	13.1108	13.1587	13.2054	13.2187	13.2083	13.1788	13.1378	13.1873	13.2499	ADD1
ENSG00000087299	10.1676	10.0118	9.94511	10.1244	9.97699	10.0399	9.9494	10.0488	10.1601	10.1275	10.007	10.0615	L2HGDH
ENSG00000087301	10.7664	10.7512	10.7673	10.6349	10.6291	10.7925	10.7541	10.638	10.7859	10.8223	10.6766	10.7285	TXNDC16
ENSG00000087302	11.6701	11.5248	11.7126	11.4786	11.5237	11.5462	11.5111	11.5404	11.6122	11.6739	11.5517	11.3977	RTRAF
ENSG00000087303	8.45527	8.48904	8.57422	8.85277	8.54422	8.52914	8.48336	8.45113	8.56334	8.38891	8.74517	8.69109	NID2
ENSG00000087338	10.0367	9.89645	10.0762	10.1007	9.9827	10.0486	9.74226	9.94017	10.0278	10.0917	10.0366	9.92507	GMCL1
ENSG00000087365	13.3412	13.1554	13.1655	13.1626	12.9638	13.2367	13.2768	13.2304	13.3134	13.1959	13.1796	13.196	SF3B2
ENSG00000087448	11.3853	11.666	11.4388	11.4371	11.6525	11.432	11.559	11.4226	11.3833	11.4921	11.5358	11.5292	KLHL42
ENSG00000087460	15.2273	15.1713	15.1585	15.0974	15.1357	15.1225	15.2039	15.2056	15.1451	15.0989	15.0735	15.2338	GNAS
ENSG00000087470	11.9217	12.0282	11.952	11.9881	12.0854	11.9637	12.0114	12.1077	12.0628	12.0522	12.0405	12.011	DNM1L
ENSG00000087494	7.74237	7.92671	7.90292	8.31859	7.86982	8.16751	8.13726	8.59325	8.551	8.75641	8.49908	8.4132	PTHLH
ENSG00000087495	10.9429	10.569	10.6405	10.7596	10.3822	10.6159	10.6516	10.488	11.0044	10.661	10.5412	10.7222	PHACTR3
ENSG00000087502	10.6192	10.4852	10.72	10.6098	10.6039	10.6495	10.5108	10.603	10.6664	10.7177	10.4689	10.6008	ERGIC2
ENSG00000087510	9.59419	9.30314	9.37584	9.50766	9.37252	9.52227	9.44933	9.44169	9.64654	9.37865	9.367	9.53142	TFAP2C
ENSG00000087586	9.97156	9.69511	9.86974	9.99488	9.68394	9.95555	9.85857	9.94672	10.0604	10.0044	9.57869	9.7708	AURKA
ENSG00000087842	9.26244	9.04704	9.25637	9.07737	9.065	9.12571	9.20666	9.16772	9.11914	9.08023	9.28347	8.98148	PIR
ENSG00000087884	9.12992	8.97572	9.10212	8.96297	8.93334	8.94089	8.8778	9.1184	9.07934	9.09798	9.01001	8.9339	AAMDC
ENSG00000087903	9.59419	9.96286	9.86031	9.92967	9.89595	9.8234	9.71191	9.81112	9.57025	9.75137	10.0332	9.94316	RFX2
ENSG00000087995	10.5956	10.7025	10.631	10.6643	10.723	10.6051	10.675	10.6703	10.5934	10.7134	10.6437	10.5878	METTL2A
ENSG00000088002	7.94144	7.76469	7.94522	7.82261	7.86982	7.74143	7.85749	7.88824	8.00653	7.90482	7.87102	7.86814	SULT2B1
ENSG00000088035	9.15562	9.18361	9.28272	9.16652	9.14216	9.10485	9.16977	9.14023	9.0495	9.25428	9.23943	9.06394	ALG6
ENSG00000088038	11.0115	11.074	11.094	11.1311	10.9304	11.1043	11.147	11.0447	11.167	10.9556	11.0416	11.128	CNOT3
ENSG00000088053	8.06906	8.03759	8.09608	8.03288	8.03762	7.96351	8.09493	8.14835	8.06076	8.13173	8.13205	7.97985	GP6
ENSG00000088179	10.6684	10.413	10.526	10.3255	10.4876	10.4348	10.4991	10.4602	10.6219	10.5926	10.5637	10.5359	PTPN4
ENSG00000088205	11.0539	10.9837	11.0999	11.0608	11.0537	11.0376	11.1748	11.0343	11.143	11.1062	11.0094	10.9382	DDX18
ENSG00000088247	13.8863	13.7266	13.7529	13.8035	13.6129	13.8132	13.7838	13.7703	13.7897	13.7754	13.6457	13.8	KHSRP
ENSG00000088256	11.6985	11.768	11.6768	11.8608	11.8279	11.7456	11.7945	11.8184	11.7459	11.7342	11.7233	11.7915	GNA11
ENSG00000088280	11.3949	11.412	11.3803	11.4032	11.4055	11.5401	11.4397	11.4536	11.2899	11.4298	11.3521	11.3778	ASAP3
ENSG00000088298	9.22948	9.41445	9.41321	9.3152	9.37252	9.31609	9.34379	9.21794	9.22446	9.3095	9.31095	9.36361	EDEM2
ENSG00000088305	9.73236	9.86465	9.78485	9.90691	9.84329	9.89532	9.67752	9.83972	9.64885	9.93533	9.70398	9.81108	DNMT3B
ENSG00000088325	12.103	11.527	11.806	11.8314	11.4857	11.9387	11.7595	11.8834	11.9852	11.9105	11.5973	11.7293	TPX2
ENSG00000088340	8.18568	8.14744	8.37844	8.38777	8.38001	8.43038	8.43764	8.33072	8.28053	8.20017	8.4011	8.27153	FER1L4
ENSG00000088356	10.7222	10.7418	10.8366	10.6441	10.659	10.7019	10.7609	10.6885	10.7347	10.8007	10.7246	10.6843	PDRG1
ENSG00000088367	11.5804	11.7016	11.6612	11.6569	11.915	11.6355	11.7621	11.7332	11.6178	11.5689	11.6337	11.7828	EPB41L1
ENSG00000088387	9.86023	9.72128	9.12362	9.32101	9.26536	9.30059	9.46118	9.28813	9.70094	9.51051	9.51628	9.75418	DOCK9
ENSG00000088448	10.5956	10.6409	10.788	10.6289	10.7502	10.5679	10.632	10.5545	10.5934	10.6592	10.7003	10.6375	ANKRD10
ENSG00000088451	9.21023	9.12705	9.28272	9.25088	9.08841	9.21518	8.99755	9.13093	9.15071	9.28221	9.10013	9.14988	TGDS
ENSG00000088538	10.8225	11.0246	10.8273	10.9974	11.0609	10.9475	10.9306	10.9647	10.9526	10.9403	11.0034	11.1162	DOCK3
ENSG00000088543	9.7195	9.53515	9.59659	9.58156	9.61245	9.53525	9.56309	9.45842	9.41356	9.62991	9.55905	9.60586	C3orf18
ENSG00000088682	10.2243	10.3493	10.3159	10.3248	10.34	10.276	10.2672	10.1937	10.3149	10.1813	10.3926	10.2387	COQ9
ENSG00000088727	9.33015	9.48825	9.40313	9.41985	9.47739	9.41536	9.39458	9.3951	9.30306	9.43085	9.59082	9.32513	KIF9
ENSG00000088756	9.30352	9.40427	9.61098	9.45675	9.47949	9.47286	9.33946	9.21504	8.98331	9.15244	9.39551	9.2703	ARHGAP28
ENSG00000088766	10.2064	10.1284	10.2989	10.292	10.2102	10.2232	10.2629	10.1923	10.2262	10.2319	10.2469	10.1509	CRLS1
ENSG00000088808	9.88325	9.95453	9.85794	10.0052	9.97842	9.86558	9.98277	9.96938	9.87729	9.75656	9.97676	10.0125	PPP1R13B
ENSG00000088812	11.872	11.9658	11.727	11.8835	11.9443	11.9962	11.9576	11.949	11.9947	11.8915	12.0208	11.9624	ATRN
ENSG00000088826	10.705	10.5838	10.5913	10.5605	10.5149	10.6696	10.6565	10.5795	10.5536	10.6075	10.4293	10.6195	SMOX
ENSG00000088827	7.9882	7.85648	8.06646	8.05218	7.94299	7.91407	7.97597	7.95122	8.02068	7.96054	7.94446	8.02332	SIGLEC1
ENSG00000088832	11.6272	11.6797	11.554	11.6452	11.474	11.6106	11.5937	11.5802	11.6478	11.6502	11.575	11.6805	FKBP1A
ENSG00000088833	11.7248	11.784	11.784	11.7208	11.6689	11.7332	11.6495	11.6657	11.629	11.6965	11.717	11.7575	NSFL1C
ENSG00000088836	7.88825	8.28877	8.1637	8.48756	8.60188	8.2798	8.24157	8.46343	7.94477	8.22396	8.44456	8.42139	SLC4A11
ENSG00000088854	11.2095	11.4167	11.1114	11.298	11.4784	11.2961	11.2618	11.2811	11.1523	11.1778	11.2978	11.3452	DNAAF9
ENSG00000088876	8.92539	8.98672	8.95388	9.02257	8.86099	8.86838	8.87128	8.95977	9.0381	8.8923	8.9702	8.9165	ZNF343
ENSG00000088881	10.0519	9.90342	10.0059	10.0289	9.88221	9.97548	9.96552	9.88492	10.0278	9.85616	9.96227	10.127	EBF4
ENSG00000088882	11.3094	11.2183	11.3425	11.4013	11.262	11.3899	11.2384	11.2786	11.1792	11.2234	11.2097	11.3155	CPXM1
ENSG00000088888	11.5082	11.5752	11.4048	11.5345	11.5379	11.6011	11.5912	11.5633	11.5583	11.46	11.5505	11.5941	MAVS
ENSG00000088899	11.3657	11.3356	11.306	11.3401	11.1732	11.342	11.2141	11.1407	11.1398	11.1797	11.2275	11.2962	LZTS3
ENSG00000088930	11.7656	11.7657	11.8102	11.6566	11.6787	11.7975	11.7125	11.6396	11.8597	11.7401	11.6986	11.6546	XRN2
ENSG00000088970	9.48664	9.55797	9.50044	9.52378	9.47109	9.53155	9.53188	9.34148	9.59458	9.5126	9.47201	9.58788	KIZ
ENSG00000088986	12.0732	12.0499	12.0875	12.0899	12.0934	12.01	12.0136	12.0716	12.1093	12.0478	12.0759	11.9478	DYNLL1
ENSG00000088992	8.13865	8.0497	7.85482	8.11163	8.00449	8.05726	7.96449	7.97925	8.08578	8.11325	8.03405	8.13842	TESC
ENSG00000089006	10.7574	10.6255	10.8459	10.6864	10.6961	10.7502	10.6821	10.7427	10.6729	10.7482	10.5963	10.5528	SNX5
ENSG00000089009	15.1303	14.9443	15.1897	15.147	14.9702	15.0795	14.9924	15.0375	15.1494	15.1243	15.0111	14.961	RPL6
ENSG00000089022	11.2346	11.285	11.2134	11.2919	11.3445	11.2476	11.2528	11.3741	11.3025	11.3273	11.3034	11.2242	MAPKAPK5
ENSG00000089041	7.91581	7.92671	7.98339	7.92133	7.91549	7.92704	7.78664	7.95122	7.9099	7.94735	7.90962	7.82686	P2RX7
ENSG00000089048	10.6732	10.5155	10.576	10.5797	10.4984	10.5636	10.6037	10.4802	10.6609	10.6313	10.5024	10.4061	ESF1
ENSG00000089050	10.464	10.5539	10.7098	10.5146	10.6433	10.5644	10.4171	10.4568	10.4731	10.5305	10.5256	10.4683	RBBP9
ENSG00000089053	11.3814	11.2556	11.3343	11.4371	11.2891	11.3073	11.429	11.3305	11.4095	11.4956	11.4166	11.4512	ANAPC5
ENSG00000089057	11.3882	11.2817	10.9891	11.4444	11.3957	11.2822	11.3558	11.2936	11.3754	11.334	11.4535	11.395	SLC23A2
ENSG00000089060	8.96823	9.10429	8.88213	9.11593	9.09994	9.02588	8.95305	9.03682	8.75107	9.02212	9.12513	9.0184	SLC8B1
ENSG00000089063	10.3289	10.4249	10.4108	10.553	10.4435	10.3975	10.4772	10.4923	10.4617	10.3414	10.5268	10.4115	TMEM230
ENSG00000089091	9.37752	9.33057	9.5221	9.43183	9.51456	9.42345	9.36095	9.41	9.26283	9.4375	9.36122	9.41034	DZANK1
ENSG00000089094	11.5347	11.4901	11.3643	11.4423	11.314	11.4273	11.3952	11.453	11.4294	11.4447	11.4529	11.5205	KDM2B
ENSG00000089101	7.94144	8.1859	8.27959	8.31859	8.18512	8.04773	8.10367	8.2208	7.99191	8.15834	8.37843	8.11302	CFAP61
ENSG00000089116	11.3548	12.2412	12.0086	12.0537	12.3539	11.9463	12.0298	12.107	11.2721	11.9113	12.4033	12.224	LHX5
ENSG00000089123	8.97421	8.9306	8.87147	8.81483	8.85024	9.02588	8.94698	8.865	8.94659	9.01898	9.04086	8.94793	TASP1
ENSG00000089127	7.74237	7.81453	7.79764	7.68264	7.90092	7.78607	7.9405	7.85187	7.94477	7.79899	7.87102	7.93139	OAS1
ENSG00000089154	12.1517	11.9136	11.7382	12.0663	11.8359	12.1078	12.0408	12.0799	12.1567	12.0148	11.901	12.0549	GCN1
ENSG00000089157	15.6604	15.4233	15.6776	15.5761	15.2435	15.5121	15.4832	15.5249	15.6308	15.6529	15.4431	15.4697	RPLP0
ENSG00000089159	10.6424	10.673	10.7047	10.6289	10.5389	10.672	10.5902	10.6693	10.5991	10.5926	10.6202	10.6848	PXN
ENSG00000089163	8.30863	8.33484	8.30049	8.25087	8.25412	8.34143	8.41645	8.36614	8.32324	8.34464	8.23444	8.33217	SIRT4
ENSG00000089169	11.417	11.977	12.0274	11.946	12.5147	12.1023	12.4747	12.4638	11.9429	12.1526	12.3387	12.2986	RPH3A
ENSG00000089177	8.8544	8.91513	8.86071	8.9186	8.744	8.88135	8.85148	8.85704	8.96714	8.9935	8.80382	8.8232	KIF16B
ENSG00000089195	9.74191	9.9241	9.94733	9.91423	10.0011	9.9134	9.88293	9.83618	10.0261	9.95775	10.021	9.90958	TRMT6
ENSG00000089199	11.1716	11.2122	11.0202	10.9673	11.0694	11.106	11.2592	11.0514	11.0317	11.0546	11.2516	11.2069	CHGB
ENSG00000089220	13.1759	13.1677	13.2447	13.0624	13.0948	13.0723	13.1943	13.1229	13.1356	13.2212	13.1305	13.1093	PEBP1
ENSG00000089234	10.67	10.543	10.4861	10.4445	10.423	10.5234	10.5961	10.5227	10.5054	10.5393	10.5256	10.5132	BRAP
ENSG00000089248	11.9203	11.9428	11.968	11.8055	11.8571	11.9096	11.8578	11.8597	11.8051	11.8934	11.9019	11.7602	ERP29
ENSG00000089250	9.20537	9.79867	9.37929	9.64808	9.88528	9.64987	9.30203	9.24933	9.14028	9.15244	9.96227	9.65319	NOS1
ENSG00000089280	14.1569	14.2601	14.1701	14.1304	14.1967	14.1732	14.1258	14.1296	14.1334	14.1429	14.1678	14.1572	FUS
ENSG00000089289	11.1985	11.0688	11.1191	11.133	10.993	11.1001	11.0591	11.0395	11.1662	11.1307	11.0657	11.0249	IGBP1
ENSG00000089327	7.78722	7.76469	7.79764	7.88533	7.54234	7.74143	7.78664	7.76142	7.96109	7.54234	7.54234	7.80854	FXYD5
ENSG00000089335	10.5802	10.6245	10.5433	10.5176	10.5625	10.6184	10.5834	10.5451	10.5888	10.6149	10.6337	10.5169	ZNF302
ENSG00000089351	12.1591	12.0858	12.0461	12.127	11.9841	12.0656	12.2127	12.2258	12.1594	12.1245	12.0845	12.2634	GRAMD1A
ENSG00000089472	10.2765	10.7615	10.4921	10.5141	10.7079	10.719	10.509	10.564	10.3064	10.4808	10.669	10.5128	HEPH
ENSG00000089486	11.5956	11.4267	11.5729	11.5593	11.2139	11.5518	11.5916	11.6263	11.634	11.6228	11.4585	11.5588	CDIP1
ENSG00000089505	8.28321	8.28079	8.36914	8.39507	8.28257	8.38721	8.36655	8.34509	8.29793	8.2317	7.90962	8.32911	CMTM1
ENSG00000089558	8.30863	8.23078	8.05097	8.20473	8.00449	8.0076	8.06782	7.88824	7.99191	8.2082	8.21529	8.21948	KCNH4
ENSG00000089597	13.3254	13.429	13.2322	13.397	13.3198	13.4432	13.3993	13.3844	13.3172	13.358	13.3585	13.392	GANAB
ENSG00000089639	10.5837	10.5975	10.4497	10.5837	10.3179	10.5739	10.6138	10.564	10.5934	10.6449	10.5578	10.7712	GMIP
ENSG00000089682	9.26707	9.41951	9.47203	9.29167	9.40181	9.37199	9.31979	9.4866	9.34787	9.3217	9.38703	9.26327	RBM41
ENSG00000089685	11.0179	10.651	10.8436	10.876	10.6608	10.8988	10.7489	10.869	11.0717	10.9842	10.6503	10.8098	BIRC5
ENSG00000089692	8.34511	8.50114	8.36914	8.53476	8.55899	8.65076	8.51725	8.55028	8.48648	8.45934	8.51863	8.63992	LAG3
ENSG00000089693	12.8716	12.841	12.8306	12.7782	12.5773	12.7489	12.7672	12.7935	12.7947	12.7437	12.7359	12.8151	MLF2
ENSG00000089723	9.56541	9.59804	9.50044	9.45155	9.46264	9.38245	9.41106	9.42716	9.44107	9.50842	9.51372	9.49494	OTUB2
ENSG00000089737	12.6453	12.6422	12.5184	12.4128	12.3563	12.4738	12.6205	12.5168	12.6486	12.6261	12.6272	12.6006	DDX24
ENSG00000089775	9.73555	9.77593	9.80966	9.73037	9.80806	9.77524	9.74541	9.8729	9.85179	9.79898	9.7708	9.75815	ZBTB25
ENSG00000089818	11.588	11.4487	11.4623	11.4278	11.3774	11.3588	11.4219	11.4702	11.4809	11.5118	11.5022	11.5524	NECAP1
ENSG00000089820	8.86105	8.85914	8.9288	9.02257	8.93334	8.79047	8.8448	8.76514	8.73081	8.80759	8.85475	8.84048	ARHGAP4
ENSG00000089847	8.88077	8.82574	8.80513	8.89991	8.81356	8.83185	9.21871	8.98841	8.92564	8.90636	8.8771	9.15117	ANKRD24
ENSG00000089876	10.17	10.1416	10.3244	10.0912	10.2818	10.2907	10.1049	10.2286	10.1087	10.2619	10.1695	10.1252	DHX32
ENSG00000089902	10.9202	10.6957	10.7072	10.8106	10.8118	10.8371	10.8539	10.8964	10.9879	10.9771	10.7225	10.8642	RCOR1
ENSG00000089916	11.9396	11.8292	11.614	11.7638	11.9005	11.8461	11.8086	11.8347	11.8827	11.8263	11.8755	11.8776	GPATCH2L
ENSG00000090006	12.9837	12.8804	12.9566	13.0706	12.8114	13.0863	12.9784	13.0551	12.8382	12.9477	12.8326	13.0051	LTBP4
ENSG00000090013	10.1443	10.1789	10.2712	10.2427	10.2234	10.1204	10.1476	10.0488	10.1201	10.1813	10.1347	10.2717	BLVRB
ENSG00000090020	9.61185	9.46899	9.42321	9.53725	9.49405	9.61047	9.61288	9.5784	9.53286	9.4375	9.54161	9.60943	SLC9A1
ENSG00000090054	10.6668	10.7578	10.6827	10.6786	10.7188	10.6126	10.7721	10.6703	10.7809	10.7673	10.6874	10.6152	SPTLC1
ENSG00000090060	12.792	12.8153	12.8248	12.7696	12.839	12.7971	12.8741	12.7654	12.7748	12.8813	12.7661	12.6801	PAPOLA
ENSG00000090061	11.776	11.7064	11.7604	11.8468	11.8182	11.8154	11.8086	11.7491	11.9026	11.7941	11.8036	11.818	CCNK
ENSG00000090097	12.1443	12.2036	12.2526	12.2617	12.0683	12.1522	12.2527	12.1518	12.1471	12.0619	12.2402	12.1968	PCBP4
ENSG00000090238	9.99538	10.015	10.1276	10	9.95682	9.92987	10.0831	10.0847	10.1506	10.0741	10.0452	10.1462	YPEL3
ENSG00000090263	9.9226	9.97773	10.0641	9.88562	10.0802	9.91754	9.93172	9.94672	9.82176	10.109	10.028	9.90176	MRPS33
ENSG00000090266	11.0502	11.1667	11.1744	11.1775	11.2885	11.1442	11.0598	11.0395	11.0921	11.1852	11.1834	11.2321	NDUFB2
ENSG00000090273	12.0942	12.0522	12.1054	12.0509	11.9978	12.1587	12.1842	12.0738	12.2244	12.1774	12.1168	12.1208	NUDC
ENSG00000090316	10.5871	10.7699	10.5505	10.6414	10.6738	10.6118	10.6121	10.6081	10.5654	10.613	10.658	10.7822	MAEA
ENSG00000090339	7.74237	7.81453	7.54234	7.54234	7.68904	7.74143	7.78664	8.05394	7.97678	7.54234	7.775	7.86032	ICAM1
ENSG00000090372	12.9872	12.9389	12.9184	12.9875	12.7625	12.8992	12.9963	12.9304	13.091	12.9357	12.9829	13.0443	STRN4
ENSG00000090376	8.03037	8.1062	7.85482	7.95413	7.99288	7.91407	7.96449	7.85187	7.94477	7.79899	7.82714	7.86032	IRAK3
ENSG00000090432	10.5278	10.5604	10.4696	10.5334	10.4043	10.5128	10.4754	10.5598	10.5152	10.6699	10.6213	10.5739	MUL1
ENSG00000090447	10.0469	9.74889	9.85557	9.87907	9.86833	9.86272	9.8234	9.79292	9.85575	9.98271	9.69955	9.81184	TFAP4
ENSG00000090470	10.9175	10.8378	10.839	10.8367	10.7778	10.8229	10.8921	10.9063	10.9914	10.8428	10.8218	10.7514	PDCD7
ENSG00000090487	10.9161	10.9669	11.013	10.9283	10.9497	10.9297	10.9635	10.8849	10.9328	10.9483	11.012	10.8895	SPG21
ENSG00000090520	10.6041	10.5785	10.5128	10.6186	10.6174	10.5402	10.7572	10.7546	10.6106	10.7975	10.6066	10.6579	DNAJB11
ENSG00000090530	8.53363	8.48292	8.21264	8.16004	8.25412	8.19016	8.18418	8.2122	8.19603	8.11325	8.15399	8.15875	P3H2
ENSG00000090534	7.78722	7.89339	7.87974	7.83401	7.83537	7.82367	7.91493	7.81053	7.74404	7.75199	7.97645	7.83559	THPO
ENSG00000090539	9.02665	9.25213	9.24874	9.34683	9.41949	9.34651	9.23063	9.20339	9.05327	9.16635	9.30489	9.17674	CHRD
ENSG00000090565	11.776	11.7944	11.6897	11.9404	11.8939	11.8793	11.9074	11.8634	11.7032	11.8814	11.8932	11.9309	RAB11FIP3
ENSG00000090581	10.1951	10.2668	10.4108	10.3595	10.3499	10.2928	10.2768	10.3222	10.1585	10.1926	10.4189	10.3271	GNPTG
ENSG00000090612	10.0519	10.0482	10.1179	10.0043	10.1168	10.1999	9.92073	10.0182	10.0922	10.0809	10.0707	9.99535	ZNF268
ENSG00000090615	11.1454	11.1582	11.0222	11.1061	11.1805	11.1527	11.0779	11.0741	11.1344	11.1263	11.0416	11.0488	GOLGA3
ENSG00000090621	12.0666	12.0213	12.1206	12.1316	11.9696	12.1292	12.0718	12.0391	12.069	12.0788	11.9982	12.1096	PABPC4
ENSG00000090661	10.8511	10.8744	10.8284	10.8819	10.7196	10.8456	10.8852	10.8047	10.9526	10.7975	10.9256	10.8846	CERS4
ENSG00000090674	9.36051	9.64537	9.50977	9.6095	9.53074	9.41941	9.54298	9.51189	9.46532	9.46808	9.59804	9.62359	MCOLN1
ENSG00000090686	11.1603	11.1653	11.2116	11.153	11.2722	11.1979	11.1993	11.2685	11.1876	11.2566	11.2581	11.1433	USP48
ENSG00000090776	13.7313	13.0804	13.3835	13.3484	12.9275	13.4244	13.2778	13.327	13.534	13.5101	13.0479	13.3887	EFNB1
ENSG00000090857	10.7345	10.664	10.5774	10.6723	10.6503	10.7374	10.6613	10.7372	10.6751	10.7083	10.7464	10.6932	PDPR
ENSG00000090861	13.6119	13.3881	13.4338	13.474	13.2418	13.543	13.5728	13.5656	13.5531	13.4998	13.3011	13.5019	AARS1
ENSG00000090863	12.7836	12.7761	12.5798	12.8121	12.8193	12.8678	12.818	12.7953	12.8257	12.7196	12.8185	12.7918	GLG1
ENSG00000090889	10.7391	10.6069	10.6644	10.6021	10.5236	10.7925	10.5357	10.7446	10.6827	10.8389	10.5195	10.6012	KIF4A
ENSG00000090905	11.6605	11.6075	11.5819	11.7201	11.7886	11.7324	11.7121	11.6753	11.7948	11.6497	11.8232	11.7192	TNRC6A
ENSG00000090924	11.3891	11.646	11.4087	11.4151	11.5626	11.4597	11.4115	11.3623	11.3067	11.3317	11.5322	11.539	PLEKHG2
ENSG00000090932	10.2871	10.3125	10.1716	10.1484	9.82259	10.0106	10.227	10.1008	10.3372	10.2571	10.1218	10.2476	DLL3
ENSG00000090971	11.0465	11.1533	11.1153	11.1115	11.1182	11.0046	11.1493	11.041	11.0078	11.0614	11.1536	11.1613	NAT14
ENSG00000090975	9.43529	9.58482	9.51903	9.60257	9.62557	9.67989	9.65239	9.56319	9.55542	9.58742	9.6076	9.68968	PITPNM2
ENSG00000090989	11.0065	10.9034	10.9849	10.8841	11.0304	10.925	11.0964	10.8915	10.9651	11.0714	11.0731	10.9288	EXOC1
ENSG00000091009	10.4565	10.2139	10.2817	10.2427	10.1969	10.2286	10.2852	10.2045	10.468	10.3833	10.1773	10.193	RBM27
ENSG00000091039	12.1362	12.1142	12.1197	12.1092	12.276	12.1937	12.1644	12.0995	12.2284	12.2273	12.129	12.1106	OSBPL8
ENSG00000091073	8.74156	8.76903	8.73415	8.70691	8.66045	8.73993	8.75732	8.79104	8.77582	8.76446	8.72996	8.81092	DTX2
ENSG00000091106	8.27014	8.1168	8.06646	8.14963	8.19318	8.07578	7.96449	8.18567	8.16512	8.08431	8.10922	8.11733	NLRC4
ENSG00000091127	9.51723	9.19278	9.2177	9.26767	9.23255	9.13086	9.29755	9.29357	9.37399	9.367	9.24582	9.29917	PUS7
ENSG00000091129	12.9621	12.7713	12.6369	12.6614	12.648	12.7244	12.8989	12.7619	12.9841	12.7797	12.6413	12.6912	NRCAM
ENSG00000091136	10.3227	11.5443	10.9953	11.6843	11.2991	11.1763	10.5108	10.8419	10.6838	10.7262	12.0094	11.4329	LAMB1
ENSG00000091137	7.88825	7.81453	7.72298	7.87571	7.68904	7.54234	7.6835	7.69733	7.65885	7.54234	7.54234	7.79888	SLC26A4
ENSG00000091140	11.449	11.387	11.4585	11.3558	11.2823	11.3484	11.2854	11.2893	11.3479	11.3428	11.403	11.3256	DLD
ENSG00000091157	10.4917	10.5485	10.3244	10.4703	10.4292	10.4939	10.6079	10.4353	10.5369	10.5217	10.4293	10.5594	WDR7
ENSG00000091164	11.7008	11.5427	11.7012	11.4771	11.4676	11.4954	11.5128	11.4696	11.5827	11.588	11.5137	11.4469	TXNL1
ENSG00000091181	7.825	7.81453	7.85482	7.82261	7.92949	7.78607	7.6835	7.78722	7.9099	7.79899	7.90962	7.78884	IL5RA
ENSG00000091262	7.94144	7.83627	8.01843	7.89468	7.95605	8.0076	7.97597	7.81053	7.87127	7.91954	7.84988	7.86032	ABCC6
ENSG00000091317	10.3971	10.6297	10.6657	10.6906	10.7697	10.6018	10.4055	10.5939	10.463	10.5227	10.8071	10.4616	CMTM6
ENSG00000091409	10.9627	10.8209	10.667	10.7396	10.6755	10.8378	10.7367	10.7923	10.8488	10.7074	10.6635	10.6267	ITGA6
ENSG00000091428	8.95616	9.05393	9.0118	8.89781	9.04712	8.92863	8.89712	8.76514	8.85569	8.86361	9.01391	9.0414	RAPGEF4
ENSG00000091436	9.7948	9.50957	9.57027	9.59677	9.44771	9.60873	9.5485	9.65798	9.82782	9.52709	9.367	9.41657	MAP3K20
ENSG00000091483	11.0551	10.8011	10.8632	10.7285	10.6021	10.7697	10.7759	10.7252	11.007	10.8699	10.7088	10.8212	FH
ENSG00000091490	10.8984	10.5807	10.6814	10.9323	10.8961	10.9612	11.0222	11.0885	10.9704	10.6752	10.4435	10.6722	SEL1L3
ENSG00000091513	8.65575	8.57033	8.80513	8.56485	8.75594	8.60492	8.64915	8.61398	8.62832	8.43076	8.51216	8.53994	TF
ENSG00000091527	12.263	12.1482	12.1897	12.2043	12.1989	12.2395	12.2653	12.2081	12.3469	12.2427	12.0869	12.1194	CDV3
ENSG00000091536	8.60543	8.50712	8.62378	8.62211	8.54917	8.5384	8.66134	8.57738	8.60523	8.43076	8.59859	8.58353	MYO15A
ENSG00000091542	11.4984	11.5646	11.519	11.5584	11.6477	11.5262	11.6415	11.6293	11.6669	11.5466	11.4759	11.5557	ALKBH5
ENSG00000091592	12.1642	12.4801	12.2642	12.1678	12.1184	12.1409	12.2016	12.1346	12.0071	12.1305	12.3162	12.2886	NLRP1
ENSG00000091622	10.1396	10.4976	10.3193	10.5758	10.5792	10.3691	10.4036	10.4134	10.182	10.3536	10.5412	10.5501	PITPNM3
ENSG00000091640	10.6158	10.6297	10.6216	10.6754	10.679	10.6422	10.6654	10.6664	10.6686	10.7698	10.7098	10.7056	SPAG7
ENSG00000091651	10.1746	9.86465	10.2989	10.1087	9.99404	10.1602	10.0269	10.0413	10.205	10.147	10.0245	10.0099	ORC6
ENSG00000091656	11.6914	11.6758	11.4173	11.5878	11.628	11.7497	11.5688	11.5883	11.6234	11.5	11.5293	11.5038	ZFHX4
ENSG00000091664	10.868	10.9604	11.0068	10.5926	11.0101	10.8085	11.1402	11.011	10.9765	10.8852	10.7629	10.8285	SLC17A6
ENSG00000091732	9.79784	9.66841	9.77479	9.7625	9.60489	9.70438	9.76574	9.75388	9.84186	9.81886	9.8364	9.75497	ZC3HC1
ENSG00000091831	7.54234	7.54234	7.72298	7.70432	7.83537	7.74143	7.82433	7.78722	7.70707	7.79899	7.54234	7.80854	ESR1
ENSG00000091844	10.2019	10.1017	10.1257	10.0111	9.87452	10.0623	10.0102	9.99953	10.1506	10.1457	10.0349	10.064	RGS17
ENSG00000091879	8.18568	8.91902	8.75837	8.62488	9.03807	8.64259	8.91295	8.79104	8.47296	8.83412	8.9119	8.78591	ANGPT2
ENSG00000091947	10.0793	10.1225	10.0863	10.1007	9.91406	9.95153	9.99458	10.0579	9.95281	10.0836	10.0193	9.98131	TMEM101
ENSG00000091972	11.5847	11.644	11.5476	11.5811	11.5963	11.5819	11.6338	11.6069	11.6663	11.5991	11.6192	11.666	CD200
ENSG00000091986	8.06906	8.1272	8.06646	8.14436	7.90092	8.0076	7.9405	7.97925	7.94477	7.96054	7.90962	8.03357	CCDC80
ENSG00000092010	10.5384	10.4308	10.5872	10.4036	10.554	10.5217	10.5628	10.566	10.6185	10.6761	10.5882	10.4748	PSME1
ENSG00000092020	10.4395	10.57	10.5746	10.3661	10.4127	10.5243	10.548	10.4613	10.414	10.5108	10.415	10.4194	PPP2R3C
ENSG00000092036	9.41906	8.99036	9.41655	9.27371	9.21449	9.191	9.13682	9.42229	9.28466	9.34813	9.29576	9.16658	HAUS4
ENSG00000092051	12.6335	12.4778	12.4274	12.5523	12.2723	12.4774	12.5333	12.4253	12.4795	12.3519	12.3609	12.5576	JPH4
ENSG00000092054	8.74156	8.7089	8.72799	8.82389	8.85383	8.82166	8.6073	8.70658	8.689	8.54971	8.67743	8.775	MYH7
ENSG00000092068	9.02665	9.90168	9.49104	10.527	9.80481	10.0247	9.17724	9.44649	9.40798	9.15524	10.5519	9.96917	SLC7A8
ENSG00000092094	9.5471	9.62192	9.51903	9.75943	9.55659	9.63118	9.53744	9.65798	9.4465	9.62611	9.55905	9.65233	OSGEP
ENSG00000092096	10.8282	10.8718	10.9193	10.8914	10.691	10.8421	10.8839	10.9079	10.7979	10.8599	10.8364	10.911	SLC22A17
ENSG00000092098	10.0594	10.1314	9.96713	10.1166	9.9334	10.1346	10.094	10.1466	10.1038	10.0186	10.1282	10.1802	RNF31
ENSG00000092108	10.5278	10.453	10.59	10.4043	10.3618	10.3907	10.5732	10.4466	10.509	10.4407	10.3535	10.3092	SCFD1
ENSG00000092140	10.6208	10.4795	10.5476	10.4451	10.4147	10.5181	10.5054	10.6271	10.6287	10.5795	10.5134	10.4701	G2E3
ENSG00000092148	11.894	11.7236	11.4913	11.7446	11.8116	11.8054	11.8032	11.8318	12.0596	11.8508	11.7768	11.7878	HECTD1
ENSG00000092199	14.6728	14.536	14.6613	14.6364	14.461	14.6605	14.6175	14.6466	14.7587	14.752	14.5365	14.5451	HNRNPC
ENSG00000092200	7.94144	7.9573	7.96475	7.84498	7.94299	7.98612	7.8728	7.88824	7.85011	7.91954	8.04739	7.99113	RPGRIP1
ENSG00000092201	13.3968	13.2485	13.3776	13.3295	13.3012	13.3928	13.3163	13.3667	13.351	13.3737	13.2039	13.2907	SUPT16H
ENSG00000092203	11.7047	11.7826	11.6749	11.7699	11.7347	11.7373	11.7445	11.6852	11.6318	11.693	11.6757	11.7258	TOX4
ENSG00000092208	9.59419	9.61761	9.58204	9.71028	9.63672	9.73319	9.57212	9.62299	9.7489	9.74095	9.58598	9.62183	GEMIN2
ENSG00000092295	8.57918	8.37814	8.64422	8.40948	8.29636	8.3355	8.48336	8.37302	8.37905	8.56471	8.37843	8.48405	TGM1
ENSG00000092330	10.6175	10.68	10.6297	10.5684	10.5101	10.6168	10.5375	10.7046	10.5212	10.6259	10.6701	10.5408	TINF2
ENSG00000092421	12.2619	12.8119	12.8034	12.764	13.3227	12.8551	12.8814	12.8648	12.3982	12.5938	12.8573	12.7564	SEMA6A
ENSG00000092439	10.2593	10.2628	10.273	10.3707	10.2412	10.375	10.3492	10.2113	10.3469	10.2702	10.2963	10.209	TRPM7
ENSG00000092445	11.0304	11.03	10.9346	11.0495	10.9882	11.0492	10.8483	10.8496	10.7534	10.9108	10.8557	10.9062	TYRO3
ENSG00000092470	9.7195	9.43207	9.63649	9.50891	9.44985	9.50916	9.39458	9.35704	9.58247	9.43529	9.27105	9.48418	WDR76
ENSG00000092531	9.50203	9.38106	9.4397	9.41314	9.36337	9.44345	9.39251	9.4608	9.29389	9.40389	9.32595	9.29231	SNAP23
ENSG00000092607	7.825	7.69964	7.54234	7.7713	7.79622	7.68317	7.88743	7.54234	7.70707	7.79899	7.82714	7.79888	TBX15
ENSG00000092621	13.8014	13.642	13.8871	13.6774	13.5149	13.786	13.7272	13.7936	13.7677	13.6785	13.536	13.6686	PHGDH
ENSG00000092758	11.2824	10.8813	11.532	11.6468	11.3732	11.7946	11.7669	11.8614	11.7566	11.7161	11.1191	11.4901	COL9A3
ENSG00000092820	12.9098	12.7701	12.8234	12.706	12.6456	12.8175	12.862	12.9073	13	12.8291	12.6256	12.6993	EZR
ENSG00000092841	12.3988	12.6569	12.5935	12.5872	12.7378	12.5355	12.5667	12.5173	12.4406	12.5505	12.6449	12.5489	MYL6
ENSG00000092847	12.2995	12.3706	12.4228	12.5224	12.6144	12.5682	12.5844	12.5839	12.5354	12.4778	12.3387	12.4171	AGO1
ENSG00000092850	9.07128	9.26937	9.14054	9.26767	9.10566	9.07554	9.04312	9.01288	8.95486	8.91332	9.24582	9.1589	TEKT2
ENSG00000092853	9.89744	9.91207	9.98881	9.96179	10.0357	10.0298	9.9467	9.93524	10.0173	9.92322	9.7729	9.85756	CLSPN
ENSG00000092871	10.335	10.1575	10.2286	10.2377	10.1773	10.2188	10.1731	10.1551	10.3633	10.256	10.2499	10.236	RFFL
ENSG00000092929	8.52422	8.55355	8.79364	8.67075	8.66045	8.50073	8.75732	8.5166	8.52577	8.58916	8.67201	8.62079	UNC13D
ENSG00000092931	11.5998	11.5017	11.6295	11.6084	11.3853	11.5367	11.5866	11.5833	11.5786	11.5259	11.5101	11.577	MFSD11
ENSG00000092964	13.9594	13.8943	13.8642	13.8492	13.9594	13.8513	13.8981	13.8484	13.9563	13.8776	13.8138	13.8605	DPYSL2
ENSG00000092969	8.17042	8.44523	8.71557	8.38039	8.61573	8.57007	8.45828	8.49339	8.40174	8.42491	8.53142	8.46627	TGFB2
ENSG00000092978	9.84857	9.79491	10.0822	9.87249	9.87298	9.9023	9.93446	9.89853	9.96014	9.96219	9.75175	9.75815	GPATCH2
ENSG00000093000	11.5685	11.335	11.4705	11.5046	11.5412	11.5692	11.5106	11.5039	11.6669	11.4646	11.5155	11.4671	NUP50
ENSG00000093009	9.47888	9.53285	9.62521	9.59211	9.49612	9.51104	9.56127	9.47259	9.4733	9.55962	9.33487	9.63062	CDC45
ENSG00000093010	10.4751	10.4046	10.4876	10.3496	10.2412	10.3612	10.3279	10.3721	10.3982	10.3767	10.4409	10.3853	COMT
ENSG00000093072	9.03233	9.04704	9.26396	8.99605	8.9917	9.07554	8.88428	8.91154	8.76599	8.89935	9.02554	8.89557	ADA2
ENSG00000093144	10.8196	10.9067	11.0636	10.9155	10.9896	10.8652	10.9957	10.8923	10.921	10.987	10.9427	10.8902	ECHDC1
ENSG00000093167	10.4146	10.5636	10.5675	10.5848	10.5727	10.5358	10.5445	10.565	10.493	10.4878	10.3494	10.4795	LRRFIP2
ENSG00000093183	11.0855	11.0874	11.0006	11.0487	11.0101	11.062	11.1327	11.1212	11.1754	11.0129	11.0698	11.0067	SEC22C
ENSG00000093217	8.35687	8.09538	8.17631	8.25971	8.26135	8.35893	8.3006	8.13864	8.10964	8.23934	8.28873	8.17451	XYLB
ENSG00000094631	11.8003	11.7758	11.8066	11.8578	11.7575	11.9116	11.8557	11.9014	11.7853	11.7633	11.8261	11.8798	HDAC6
ENSG00000094755	7.88825	7.81453	7.54234	7.79825	7.68904	7.74143	7.82433	7.76142	7.77518	7.75199	7.775	7.74369	GABRP
ENSG00000094804	9.4905	9.28918	9.42652	9.48119	9.38387	9.49971	9.3524	9.45128	9.56779	9.47024	9.20365	9.3776	CDC6
ENSG00000094841	9.48276	9.72923	9.69412	9.73874	9.82899	9.68647	9.6473	9.8075	9.53032	9.59915	9.76025	9.69719	UPRT
ENSG00000094880	10.4029	10.4106	10.4635	10.4364	10.4199	10.4939	10.4973	10.3721	10.4271	10.3995	10.4409	10.2938	CDC23
ENSG00000094914	10.9215	10.8011	11.0636	10.8787	10.7873	10.9573	10.9246	10.9481	10.8507	10.835	10.8671	10.9284	AAAS
ENSG00000094916	13.6794	13.6756	13.6766	13.6936	13.7088	13.7658	13.6246	13.6138	13.7863	13.6781	13.6666	13.608	CBX5
ENSG00000094975	11.6023	11.7424	11.6255	11.6116	11.7554	11.6789	11.6207	11.5807	11.5548	11.6568	11.6676	11.5826	SUCO
ENSG00000095002	11.6875	11.5951	11.6729	11.5933	11.5713	11.6204	11.5017	11.5241	11.527	11.5703	11.498	11.4692	MSH2
ENSG00000095015	9.57988	9.71929	9.5434	9.51513	9.67679	9.57162	9.49798	9.70387	9.64422	9.55156	9.68167	9.5797	MAP3K1
ENSG00000095059	11.9123	11.7808	11.9494	11.7919	11.699	11.8093	11.9201	11.8693	12.0105	11.8919	11.7207	11.8591	DHPS
ENSG00000095066	9.81897	9.82103	9.85081	9.77879	9.7835	9.68647	9.73116	9.86251	9.56285	9.66182	9.81828	9.79651	HOOK2
ENSG00000095139	12.0323	11.9052	11.918	11.9423	11.9135	11.9984	11.9897	11.9482	12.0334	11.9718	11.8987	11.9221	ARCN1
ENSG00000095203	8.64755	8.96833	8.9389	8.79416	8.9233	8.97686	8.75365	8.86103	8.71013	8.75641	8.85926	8.89394	EPB41L4B
ENSG00000095209	9.66342	9.52823	9.82676	9.59328	9.58	9.66663	9.56309	9.64983	9.58003	9.71094	9.62182	9.60586	TMEM38B
ENSG00000095261	9.59774	9.52126	9.69412	9.58626	9.64777	9.79048	9.72157	9.6083	9.74031	9.67657	9.63821	9.51906	PSMD5
ENSG00000095303	8.42383	8.61887	8.32078	8.55891	8.48776	8.44081	8.49805	8.57203	8.27166	8.43076	8.59859	8.59465	PTGS1
ENSG00000095319	11.1795	11.2142	11.0823	11.1311	11.1659	11.2523	11.1516	11.2755	11.2064	11.1166	11.1023	11.2197	NUP188
ENSG00000095321	10.9886	10.926	10.887	10.904	10.8382	10.8714	11.0008	10.941	10.91	10.8699	10.8661	10.9134	CRAT
ENSG00000095370	10.1537	10.2181	10.2178	10.2225	10.1981	10.1636	10.2629	10.1495	10.1928	10.1572	10.2543	10.2487	SH2D3C
ENSG00000095380	9.85733	9.73121	9.78735	9.75943	9.54274	9.80104	9.77962	9.75953	9.85575	9.78724	9.61236	9.76844	NANS
ENSG00000095383	8.37986	8.56477	8.48214	8.41304	8.50873	8.46128	8.45317	8.47554	8.35565	8.4537	8.37071	8.55394	TBC1D2
ENSG00000095397	10.7694	10.8065	10.806	10.8846	10.537	10.8186	10.6163	10.8308	10.6587	10.601	10.8061	10.7863	WHRN
ENSG00000095464	7.85823	7.76469	7.79764	7.82261	7.79622	7.88663	7.78664	7.87057	7.74404	7.77668	7.775	7.82686	PDE6C
ENSG00000095485	10.1254	9.95118	9.69143	9.9767	10.0385	9.87557	9.94805	10.0198	9.94729	9.98562	9.86019	9.85682	CWF19L1
ENSG00000095539	10.4602	10.3754	10.3057	10.3569	10.3704	10.41	10.4606	10.4568	10.5261	10.347	10.428	10.4479	SEMA4G
ENSG00000095564	11.9089	11.6674	11.7227	11.7099	11.7453	11.7122	11.7366	11.7068	11.6467	11.7351	11.6698	11.6159	BTAF1
ENSG00000095574	9.5471	9.50251	9.46242	9.52747	9.50024	9.54627	9.57572	9.60195	9.69872	9.66553	9.54161	9.39566	IKZF5
ENSG00000095585	7.68384	7.81453	7.67011	7.9298	7.91549	7.90061	7.82433	7.85187	7.85011	7.88947	7.89087	7.76741	BLNK
ENSG00000095587	8.20056	8.48292	8.58866	8.30639	8.5687	8.42511	8.6073	8.52797	8.1756	8.43656	8.54402	8.40492	TLL2
ENSG00000095596	8.17042	8.27271	8.37844	8.16004	8.2685	8.15191	8.24157	8.31606	8.21579	8.31808	8.23444	8.18607	CYP26A1
ENSG00000095637	10.8511	10.7333	10.7562	10.7092	10.7961	10.754	10.7862	10.6518	10.7585	10.7237	10.6679	10.6799	SORBS1
ENSG00000095713	8.7782	9.06418	8.89792	8.96888	9.08841	8.77985	8.99755	9.0232	8.92564	8.9271	9.00609	9.05132	CRTAC1
ENSG00000095739	9.70326	10.3367	10.2851	10.3707	10.3704	10.201	10.2237	10.3333	9.98904	9.98707	10.4562	10.1826	BAMBI
ENSG00000095752	7.94144	7.98574	7.94522	8.0394	8.0686	7.91407	8.12072	7.97925	7.9099	7.90482	7.99157	8.11302	IL11
ENSG00000095777	9.3943	9.28637	9.5221	9.26463	9.44985	9.32267	9.50179	9.0897	8.93407	9.16912	9.17016	9.19057	MYO3A
ENSG00000095787	12.3843	12.452	12.5445	12.4842	12.4469	12.4391	12.5005	12.4808	12.4792	12.415	12.4756	12.4463	WAC
ENSG00000095794	9.68349	9.5737	9.71277	9.66032	9.41949	9.64818	9.62676	9.77075	9.63958	9.68023	9.65209	9.68213	CREM
ENSG00000095906	11.3358	11.285	11.3962	11.4253	11.2349	11.4094	11.2755	11.3928	11.3309	11.3684	11.3661	11.4185	NUBP2
ENSG00000095951	10.1182	10.2208	10.1334	10.1423	10.3672	10.3126	10.1157	10.2153	10.1585	10.0087	10.0452	10.182	HIVEP1
ENSG00000096060	9.06029	9.3706	9.2715	9.29463	9.13384	9.30059	9.05699	9.30438	9.14724	9.13267	9.25218	9.28425	FKBP5
ENSG00000096063	11.298	11.1589	11.2618	11.2515	11.2907	11.2176	11.213	11.1729	11.2906	11.227	11.0298	11.0776	SRPK1
ENSG00000096070	10.9134	10.9837	10.8552	10.8891	10.9525	10.9376	10.8412	10.8538	10.8746	10.835	10.898	10.9203	BRPF3
ENSG00000096080	9.86891	9.88594	9.94954	9.96355	9.78184	9.88407	9.96017	9.96294	9.96924	9.90484	9.91598	9.96713	MRPS18A
ENSG00000096088	7.78722	7.69964	7.87974	7.7713	7.90092	7.78607	7.78664	7.76142	7.82736	7.79899	7.70695	7.76741	PGC
ENSG00000096092	10.2808	10.3304	10.321	10.252	10.398	10.201	10.2314	10.2207	10.2187	10.3492	10.2675	10.2852	TMEM14A
ENSG00000096093	10.1254	10.2892	10.2465	10.2676	10.3875	10.2654	10.2789	10.2588	10.1103	10.1851	10.4839	10.3229	EFHC1
ENSG00000096384	15.5681	15.4269	15.4477	15.4781	15.276	15.4897	15.4783	15.4381	15.5489	15.4239	15.3423	15.3771	HSP90AB1
ENSG00000096401	11.4425	11.4037	11.331	11.3503	11.3921	11.3124	11.3523	11.2774	11.3787	11.3592	11.32	11.2466	CDC5L
ENSG00000096433	9.07128	9.03663	9.06237	9.10031	9.07969	9.09428	9.07612	9.06026	8.95073	8.96412	9.00216	9.06115	ITPR3
ENSG00000096654	9.73873	9.57593	9.54942	9.55179	9.50435	9.56262	9.69237	9.55881	9.76802	9.67106	9.53659	9.55579	ZNF184
ENSG00000096696	7.74237	8.06152	7.90292	8.16517	8.17696	8.13588	7.85749	7.95122	7.87127	7.79899	8.17513	8.02332	DSP
ENSG00000096717	10.6407	10.5365	10.5419	10.4408	10.5023	10.5419	10.4587	10.5692	10.5945	10.5441	10.3899	10.4837	SIRT1
ENSG00000096746	13.9413	13.8619	13.9741	13.8818	13.8348	13.8988	13.8626	13.8549	14.0091	13.9777	13.7641	13.7262	HNRNPH3
ENSG00000096872	9.89178	9.75473	9.89072	9.94761	9.86833	9.90647	9.90546	9.82907	9.84584	10.0243	9.85822	9.81945	IFT74
ENSG00000096968	9.60833	9.56023	9.5584	9.56378	9.61433	9.68647	9.52442	9.61881	9.58975	9.63371	9.60522	9.596	JAK2
ENSG00000097007	12.2845	12.2239	12.0446	12.2436	12.1383	12.3001	12.3087	12.2274	12.1827	12.1635	12.2209	12.2876	ABL1
ENSG00000097021	11.6015	11.6709	11.7139	11.5285	11.527	11.599	11.7669	11.7405	11.615	11.655	11.6392	11.7562	ACOT7
ENSG00000097033	11.6725	11.8658	11.8747	11.7461	11.9837	11.8207	11.8703	11.8949	11.7938	11.7313	11.7858	11.7116	SH3GLB1
ENSG00000097046	10.6424	10.3876	10.794	10.5553	10.4757	10.611	10.5304	10.6131	10.6208	10.5528	10.437	10.5205	CDC7
ENSG00000097096	8.10498	8.14744	8.05097	8.19992	7.94299	8.09366	7.98715	7.90503	8.03442	8.14961	8.26214	8.04854	SYDE2
ENSG00000099139	8.82046	8.76453	8.72799	8.78014	8.63388	8.73993	8.68132	8.88074	8.69962	8.77641	8.92466	8.71664	PCSK5
ENSG00000099194	15.0525	14.9663	14.9253	14.758	14.8562	14.9058	15.0305	14.9766	15.1011	14.9851	14.8095	14.857	SCD
ENSG00000099203	9.53969	9.70927	9.86503	9.77778	9.61621	9.76446	9.76883	9.73295	9.65347	9.77879	9.72808	9.73734	TMED1
ENSG00000099204	10.599	10.5902	10.7123	10.6076	10.9049	10.7182	10.8154	10.6261	10.3969	10.4239	10.6179	10.4753	ABLIM1
ENSG00000099219	9.6967	9.60678	9.61954	9.86871	9.49612	9.79199	9.51693	9.79658	9.67176	9.77199	9.85625	9.73734	ERMP1
ENSG00000099246	12.0004	12.2625	12.1915	12.1032	12.2539	12.146	12.1559	12.1418	12.0841	12.1347	12.162	12.087	RAB18
ENSG00000099250	11.2314	11.4613	11.5881	11.446	11.6758	11.5245	11.4802	11.3347	11.2294	11.2583	11.4056	11.2878	NRP1
ENSG00000099251	8.00977	7.81453	7.98339	7.99883	8.02684	7.98612	7.84137	7.85187	7.82736	8.00949	7.775	7.90467	HSD17B7P2
ENSG00000099256	9.96889	9.83938	9.92947	9.88468	9.86056	9.90925	9.77347	9.89004	9.9118	9.87364	9.97676	9.86784	PRTFDC1
ENSG00000099260	9.27169	9.68695	9.30485	9.57802	9.4753	9.38245	9.77347	9.66406	10.0226	9.82051	9.8404	9.94385	PALMD
ENSG00000099282	8.99197	8.8835	9.15306	9.19263	8.90636	9.04268	9.02057	8.92661	8.98731	8.94745	8.92466	8.87918	TSPAN15
ENSG00000099284	12.4207	12.5078	12.5039	12.4117	12.4316	12.4779	12.4654	12.4527	12.3832	12.4077	12.4133	12.4673	MACROH2A2
ENSG00000099290	10.3533	10.4308	10.3294	10.4679	10.3564	10.3612	10.5108	10.3888	10.4918	10.4737	10.4651	10.4421	WASHC2A
ENSG00000099308	10.4508	10.3151	10.1392	10.4208	10.1724	10.3917	10.3031	10.3247	10.569	10.3995	10.3603	10.5524	MAST3
ENSG00000099326	10.3165	10.207	10.2232	10.2188	10.1599	10.192	10.1534	10.1869	10.1071	10.1482	10.3175	10.3524	MZF1
ENSG00000099330	9.01521	9.06758	8.98322	9.01506	9.07677	8.92244	9.11082	8.98487	9.0495	9.08618	9.02939	9.02564	OCEL1
ENSG00000099331	11.6264	11.5319	11.393	11.6127	11.5477	11.6027	11.4968	11.5807	11.5042	11.5015	11.4968	11.6186	MYO9B
ENSG00000099337	8.29603	8.17652	8.1637	8.27276	8.34897	8.31742	8.45317	8.17656	8.15445	8.29049	8.4011	8.16273	KCNK6
ENSG00000099338	9.07128	9.37584	9.21376	9.20547	9.32606	9.17873	9.17475	8.94883	9.17128	9.08321	9.30186	9.22019	CATSPERG
ENSG00000099341	11.9909	12.0891	12.0923	12.0238	12.053	11.9974	12.1082	12.0788	12.0788	12.1366	12.0174	12.0586	PSMD8
ENSG00000099364	11.956	12.0476	11.8503	11.991	11.8983	11.9861	11.9396	11.8949	11.8343	11.9102	11.9373	12.0748	FBXL19
ENSG00000099365	11.0128	10.9025	10.8436	10.9596	10.8783	10.9932	11.0271	11.0201	11.0451	10.9512	10.957	11.12	STX1B
ENSG00000099377	8.99197	8.79996	8.82212	8.87231	8.76381	8.71366	8.93473	8.84093	8.79518	8.57457	8.74013	8.86755	HSD3B7
ENSG00000099381	11.0649	10.9661	10.7892	10.9961	10.8204	11.0252	11.0482	11.1743	11.0593	10.8584	10.8384	11.0913	SETD1A
ENSG00000099385	10.5734	10.6908	10.5886	10.4764	10.4945	10.567	10.4295	10.4087	10.3036	10.4706	10.6426	10.4953	BCL7C
ENSG00000099617	9.4905	9.72128	9.38615	9.51513	9.30696	9.5297	9.50749	9.40506	9.4492	9.45725	9.54912	9.51331	EFNA2
ENSG00000099622	13.8446	13.9827	13.8781	13.9764	14.018	13.8727	13.8454	13.8137	13.7618	13.8444	13.9126	13.7958	CIRBP
ENSG00000099624	11.2205	11.2324	11.3027	11.0897	11.0464	10.9875	11.2645	11.1627	11.1655	11.2688	11.2209	11.2164	ATP5F1D
ENSG00000099625	11.4387	11.4073	11.3194	11.3149	11.1163	11.3175	11.4101	11.3054	11.1739	11.278	11.3594	11.5323	CBARP
ENSG00000099715	7.9882	7.85648	8.05097	7.84498	7.92949	8.10237	7.91493	8.00553	7.97678	7.90482	7.82714	7.89053	PCDH11Y
ENSG00000099725	8.03037	7.92671	7.79764	7.96956	8.20897	8.06661	8.08605	7.97925	7.97678	8.00949	8.06037	8.0436	PRKY
ENSG00000099769	7.96548	7.97176	7.90292	8.07679	7.90092	7.84068	8.15332	8.07643	7.92774	7.98571	8.18542	8.08636	IGFALS
ENSG00000099783	13.2335	13.3649	13.3141	13.304	13.1958	13.3089	13.271	13.2686	13.2727	13.2426	13.233	13.2815	HNRNPM
ENSG00000099785	9.84564	9.86286	9.96713	9.93957	9.97269	9.97812	10.1049	10.1396	10.0988	10.0618	10.0349	10.0236	MARCHF2
ENSG00000099795	10.9025	10.8718	10.969	10.9763	10.8686	10.81	10.8362	10.8832	10.7738	10.916	10.9274	10.9017	NDUFB7
ENSG00000099797	11.417	11.3834	11.495	11.4324	11.1213	11.4032	11.477	11.5193	11.3866	11.421	11.4017	11.5117	TECR
ENSG00000099800	10.7724	10.8218	10.8971	10.9544	10.7721	10.868	10.9339	11.0216	10.8727	10.8761	10.898	10.9557	TIMM13
ENSG00000099804	11.915	11.9227	12.0787	11.9122	11.805	12.0047	12.0679	11.9875	11.9021	12.0309	11.9749	11.9289	CDC34
ENSG00000099810	10.0818	9.85928	10.0802	9.99488	9.94662	10.0348	10.0358	10.0699	10.1881	10.0001	9.87581	9.83752	MTAP
ENSG00000099812	8.0501	8.1062	8.05097	8.08866	8.02684	8.11938	8.24157	8.25409	8.24433	8.00949	8.14313	8.2512	MISP
ENSG00000099814	11.3627	11.2067	11.1286	11.3031	11.1996	11.2587	11.3268	11.1042	11.1989	11.1828	11.2999	11.3643	CEP170B
ENSG00000099817	12.1206	12.0128	12.1888	12.1719	12.0114	12.1749	12.1663	12.1377	12.1381	12.1796	12.0993	12.2225	POLR2E
ENSG00000099821	11.3627	11.2804	11.2522	11.4426	11.1555	11.3479	11.3842	11.3389	11.354	11.3378	11.2508	11.3703	POLRMT
ENSG00000099822	10.1254	10.1196	9.94288	10.1675	9.95537	10.0486	10.1935	10.0728	10.1152	10.1104	10.1632	10.3752	HCN2
ENSG00000099834	8.18568	8.08434	8.24697	8.29397	8.14313	8.27332	8.07702	8.30108	8.43815	8.25436	8.27998	8.32911	CDHR5
ENSG00000099840	8.48552	8.68962	8.53704	8.68641	8.7909	8.55211	8.66939	8.64423	8.551	8.4537	8.76016	8.63782	IZUMO4
ENSG00000099849	9.56541	9.56023	9.65322	9.55179	9.71913	9.63118	9.57032	9.63957	9.35664	9.41969	9.52393	9.64975	RASSF7
ENSG00000099860	8.40216	8.41908	8.32078	8.33454	8.25412	8.37602	8.54983	8.71121	8.35565	8.43076	8.45158	8.46112	GADD45B
ENSG00000099864	13.1485	12.9358	12.8277	12.9113	12.6345	12.9531	13.1068	13.0767	13.1542	13.1198	12.9095	13.0606	PALM
ENSG00000099866	8.03037	8.38512	8.23573	8.2419	8.40983	8.23309	8.16119	8.26215	8.00653	8.13173	8.15399	8.31672	MADCAM1
ENSG00000099875	11.1304	11.1211	11.1134	11.372	11.2109	11.2116	11.213	11.1964	11.2019	11.2844	11.3242	11.3064	MKNK2
ENSG00000099889	11.969	11.9505	11.9009	11.9428	11.9496	11.8645	11.9138	11.8697	11.7294	11.7945	11.8448	11.8821	ARVCF
ENSG00000099899	10.3793	10.4554	10.4816	10.4806	10.4179	10.375	10.4428	10.3395	10.4439	10.3822	10.4422	10.4383	TRMT2A
ENSG00000099901	12.206	12.115	12.3363	12.0901	12.0867	12.1854	12.1285	12.1802	12.2085	12.2645	12.147	12.0832	RANBP1
ENSG00000099904	10.6522	10.6028	10.6801	10.7566	10.6424	10.7726	10.7443	10.8487	10.6117	10.6093	10.7098	10.7848	ZDHHC8
ENSG00000099910	10.3853	10.2774	10.3997	10.345	10.3368	10.3238	10.2672	10.2947	10.2807	10.3854	10.4751	10.3605	KLHL22
ENSG00000099917	11.3001	11.3035	11.3875	11.3623	11.2244	11.3455	11.4397	11.348	11.364	11.3273	11.2866	11.4448	MED15
ENSG00000099940	10.6924	10.679	10.5774	10.6542	10.6935	10.6414	10.6805	10.6547	10.6881	10.6395	10.7067	10.6529	SNAP29
ENSG00000099942	12.2979	12.1113	12.1911	12.1982	12.2051	12.1956	12.2214	12.1999	12.2314	12.2216	11.9467	12.1084	CRKL
ENSG00000099949	10.9309	11.1058	10.968	11.1709	11.0681	11.0184	11.009	11.0646	10.9081	10.9447	11.0315	11.1509	LZTR1
ENSG00000099953	9.33453	9.00121	9.14054	9.04298	8.93667	8.96798	8.97701	9.07016	9.07934	8.8852	9.00609	9.02996	MMP11
ENSG00000099954	11.6288	11.3523	11.2943	11.5148	11.5805	11.5603	11.5089	11.4751	11.4365	11.505	11.35	11.3736	CECR2
ENSG00000099956	12.5461	12.5056	12.4434	12.4802	12.333	12.4198	12.4647	12.4616	12.4522	12.4738	12.3795	12.5512	SMARCB1
ENSG00000099957	8.06906	7.98574	7.98339	8.08866	8.19318	8.02809	7.9405	7.93644	7.94477	7.81949	8.21529	8.00212	P2RX6
ENSG00000099958	9.08758	9.01906	8.9389	8.86367	8.69053	8.98274	8.83469	8.95977	8.8956	9.01266	8.89028	9.03283	DERL3
ENSG00000099960	7.74237	7.76469	7.98339	7.9917	7.90092	7.95172	7.88743	7.87057	7.85011	7.87338	7.87102	7.86814	SLC7A4
ENSG00000099968	10.9269	11.0059	11.0365	11.054	10.9666	10.9805	11.0537	10.9919	11.1461	11.0219	11.0558	11.0551	BCL2L13
ENSG00000099974	9.56177	9.59584	9.62804	9.47224	9.58771	9.494	9.62848	9.49816	9.56532	9.58151	9.54912	9.48614	DDTL
ENSG00000099977	9.78254	9.66841	9.77226	9.6118	9.48991	9.6363	9.65408	9.69995	9.6419	9.77369	9.69955	9.64629	DDT
ENSG00000099991	11.9042	11.9387	11.7258	11.9071	11.8317	12.0514	11.9766	11.9844	11.9571	11.9031	12.0136	12.0513	CABIN1
ENSG00000099992	9.14027	9.11084	8.98804	9.18128	9.03504	9.10748	9.16977	9.07997	9.07934	9.05002	9.07088	9.09693	TBC1D10A
ENSG00000099994	8.03037	8.03759	8.1637	8.0394	8.10716	8.15191	8.06782	8.13864	7.94477	7.98571	8.06037	8.07251	SUSD2
ENSG00000099995	12.3102	12.2544	11.9653	12.2187	12.1711	12.3181	12.3274	12.3472	12.3323	12.1872	12.2413	12.3649	SF3A1
ENSG00000099998	7.78722	7.9573	7.85482	7.79825	7.90092	7.68317	7.54234	7.69733	7.70707	7.69065	7.87102	7.76741	GGT5
ENSG00000099999	10.0669	10.3418	10.273	10.3523	10.2841	10.3671	10.2369	10.2059	10.0988	10.1431	10.33	10.1878	RNF215
ENSG00000100003	8.82046	9.07097	9.00709	9.1415	8.98854	8.92863	8.91922	8.99194	8.75607	8.8923	9.24582	8.98448	SEC14L2
ENSG00000100012	7.54234	7.79088	7.79764	7.81071	7.79622	7.85675	7.71519	7.54234	7.89113	7.64723	7.54234	7.71675	SEC14L3
ENSG00000100014	10.4088	10.5343	10.5318	10.5016	10.5178	10.5199	10.4522	10.4557	10.3579	10.5207	10.4332	10.4545	SPECC1L
ENSG00000100023	11.3196	11.4423	11.2592	11.3886	11.4184	11.3671	11.2869	11.4221	11.2934	11.2832	11.3661	11.4341	PPIL2
ENSG00000100024	7.85823	7.91044	8.01843	7.95413	7.83537	7.93958	7.97597	7.85187	7.9099	7.54234	7.8024	7.93778	UPB1
ENSG00000100027	11.0428	11.0815	11.0725	11.0759	11.108	11.0901	11.0084	11.0806	11.0676	11.0356	11.0616	11.1117	YPEL1
ENSG00000100028	11.5064	11.4732	11.4817	11.5354	11.5468	11.424	11.5225	11.4328	11.4592	11.4842	11.4778	11.468	SNRPD3
ENSG00000100029	11.3578	11.3876	11.3708	11.2796	11.2233	11.3375	11.477	11.3395	11.3945	11.4966	11.3621	11.4149	PES1
ENSG00000100030	12.6852	12.6434	12.6389	12.5655	12.5691	12.6563	12.6311	12.5983	12.6848	12.5924	12.5544	12.5096	MAPK1
ENSG00000100031	8.35687	8.50114	8.35018	8.51932	8.53924	8.53378	8.54983	8.42595	8.45922	8.45934	8.52505	8.48656	GGT1
ENSG00000100033	7.74237	7.69964	7.72298	7.86579	7.54234	7.78607	7.82433	7.85187	7.70707	7.79899	7.775	7.76741	PRODH
ENSG00000100034	10.2484	10.4414	10.3756	10.396	10.4405	10.3917	10.2852	10.2769	10.1679	10.2259	10.2395	10.3055	PPM1F
ENSG00000100036	9.24842	9.45435	9.42652	9.35954	9.46052	9.38662	9.4049	9.33887	9.37112	9.38788	9.48257	9.42175	SLC35E4
ENSG00000100038	9.84564	9.8947	9.89303	9.86777	9.86833	9.9134	9.89001	9.83795	9.99617	9.85936	9.89891	9.91453	TOP3B
ENSG00000100056	10.3493	10.3518	10.3294	10.3456	10.3056	10.2781	10.3632	10.2833	10.2807	10.3403	10.2991	10.3932	ESS2
ENSG00000100058	10.163	10.076	10.1697	10.1614	10.1461	10.1334	10.1205	10.2018	10.1087	10.0809	10.2156	10.1503	CRYBB2P1
ENSG00000100060	9.62233	9.28356	9.4065	9.56855	9.36795	9.56803	9.49224	9.561	9.61372	9.61846	9.40673	9.54366	MFNG
ENSG00000100065	9.38594	9.18361	9.03967	9.04114	9.2351	9.07013	9.0319	9.07344	8.92564	8.94409	8.86375	9.00525	CARD10
ENSG00000100068	8.49537	8.53643	8.52171	8.52553	8.51389	8.60919	8.5077	8.3933	8.431	8.51891	8.43749	8.56315	LRP5L
ENSG00000100075	12.2032	12.1538	12.1187	12.0631	11.7607	12.0905	12.1368	12.1059	12.1105	12.1232	11.9797	12.1558	SLC25A1
ENSG00000100077	10.7814	10.67	10.4936	10.534	10.5559	10.4739	10.4152	10.311	10.5004	10.425	10.4358	10.5783	GRK3
ENSG00000100078	8.52422	8.40567	8.49819	8.41658	8.04817	8.37602	8.26845	8.37984	8.46612	8.46493	8.33089	8.24775	PLA2G3
ENSG00000100079	7.85823	7.73495	7.54234	7.65691	7.81651	7.74143	7.74189	7.76142	7.89113	7.54234	7.74389	7.75588	LGALS2
ENSG00000100083	10.9188	10.8597	10.7648	10.9133	10.8481	10.8364	10.9752	10.8964	10.9346	11.0088	10.9668	10.9627	GGA1
ENSG00000100084	9.48664	9.59804	9.55242	9.42386	9.46687	9.62946	9.53744	9.62923	9.61134	9.43085	9.47201	9.48123	HIRA
ENSG00000100092	8.82734	8.47676	8.7994	8.74664	8.58781	8.85194	8.74629	8.67352	8.59346	8.68522	8.67743	8.57904	SH3BP1
ENSG00000100095	12.8802	13.2974	13.1595	13.2654	13.61	13.4144	13.5301	13.6218	13.2129	13.2188	13.4648	13.364	SEZ6L
ENSG00000100097	8.52422	8.71839	8.75237	8.66016	8.73999	8.70985	8.6573	8.72497	8.65639	8.50308	8.73505	8.61649	LGALS1
ENSG00000100099	11.2949	11.1498	11.1633	11.1372	11.0953	11.1425	11.0389	11.1442	11.0659	11.1301	11.1918	11.1943	HPS4
ENSG00000100100	9.52851	9.43954	9.39975	9.49387	9.4151	9.4748	9.64049	9.52322	9.59939	9.66368	9.64285	9.49494	PIK3IP1
ENSG00000100104	10.5472	10.5954	10.6106	10.5633	10.5939	10.5279	10.4596	10.4523	10.4967	10.4449	10.4814	10.4668	SRRD
ENSG00000100105	12.2098	12.256	12.2586	12.1667	12.1162	12.1992	12.1947	12.1789	12.1412	12.1863	12.0513	12.2035	PATZ1
ENSG00000100106	11.0722	11.0613	11.0334	11.1211	11.0142	11.147	11.0628	10.9678	11.0241	11.0185	11.0273	11.1129	TRIOBP
ENSG00000100109	10.834	10.8658	10.968	10.846	10.8648	10.7734	10.8735	10.8073	10.9007	10.8791	10.9164	10.9473	TFIP11
ENSG00000100116	9.83385	9.61112	9.85557	9.74912	9.39958	9.80854	9.6181	9.90191	9.76591	9.78217	9.52647	9.77708	GCAT
ENSG00000100124	10.1723	10.229	10.3193	10.3529	10.1637	10.159	10.2115	10.301	10.1201	10.1725	10.3259	10.2836	ANKRD54
ENSG00000100129	13.3362	13.1348	13.2451	13.0844	12.9882	13.1055	13.1764	13.0963	13.2197	13.2625	13.0885	13.0386	EIF3L
ENSG00000100138	11.6661	11.4692	11.6011	11.5043	11.424	11.4665	11.5641	11.572	11.6201	11.6399	11.5095	11.4791	SNU13
ENSG00000100139	10.8998	10.8778	10.8791	10.9336	10.9909	10.9722	10.8955	10.9306	10.8353	10.8112	10.8756	10.9089	MICALL1
ENSG00000100142	8.64755	8.55355	8.73415	8.48106	8.51389	8.543	8.44285	8.46951	8.61105	8.63156	8.57475	8.47648	POLR2F
ENSG00000100146	8.2151	7.98574	8.22429	8.22821	7.94299	8.0848	8.14534	8.19464	8.06076	8.19203	8.02032	8.20114	SOX10
ENSG00000100147	8.45527	8.41908	8.41454	8.30639	8.42144	8.42511	8.41645	8.48748	8.38669	8.4011	8.41586	8.38525	CCDC134
[truncated: 21,782 more rows]

## Sheet: NSCO_rlog_mean_selected
symbol	Ctrl_mean	Ctrl_SD	low_T3_Chronic_mean	low_T3_Chronic_SD	high_T3_Chronic_mean	high_T3_Chronic_SD	high_T3_pulse_mean	high_T3_pulse_SD
SOX2	14.0264	0.147017	13.9989	0.0875936	14.0307	0.07088	13.8574	0.148857
NES	13.5722	0.176262	13.6023	0.134875	13.5091	0.204967	13.5739	0.121063
PAX6	12.355	0.14594	12.3387	0.120735	12.4799	0.112147	12.2889	0.156202
HES1	11.1058	0.160557	11.1995	0.129308	11.3159	0.135843	11.1412	0.109783
HES5	9.21287	0.126332	8.84141	0.0506888	8.92652	0.0932544	8.88178	0.0414892
VIM	15.5791	0.17705	15.3489	0.173912	15.5245	0.0316305	15.2226	0.165476
DCX	13.896	0.278354	13.8893	0.0692475	13.9905	0.124439	13.9433	0.0250223
MAP2	15.1037	0.127092	15.1206	0.093621	15.104	0.0655589	15.0502	0.00508109
NEUROD1	10.2871	0.167304	10.1685	0.10646	10.2063	0.154837	10.1971	0.025972
NEUROD2	11.9454	0.874527	11.1267	0.889653	12.265	0.652023	12.3918	0.200083
FOXG1	12.8482	0.518751	12.5105	0.67762	13.0195	0.396366	12.7752	0.363574
TBR1	13.2191	0.0998202	13.1585	0.0642793	13.2085	0.0419448	13.2305	0.0679649
RORB	9.45878	0.207635	9.20232	0.168565	9.53155	0.135703	9.33026	0.110366
SATB2	9.06684	0.132674	8.91081	0.0573298	8.93322	0.0975057	9.01743	0.238096
BCL11B	11.2845	0.414565	11.1438	0.206207	11.3687	0.376321	11.4196	0.0469204
HOPX	9.98975	0.117985	9.77467	0.205848	9.74631	0.119425	9.69162	0.139126
EOMES	11.2553	0.165084	11.2159	0.0654269	11.3437	0.163812	11.2985	0.0677091
GAD1	9.74377	0.412978	9.88014	0.105856	9.61951	0.306623	9.57592	0.267822
GAD2	8.78771	0.469167	8.76698	0.271313	8.57005	0.312456	8.42911	0.0635654
MITF	8.72182	0.0978911	9.1343	0.134579	8.84892	0.126631	9.06078	0.241021
RPE65	8.30319	0.172196	8.31333	0.0645707	8.10057	0.136485	8.20232	0.0612198
TTR	10.3988	1.31553	11.9542	0.714895	9.53281	1.14005	11.171	1.93959
OLIG2	7.79066	0.215379	7.76134	0.0678632	7.83188	0.0745291	7.8575	0.112834
GFAP	8.49017	0.141396	8.54615	0.142343	8.77267	0.0490781	8.49457	0.056546
SLC16A2	11.1749	0.130526	10.9037	0.0875894	10.9944	0.111275	11.1249	0.0724512
SLC16A10	9.05275	0.167123	9.38763	0.163615	9.09563	0.0774773	9.30236	0.163479
SLC7A8	9.47313	0.437787	10.1188	0.370167	9.34391	0.145616	9.8921	0.701519
SLC7A5	14.225	0.0840261	14.1962	0.0824008	14.2997	0.0500662	14.1309	0.0611749
DIO2	8.20861	0.122064	8.30228	0.0829311	8.20397	0.0777332	8.26921	0.103334
DIO3	8.53701	0.198268	8.8902	0.0228322	9.83352	0.216631	9.69174	0.00692737
THRA	12.9731	0.178293	12.8183	0.156943	13.0485	0.183961	13.0619	0.0455924
THRB	8.53258	0.135406	8.68705	0.159037	8.91791	0.0638237	8.77536	0.165876

## Sheet: CO_all_rlog_replicates
gene_id	Control_1	control_2	control_3	T3 pulse_1	T3 pulse_2	T3 pulse_3	symbol
ENSG00000000003	9.96644	10.2847	9.74054	10.0837	9.74768	9.70142	TSPAN6
ENSG00000000419	9.81729	9.6748	9.89382	9.46919	9.89908	9.89569	DPM1
ENSG00000000457	7.62343	8.042	7.98517	7.64603	7.84397	7.88072	SCYL3
ENSG00000000460	7.44125	7.3368	7.4255	7.52137	7.26342	6.61121	C1orf112
ENSG00000000971	6.83731	6.194	6.74162	6.95245	7.08771	6.70409	CFH
ENSG00000001036	7.94882	8.91546	8.08789	8.11017	8.27931	8.19774	FUCA2
ENSG00000001084	8.71002	8.97793	8.68582	8.74188	8.61441	8.34027	GCLC
ENSG00000001167	9.11925	8.46991	8.8845	9.10823	8.92844	9.02937	NFYA
ENSG00000001460	7.51796	7.08156	7.62402	7.1709	7.35016	7.39181	STPG1
ENSG00000001461	8.84351	9.04996	8.84542	9.10823	8.87645	9.42271	NIPAL3
ENSG00000001497	9.94337	9.86843	9.65722	9.9905	9.42595	9.51776	LAS1L
ENSG00000001561	8.52222	8.47457	8.53841	8.30282	8.32006	8.40148	ENPP4
ENSG00000001617	8.29394	9.0191	7.93836	8.04743	8.10723	8.73714	SEMA3F
ENSG00000001629	10.2833	9.39676	10.0503	10.1821	9.94663	9.6428	ANKIB1
ENSG00000001631	8.63431	8.86406	8.75531	8.49341	8.72404	9.00602	KRIT1
ENSG00000002016	8.35026	7.95412	8.10653	8.46582	8.06981	7.85965	RAD52
ENSG00000002330	8.28914	9.23808	8.8507	8.12235	8.61084	9.0999	BAD
ENSG00000002549	7.99832	8.08053	8.18714	8.06023	8.21807	8.12003	LAP3
ENSG00000002587	8.23506	6.9752	8.50823	9.97802	9.08378	9.38731	HS3ST1
ENSG00000002746	9.4659	7.87444	9.50427	9.54556	9.47664	9.25589	HECW1
ENSG00000002822	7.84325	7.58666	7.61	7.93284	7.83082	7.94179	MAD1L1
ENSG00000002834	12.3275	12.1066	12.263	12.2591	12.3595	12.7519	LASP1
ENSG00000002919	8.68168	8.56461	8.29923	8.70741	8.54859	8.68608	SNX11
ENSG00000002933	6.79354	9.35322	6.85425	7.02652	7.07362	9.06367	TMEM176A
ENSG00000003056	8.76836	9.35813	8.96676	8.87513	8.81011	9.04663	M6PR
ENSG00000003096	7.97382	8.85355	8.54502	7.82181	8.18879	7.95495	KLHL13
ENSG00000003137	7.88394	7.5271	8.28323	7.45847	8.07522	7.9936	CYP26B1
ENSG00000003147	8.53825	7.80502	8.51162	8.47508	8.61441	8.53689	ICA1
ENSG00000003249	9.15271	9.59841	9.00258	9.32285	9.3209	9.19299	DBNDD1
ENSG00000003393	9.28602	9.08907	9.21027	9.23032	9.295	9.23107	ALS2
ENSG00000003402	9.61815	9.10383	9.75166	8.90231	9.68957	9.57383	CFLAR
ENSG00000003436	8.66002	7.67917	9.17322	8.12235	9.31876	9.09714	TFPI
ENSG00000003509	8.25004	8.06141	8.33453	8.34933	7.81752	7.97443	NDUFAF7
ENSG00000003756	11.5108	11.3535	11.4084	11.5188	11.2873	10.9985	RBM5
ENSG00000003987	7.7119	7.6431	8.09258	7.91862	7.86342	7.96148	MTMR7
ENSG00000003989	6.7461	7.37315	6.72038	6.3699	6.91583	6.61121	SLC7A2
ENSG00000004059	7.16633	7.58666	7.30944	7.39141	7.44861	7.45514	ARF5
ENSG00000004139	9.01657	9.16134	8.81604	8.82978	8.93127	8.54103	SARM1
ENSG00000004142	9.88551	9.81979	10.0548	9.81201	10.0138	10.04	POLDIP2
ENSG00000004399	9.6453	7.40818	9.8113	10.2077	9.55848	10.1063	PLXND1
ENSG00000004455	10.1183	10.346	10.0737	10.4715	10.1212	10.3041	AK2
ENSG00000004478	11.3095	11.2839	11.248	11.6871	11.416	11.5676	FKBP4
ENSG00000004487	10.6154	10.8276	10.4176	10.5227	10.6199	10.4913	KDM1A
ENSG00000004534	11.2095	11.0281	10.8851	11.3379	10.9392	10.8727	RBM6
ENSG00000004660	8.50191	8.58621	8.59042	8.48885	8.37249	8.15392	CAMKK1
ENSG00000004700	8.40865	8.042	8.50143	8.37943	8.34216	8.59777	RECQL
ENSG00000004766	8.55015	8.43198	8.58403	8.42334	8.74688	8.43329	VPS50
ENSG00000004776	7.16633	6.6598	7.20924	6.93265	7.4104	10.0763	HSPB6
ENSG00000004777	10.6044	10.3642	10.3455	10.9141	10.8013	10.2816	ARHGAP33
ENSG00000004779	11.7097	11.8311	11.969	12.0339	11.9247	12.1648	NDUFAB1
ENSG00000004799	7.34732	7.68801	7.37365	6.68939	7.28587	7.27613	PDK4
ENSG00000004838	7.09655	7.6431	7.32823	6.91227	7.26342	6.98571	ZMYND10
ENSG00000004848	10.9634	7.29902	10.3564	10.8473	10.3871	10.1225	ARX
ENSG00000004864	7.45116	9.11261	7.73653	7.50082	7.53831	8.01247	SLC25A13
ENSG00000004866	10.0552	9.3872	9.87109	10.4869	9.76028	9.86082	ST7
ENSG00000004897	10.7449	10.0644	10.707	10.5732	10.5886	10.7182	CDC27
ENSG00000004961	9.07425	9.3872	8.98359	8.88879	9.18633	9.46362	HCCS
ENSG00000004975	9.86876	9.74356	9.79528	9.80672	9.51815	9.63154	DVL2
ENSG00000005007	10.7923	10.7859	10.5629	10.9027	10.759	10.8544	UPF1
ENSG00000005020	7.62343	8.22383	7.74905	7.14096	7.62098	7.95495	SKAP2
ENSG00000005022	11.6369	12.2487	12.1044	12.0837	12.1135	12.2115	SLC25A5
ENSG00000005059	8.75485	9.06815	8.50823	8.52488	8.43519	8.24529	MCUB
ENSG00000005075	9.68942	10.3188	9.64384	9.90239	9.86599	10.0143	POLR2J
ENSG00000005100	9.62907	9.62298	9.60754	9.89908	9.45542	9.50339	DHX33
ENSG00000005108	12.3364	10.1127	12.1819	11.8684	11.9481	12.1007	THSD7A
ENSG00000005156	10.3957	10.9451	10.2559	10.6517	10.109	10.3986	LIG3
ENSG00000005175	9.20267	9.66498	9.21433	8.71128	8.8735	8.74428	RPAP3
ENSG00000005189	7.92972	8.47922	7.84464	8.02141	8.10195	7.82367	REXO5
ENSG00000005194	9.52371	9.89214	9.6894	9.73421	9.95896	9.91744	CIAPIN1
ENSG00000005206	9.58113	9.6748	9.34201	9.51767	9.58533	9.2608	SPPL2B
ENSG00000005238	9.6453	9.28011	9.32339	9.81728	9.97523	9.65953	ATOSB
ENSG00000005243	6.91647	7.14518	7.03287	6.194	7.01452	8.46435	COPZ2
ENSG00000005249	11.5133	10.1055	11.6054	11.4027	11.7028	11.8977	PRKAR2B
ENSG00000005302	8.99964	9.41334	9.28733	9.00598	9.36718	9.39624	MSL3
ENSG00000005339	11.0351	10.6766	10.7517	11.0383	10.8059	10.7049	CREBBP
ENSG00000005379	9.55271	10.0464	9.58592	9.49143	9.50695	9.76116	TSPOAP1
ENSG00000005436	8.30825	7.99546	8.29923	8.11017	7.78358	8.0852	GCFC2
ENSG00000005448	10.7647	10.8189	10.6512	10.513	10.5026	10.3685	WDR54
ENSG00000005469	7.86377	8.06141	7.50638	7.74148	8.08062	7.8382	CROT
ENSG00000005471	6.93484	6.194	6.76204	6.54515	7.10156	6.85029	ABCB4
ENSG00000005483	12.9207	12.7435	12.804	13.3041	12.7625	12.5479	KMT2E
ENSG00000005486	9.79649	9.91381	10.0592	9.6927	10.1679	10.1476	RHBDD2
ENSG00000005513	9.92139	9.7115	9.61974	10.5524	9.06593	9.38507	SOX8
ENSG00000005700	10.8397	10.4945	10.7034	10.761	10.4667	10.9513	IBTK
ENSG00000005801	9.58861	9.26972	9.35855	9.77093	9.31662	9.41174	ZNF195
ENSG00000005810	11.2931	10.4395	11.2338	11.0383	11.1122	10.7487	MYCBP2
ENSG00000005812	9.23421	9.31082	9.08719	9.33769	9.20968	8.76548	FBXL3
ENSG00000005882	8.67089	8.19528	8.19579	8.27086	8.63916	8.29115	PDK2
ENSG00000005884	8.74805	7.75633	8.16084	8.30282	8.5819	9.49303	ITGA3
ENSG00000005889	9.61082	9.62703	9.43848	9.50461	9.39586	9.32313	ZFX
ENSG00000005893	10.2993	10.4417	10.5495	10.1602	10.2724	10.5638	LAMP2
ENSG00000005961	7.24314	7.31178	7.62402	7.0776	7.05926	7.25117	ITGA2B
ENSG00000006007	10.3207	10.6271	10.4443	10.628	10.5548	10.8276	GDE1
ENSG00000006015	8.19942	8.32164	8.25062	8.09168	8.19372	8.43329	REX1BD
ENSG00000006016	7.06686	6.58816	7.17684	6.71913	7.31856	6.98571	CRLF1
ENSG00000006025	8.35941	8.49308	8.3689	8.59416	8.58556	8.42879	OSBPL7
ENSG00000006042	10.7622	11.7733	10.5894	10.5195	10.709	11.2311	TMEM98
ENSG00000006047	7.08184	6.93599	7.05875	7.1099	7.32921	6.98571	YBX2
ENSG00000006062	7.30246	7.41959	7.01959	7.78234	7.57215	7.97443	MAP3K14
ENSG00000006071	7.96762	7.36118	7.52945	7.50082	7.7557	7.44486	ABCC8
ENSG00000006116	6.66561	6.87256	7.4255	6.95245	7.14174	6.9497	CACNG3
ENSG00000006118	10.8154	10.0584	10.7427	11.2333	10.878	11.1255	TMEM132A
ENSG00000006125	12.5929	12.0437	12.7593	12.1975	12.8426	12.8354	AP2B1
ENSG00000006128	6.69394	7.45305	7.62402	6.3699	7.26342	6.75729	TAC1
ENSG00000006194	9.68594	9.35076	9.44537	10.2368	9.48046	9.72632	ZNF263
ENSG00000006210	7.91682	7.04774	8.43862	7.69043	8.83764	8.11429	CX3CL1
ENSG00000006282	8.3685	8.27366	8.40239	8.26003	8.60366	8.84051	SPATA20
ENSG00000006283	9.03883	8.3679	8.74965	9.76548	9.08378	9.24353	CACNA1G
ENSG00000006327	6.95273	7.06484	7.20924	6.8695	7.69036	7.9936	TNFRSF12A
ENSG00000006432	8.98824	8.8287	9.14371	8.72667	8.9256	8.9642	MAP3K9
ENSG00000006451	11.4454	11.406	11.5123	11.5817	11.6795	11.5918	RALA
ENSG00000006453	7.65642	8.54709	7.55945	7.19981	8.05891	8.31103	BAIAP2L1
ENSG00000006459	10.0417	9.58805	9.9467	10.2562	9.92585	9.90971	KDM7A
ENSG00000006468	11.0943	8.21817	10.7681	11.0406	9.99131	11.0064	ETV1
ENSG00000006530	8.3954	8.28985	8.38389	8.27086	8.71744	8.39687	AGK
ENSG00000006534	7.06686	6.58816	6.76204	6.58636	6.84094	7.46532	ALDH3B1
ENSG00000006576	10.1285	9.33592	9.87871	9.90404	9.94388	9.74559	PHTF2
ENSG00000006607	9.03883	9.01597	8.78877	9.073	8.94254	9.09439	FARP2
ENSG00000006611	6.79354	6.37071	6.49902	6.77385	6.89791	7.7325	USH1C
ENSG00000006625	9.59047	9.68455	9.86727	9.95112	9.93142	10.1077	GGCT
ENSG00000006634	9.16789	8.98754	8.82947	8.63161	8.63566	8.4947	DBF4
ENSG00000006652	10.5869	10.4611	10.7399	10.635	10.7559	10.5697	IFRD1
ENSG00000006695	8.4561	7.93291	8.31896	8.42334	8.55606	8.34508	COX10
ENSG00000006704	10.0349	10.1802	9.60293	10.3857	9.88622	9.99105	GTF2IRD1
ENSG00000006712	9.31122	9.58388	9.27575	9.21697	9.18633	9.55803	PAF1
ENSG00000006715	10.0646	10.0524	10.1521	10.0059	10.0514	10.0694	VPS41
ENSG00000006740	8.33176	8.68926	8.47736	8.69962	8.74039	8.63302	ARHGAP44
ENSG00000006744	9.47604	9.63108	9.00729	9.75085	9.25971	9.35559	ELAC2
ENSG00000006747	6.194	6.194	6.65048	6.44261	6.59223	7.2255	SCIN
ENSG00000006756	8.39096	9.3824	7.84464	7.79034	8.39372	7.96148	ARSD
ENSG00000006757	7.94882	7.88933	8.16084	7.35609	8.43519	8.67863	PNPLA4
ENSG00000006831	10.5465	10.0206	10.5036	10.6389	10.3901	10.3886	ADIPOR2
ENSG00000006837	7.2308	7.20428	7.19858	7.60919	7.48543	7.72456	CDKL3
ENSG00000007001	7.2909	6.80202	7.51412	7.664	7.10156	7.32411	UPP2
ENSG00000007047	10.3754	10.5592	10.3345	10.5184	10.6977	10.6026	MARK4
ENSG00000007062	7.98613	9.6923	7.25066	7.664	7.48543	7.81634	PROM1
ENSG00000007080	8.35941	8.47457	8.19147	8.46582	8.3509	8.2811	CCDC124
ENSG00000007168	12.2125	12.0041	12.1536	12.4904	12.2767	12.0844	PAFAH1B1
ENSG00000007171	6.91647	6.194	6.8191	6.8695	6.55772	6.73138	NOS2
ENSG00000007174	7.2909	6.80202	6.8711	6.82361	7.02973	7.40265	DNAH9
ENSG00000007202	9.1704	9.05605	8.80247	9.17061	8.98943	8.67863	BLTP2
ENSG00000007237	10.1336	9.04077	10.3427	9.81025	10.1285	10.2017	GAS7
ENSG00000007255	8.81134	9.31588	9.00494	8.97121	9.17451	9.09439	TRAPPC6A
ENSG00000007264	6.56746	7.114	6.59695	6.3699	6.65336	6.194	MATK
ENSG00000007341	8.09732	8.47457	8.25885	8.18731	8.17888	8.42879	ST7L
ENSG00000007350	8.4561	7.32438	8.36134	8.57289	8.38102	8.30609	TKTL1
ENSG00000007372	11.2209	14.2788	10.8527	11.4223	10.9866	10.6789	PAX6
ENSG00000007376	8.25004	8.25726	8.37266	8.11017	8.34216	8.34508	RPUSD1
ENSG00000007384	7.85013	8.53379	7.77978	7.4255	8.23723	8.65981	RHBDF1
ENSG00000007392	11.1493	10.4349	10.6001	11.3404	10.7219	10.4934	LUC7L
ENSG00000007402	8.28914	9.3184	8.58723	7.91144	8.77253	7.92178	CACNA2D2
ENSG00000007516	8.00437	8.58621	8.59361	7.76617	8.34216	8.19774	BAIAP3
ENSG00000007520	9.93462	10.5315	10.2915	10.1097	10.1761	10.4172	TSR3
ENSG00000007541	8.02234	7.79704	7.86173	7.46922	7.81081	7.58024	PIGQ
ENSG00000007545	9.31802	9.07115	9.23643	9.38131	9.02689	8.42879	CRAMP1
ENSG00000007866	8.19942	9.08313	8.23817	8.34933	8.28848	8.49041	TEAD3
ENSG00000007923	8.75824	8.81791	8.91498	9.073	8.72732	9.00308	DNAJC11
ENSG00000007944	8.74464	9.07715	8.6947	8.82978	8.7008	9.62398	MYLIP
ENSG00000007968	7.72726	8.27366	7.47479	8.08545	7.66006	7.94179	E2F2
ENSG00000008018	11.5682	12.0126	11.6504	11.6956	11.7185	12.0055	PSMB1
ENSG00000008056	9.13479	8.79973	9.34016	9.40966	9.45152	9.14589	SYN1
ENSG00000008083	11.714	11.1851	11.3601	12.5861	12.2584	12.323	JARID2
ENSG00000008086	10.3095	10.3423	10.434	10.3032	10.553	10.0315	CDKL5
ENSG00000008118	7.45116	7.73119	7.6981	6.99043	7.49443	7.28836	CAMK1G
ENSG00000008128	7.17962	7.06484	7.15454	6.84698	6.91583	7.09949	CDK11A
ENSG00000008130	7.58074	8.15421	8.08789	7.81402	7.51221	7.82367	NADK
ENSG00000008196	7.42114	8.70895	7.28052	7.62776	7.19248	7.70042	TFAP2B
ENSG00000008226	6.7461	6.82647	6.6982	6.7472	6.35701	6.6752	DLEC1
ENSG00000008256	8.93276	9.37274	8.89982	9.94472	9.70595	9.62208	CYTH3
ENSG00000008277	8.40425	8.46523	8.25474	8.10403	8.37249	7.94839	ADAM22
ENSG00000008282	9.40138	9.27492	9.38749	9.22766	9.31447	9.79011	SYPL1
ENSG00000008283	8.48957	9.04996	8.91247	8.12235	8.98671	8.54103	CYB561
ENSG00000008294	11.3537	11.1116	11.103	11.1077	11.0549	10.7392	SPAG9
ENSG00000008300	10.1651	9.47551	9.68506	10.323	9.93142	10.0583	CELSR3
ENSG00000008311	8.4561	7.96111	8.12033	8.29225	7.84397	7.69225	AASS
ENSG00000008324	10.0538	9.98952	10.2334	10.1253	10.0125	10.1992	SS18L2
ENSG00000008382	7.95511	8.32686	7.76759	7.52137	7.74863	7.94179	MPND
ENSG00000008394	7.77944	7.18988	8.08319	7.34402	8.06437	7.7325	MGST1
ENSG00000008405	10.0471	9.78942	10.2175	10.0647	10.1501	10.0914	CRY1
ENSG00000008441	12.664	7.69678	12.7212	12.6715	13.1445	13.1443	NFIX
ENSG00000008513	10.9727	8.51132	10.9961	11.4212	10.4715	11.4064	ST3GAL1
ENSG00000008517	6.4836	6.82647	6.83693	6.58636	6.194	8.75845	IL32
ENSG00000008710	11.5108	10.315	11.2908	11.7027	11.2835	11.2323	PKD1
ENSG00000008735	9.92287	10.0419	9.84929	9.98427	10.1429	10.2068	MAPK8IP2
ENSG00000008838	11.5379	11.5517	11.266	12.1619	11.4986	11.6085	MED24
ENSG00000008853	9.6345	9.23005	9.75994	9.35482	9.72054	9.49095	RHOBTB2
ENSG00000008869	9.53345	8.88829	9.23842	9.68502	9.06849	9.08051	HEATR5B
ENSG00000008952	12.6439	12.3072	12.6179	12.9601	12.5941	12.6166	SEC62
ENSG00000008988	14.5037	15.5653	15.0096	15.0551	14.8943	15.3252	RPS20
ENSG00000009307	13.5674	13.6858	13.7437	13.6403	13.7606	13.8793	CSDE1
ENSG00000009335	9.27208	9.28527	9.25819	9.26962	9.40395	9.34408	UBE3C
ENSG00000009413	10.9096	10.325	10.9044	10.8861	11.1513	10.6606	REV3L
ENSG00000009694	8.62687	9.1837	9.23842	8.60676	8.8497	8.41521	TENM1
ENSG00000009709	6.66561	6.82647	6.97827	6.71913	7.16749	6.61121	PAX7
ENSG00000009780	8.78836	8.78131	8.91247	8.91237	8.93127	8.87005	FAM76A
ENSG00000009830	9.60714	9.95619	9.37851	9.44886	9.43781	9.22102	POMT2
ENSG00000009844	10.9243	10.4082	11.0741	11.1458	11.0084	10.8647	VTA1
ENSG00000009950	7.66452	8.01562	7.51412	7.41427	7.6289	7.99992	MLXIPL
ENSG00000009954	10.9155	11.1603	10.6912	10.8761	10.8592	10.6579	BAZ1B
ENSG00000010017	9.93316	10.0953	10.0537	9.98739	10.0372	9.95547	RANBP9
ENSG00000010072	8.17334	8.18949	8.26295	8.02797	8.33777	8.17053	SPRTN
ENSG00000010165	8.95639	8.79973	9.07829	9.18715	9.02952	9.02937	METTL13
ENSG00000010219	9.70669	10.0982	9.69229	9.68502	10.0526	10.0143	DYRK4
ENSG00000010244	11.2481	11.3042	11.1663	11.3555	11.2873	11.1354	ZNF207
ENSG00000010256	9.85491	10.2087	9.8376	10.072	10.1285	10.2792	UQCRC1
ENSG00000010270	10.4467	10.1966	10.5495	10.4902	10.42	10.272	STARD3NL
ENSG00000010278	10.1118	9.03769	10.1215	9.15668	10.4838	10.2744	CD9
ENSG00000010292	10.2625	10.5326	9.80864	10.1588	9.97792	9.85439	NCAPD2
ENSG00000010295	8.90567	9.11261	8.77771	8.93226	8.57824	9.19042	IFFO1
ENSG00000010310	7.44125	7.12974	7.17684	7.19981	7.24039	7.7325	GIPR
ENSG00000010318	7.49931	8.40279	7.95939	7.62776	7.79045	7.95495	PHF7
ENSG00000010322	10.9483	10.9628	10.854	11.0225	10.7267	10.9977	NISCH
ENSG00000010361	8.11401	7.99546	7.94892	7.96079	7.97393	8.10273	FUZ
ENSG00000010379	6.52822	6.6598	6.8711	6.68939	6.47604	6.194	SLC6A13
ENSG00000010404	12.0555	11.0775	12.5577	11.9066	12.5193	12.1563	IDS
ENSG00000010539	8.02827	8.49308	8.04491	8.13441	8.19372	8.10273	ZNF200
ENSG00000010626	7.77213	7.75633	7.77978	7.7077	8.2561	7.83096	LRRC23
ENSG00000010704	6.7461	6.194	6.65048	6.3699	6.4244	7.19906	HFE
ENSG00000010803	8.60052	9.62095	8.52508	8.67997	8.3156	8.47309	SCMH1
ENSG00000010810	11.9176	11.6645	11.7898	11.7322	12.1272	11.5174	FYN
ENSG00000010818	10.7273	8.78871	10.6259	11.4752	10.4513	10.727	HIVEP2
ENSG00000010932	6.85805	6.194	6.8191	6.3699	7.42009	7.77899	FMO1
ENSG00000011007	10.4313	10.3163	10.1458	10.6379	10.3616	10.4409	ELOA
ENSG00000011009	9.583	9.73232	9.55127	9.47813	9.54212	9.90971	LYPLA2
ENSG00000011021	10.5999	9.7229	10.4054	10.7391	10.1321	10.2526	CLCN6
ENSG00000011028	10.5292	9.52639	10.4713	10.4321	10.4387	11.5299	MRC2
ENSG00000011083	6.194	6.194	6.8191	6.97169	6.89791	6.43543	SLC6A7
ENSG00000011105	9.13737	10.2911	9.32339	8.89894	9.36304	9.52996	TSPAN9
ENSG00000011114	10.7189	10.5624	10.5801	10.5429	10.3657	10.5949	BTBD7
ENSG00000011132	8.3035	8.35266	7.67173	8.27086	7.86342	8.24529	APBA3
ENSG00000011143	8.37303	8.90533	8.37641	8.33401	8.02562	8.40148	MKS1
ENSG00000011198	8.02234	8.08684	7.7737	8.18154	7.74863	7.8382	ABHD5
ENSG00000011201	7.92972	9.27232	8.21716	7.43661	8.07522	8.30609	ANOS1
ENSG00000011243	9.33598	8.90194	9.30643	9.67924	9.1262	9.05801	AKAP8L
ENSG00000011258	8.55409	9.23808	8.66486	8.33401	8.66347	8.02489	MBTD1
ENSG00000011260	9.42252	9.3896	9.26992	9.40262	9.31447	9.04948	UTP18
ENSG00000011275	10.1375	10.0434	10.0659	10.0953	10.1163	10.1251	RNF216
ENSG00000011295	10.289	10.7262	10.4202	10.7177	10.4791	10.2193	TTC19
ENSG00000011304	11.093	11.4194	11.1873	11.5042	11.1466	11.4637	PTBP1
ENSG00000011332	11.3477	10.2141	11.4425	11.6961	11.2927	11.4872	DPF1
ENSG00000011347	8.90871	11.5789	9.40705	8.91903	9.54941	9.2058	SYT7
ENSG00000011376	8.38202	8.47457	8.07373	8.51149	8.35958	8.40148	LARS2
ENSG00000011405	11.2281	10.656	10.9093	11.2235	10.9979	10.9543	PIK3C2A
ENSG00000011422	7.54532	7.79704	7.52181	7.53149	7.69781	10.3041	PLAUR
ENSG00000011426	8.58137	8.64077	8.0642	8.60676	8.14356	7.65898	ANLN
ENSG00000011451	10.7745	11.1693	10.9019	10.9544	10.752	10.9999	WIZ
ENSG00000011454	11.7055	10.8545	11.3574	11.6282	11.5436	11.3139	RABGAP1
ENSG00000011465	10.1713	7.03026	10.6047	9.77996	10.5824	13.2643	DCN
ENSG00000011478	7.78671	6.8944	7.60292	7.59028	7.52098	7.38085	QPCTL
ENSG00000011485	8.05172	8.0485	7.95939	8.09787	8.20839	7.86672	PPP5C
ENSG00000011523	10.1221	10.2551	10.077	9.97802	9.99531	9.69603	CEP68
ENSG00000011566	9.04159	8.8394	8.68284	8.71514	8.52209	8.76898	MAP4K3
ENSG00000011638	8.66365	8.98114	9.30072	8.51149	9.38364	9.06084	LDAF1
ENSG00000011677	11.1791	10.818	11.3497	10.7925	11.0682	10.9347	GABRA3
ENSG00000012048	7.94248	8.75131	8.16967	8.0082	7.9138	7.95495	BRCA1
ENSG00000012061	9.47604	9.80558	9.72228	9.5498	9.93835	9.96892	ERCC1
ENSG00000012171	7.77213	8.48386	7.2302	7.53149	7.77668	8.3306	SEMA3B
ENSG00000012174	8.61188	9.07715	8.51162	8.64386	8.91133	8.58581	MBTPS2
ENSG00000012232	11.0269	10.2472	11.0288	11.3893	10.8512	10.7811	EXTL3
ENSG00000012660	11.4429	10.6872	11.4357	11.6272	11.6609	11.7301	ELOVL5
ENSG00000012822	8.86559	8.75131	8.4493	9.04597	9.04002	9.0119	CALCOCO1
ENSG00000012963	9.60161	9.66103	9.73355	9.69653	9.66464	9.76974	UBR7
ENSG00000012983	10.5282	10.2006	10.2055	10.0895	10.0151	9.88941	MAP4K5
ENSG00000013016	8.51414	8.10557	8.74965	8.06658	8.50671	8.37827	EHD3
ENSG00000013275	10.9677	10.933	11.2165	11.2979	11.382	11.3766	PSMC4
ENSG00000013288	8.55802	8.21248	8.45989	8.76067	8.3509	8.48178	MAN2B2
ENSG00000013293	7.58941	7.21844	7.45045	8.96801	8.80702	8.55749	SLC7A14
ENSG00000013297	8.21482	8.56025	9.94791	7.86747	8.52591	7.93516	CLDN11
ENSG00000013306	9.83779	10.0067	10.0715	9.89411	10.0577	10.284	SLC25A39
ENSG00000013364	8.59671	8.33206	8.33453	8.58993	8.2747	8.7898	MVP
ENSG00000013374	9.75396	10.0644	9.7152	9.78535	9.73018	9.67607	NUB1
ENSG00000013375	10.0778	9.6826	10.1933	9.77816	9.98329	10.5421	PGM3
ENSG00000013392	8.28914	8.2952	7.96459	8.13441	8.19372	8.44224	RWDD2A
ENSG00000013441	11.06	10.655	10.9996	10.8853	10.7211	10.5824	CLK1
ENSG00000013503	8.21991	7.54733	8.0594	8.19305	8.02562	7.9936	POLR3B
ENSG00000013523	8.64906	8.44633	8.21716	8.18731	7.58044	7.74038	ANGEL1
ENSG00000013561	9.77702	10.1156	10.114	9.98427	10.0019	10.0941	RNF14
ENSG00000013563	7.61502	7.45305	7.65831	7.24147	7.74151	7.93516	DNASE1L1
ENSG00000013573	8.72397	8.62838	8.77493	8.89556	8.60726	8.58181	DDX11
ENSG00000013583	9.19282	10.0358	9.43502	8.98712	9.43584	9.38057	HEBP1
ENSG00000013588	7.08184	7.04774	7.27068	6.89124	6.84094	9.28751	GPRC5A
ENSG00000013619	8.52625	8.65713	8.34992	8.78654	8.37676	8.45113	MAMLD1
ENSG00000013810	9.80453	10.4745	9.40174	9.51333	9.55667	9.36245	TACC3
ENSG00000014123	9.92434	9.78761	9.78314	9.53917	9.79283	9.87678	UFL1
ENSG00000014138	7.72726	7.87444	7.99533	7.76617	7.84397	7.91503	POLA2
ENSG00000014164	7.68053	7.53726	7.55945	8.06658	7.48543	7.97443	ZC3H3
ENSG00000014216	9.01095	9.28785	9.06708	8.69962	9.23946	9.55605	CAPN1
ENSG00000014641	11.2346	11.0686	11.6303	11.2707	11.7569	11.5274	MDH1
ENSG00000014824	9.90506	9.97057	10.3094	10.1848	10.2313	10.1291	SLC30A9
ENSG00000014914	7.46097	7.14518	7.55203	6.8695	7.43919	8.00621	MTMR11
ENSG00000014919	9.45159	9.41334	9.32713	9.44202	9.35053	9.30899	COX15
ENSG00000015133	10.18	9.32844	9.71236	10.4891	9.70269	9.84955	CCDC88C
ENSG00000015153	9.93608	10.4978	10.1479	9.85707	10.1489	9.9128	YAF2
ENSG00000015171	11.07	10.1497	11.1632	10.8413	11.0732	11.0158	ZMYND11
ENSG00000015285	7.05158	7.20428	7.38249	7.37978	7.40061	7.52435	WAS
ENSG00000015475	8.99964	9.0861	9.13731	9.33029	9.47088	10.0652	BID
ENSG00000015479	6.60288	6.77649	6.74162	6.65768	7.05926	6.87143	MATR3
ENSG00000015520	7.08184	7.01236	6.94933	6.8695	6.87948	7.62468	NPC1L1
ENSG00000015532	7.82937	7.76459	7.87857	7.78234	7.93215	7.85965	XYLT2
ENSG00000015592	12.9764	12.5486	12.8855	13.4418	13.1855	13.0538	STMN4
ENSG00000015676	11.1606	10.656	11.1376	11.3698	11.1918	11.2921	NUDCD3
ENSG00000016082	6.60288	11.682	6.97827	6.3699	6.95029	7.61594	ISL1
ENSG00000016391	6.87812	7.20428	7.25066	7.02652	7.2047	6.782	CHDH
ENSG00000016864	10.039	9.66891	9.90754	9.8399	9.71569	10.1633	GLT8D1
ENSG00000017260	10.7382	10.3774	10.6542	10.7317	10.5421	10.355	ATP2C1
ENSG00000017427	8.49781	6.72153	8.8268	9.07893	9.19805	7.95495	IGF1
ENSG00000017483	6.93484	9.61075	7.21978	6.95245	7.2047	7.28836	SLC38A5
ENSG00000017797	10.1476	10.4023	10.1353	10.3438	9.9342	9.65953	RALBP1
ENSG00000018189	13.277	12.6533	13.4895	13.094	13.3827	13.0822	RUFY3
ENSG00000018236	9.9835	9.73608	11.0031	10.1295	10.345	10.0928	CNTN1
ENSG00000018280	6.95273	6.194	6.8191	7.74977	6.7318	6.87143	SLC11A1
ENSG00000018408	8.21482	8.50223	8.33453	7.7077	8.64615	8.68236	WWTR1
ENSG00000018510	8.46455	9.07715	8.91247	8.69572	8.65311	8.58981	AGPS
ENSG00000018610	8.35941	8.72064	8.38761	8.3133	8.45946	8.58181	STEEP1
ENSG00000018625	11.0963	10.2341	11.0203	11.0658	11.7526	10.5016	ATP1A2
ENSG00000018699	8.11401	8.16608	8.78601	8.18154	7.90762	8.18148	TTC27
ENSG00000018869	7.92328	8.02227	7.80379	7.79034	7.80406	7.75598	ZNF582
ENSG00000019144	10.749	10.2603	10.2225	10.728	10.6034	10.5726	PHLDB1
ENSG00000019485	7.78671	7.67917	8.24648	7.97452	7.70521	8.09107	PRDM11
ENSG00000019505	10.2296	9.70959	10.5423	10.9182	11.0882	10.6178	SYT13
ENSG00000019549	7.32516	6.62552	7.52945	6.95245	7.50336	7.98085	SNAI2
ENSG00000019582	7.27919	7.29902	6.91913	6.49829	6.65336	7.78655	CD74
ENSG00000019991	8.16806	6.80202	7.81561	7.88966	7.47635	7.65898	HGF
ENSG00000019995	10.7556	10.5142	10.5439	10.625	10.5575	10.4934	ZRANB1
ENSG00000020129	10.3516	10.206	10.6666	10.9376	10.606	10.5559	NCDN
ENSG00000020181	7.46097	9.43669	8.47388	7.4476	7.76973	9.11086	ADGRA2
ENSG00000020256	9.34931	8.66523	8.9764	9.18715	8.93973	9.14589	ZFP64
ENSG00000020426	8.66365	8.79607	8.58082	7.92575	8.34654	8.36888	MNAT1
ENSG00000020577	7.13912	7.21844	7.28052	7.63694	7.70521	7.59824	SAMD4A
ENSG00000020633	6.85805	6.194	6.65048	6.44261	6.47604	6.73138	RUNX3
ENSG00000020922	9.29982	9.27492	9.21635	9.32533	8.79458	8.61747	MRE11
ENSG00000021300	7.48986	9.45965	7.39992	7.3318	7.79045	7.34721	PLEKHB1
ENSG00000021355	6.194	7.72268	6.96395	6.49829	6.86051	8.73714	SERPINB1
ENSG00000021488	7.11099	6.69166	6.91913	6.8695	6.194	6.96793	SLC7A9
ENSG00000021574	10.3195	10.0599	10.536	10.1082	10.4181	10.0215	SPAST
ENSG00000021645	8.92078	9.60048	8.88706	8.76067	9.18868	8.49898	NRXN3
ENSG00000021762	9.94046	9.2057	9.73635	9.80672	10.1212	9.60682	OSBPL5
ENSG00000021776	10.0897	10.1199	10.3299	10.3119	10.1297	10.1607	AQR
ENSG00000021826	6.98719	8.56461	7.01959	6.84698	7.26342	8.38761	CPS1
ENSG00000022267	10.6362	10.8021	10.8124	10.9109	10.7575	10.7182	FHL1
ENSG00000022277	10.7399	10.6756	10.9519	10.948	10.8636	11.1815	RTF2
ENSG00000022355	6.85805	6.62552	7.43388	7.4476	7.48543	7.21238	GABRA1
ENSG00000022567	8.47294	8.31639	8.28323	8.14636	7.76973	7.87374	SLC45A4
ENSG00000022840	10.8233	10.8311	10.992	11.174	11.0882	11.1525	RNF10
ENSG00000022976	8.77171	9.09499	8.70938	8.78287	8.7008	8.5697	ZNF839
ENSG00000023041	8.92379	9.18923	8.85595	9.04293	8.93973	8.82717	ZDHHC6
ENSG00000023171	9.78028	8.81429	9.52065	9.89577	9.53111	9.351	GRAMD1B
ENSG00000023191	10.8452	10.5613	10.9441	10.9496	10.8923	11.2695	RNH1
ENSG00000023228	10.4871	10.187	10.5003	10.0543	10.4141	10.3527	NDUFS1
ENSG00000023287	11.2644	10.9314	11.3596	11.1949	11.2683	11.1074	RB1CC1
ENSG00000023318	10.3406	10.1327	10.4211	10.614	10.3113	10.547	ERP44
ENSG00000023330	9.07962	9.15852	9.34938	9.21697	9.37338	9.65212	ALAS1
ENSG00000023445	7.036	6.54677	6.76204	6.89124	7.04464	7.89456	BIRC3
ENSG00000023516	10.6145	10.0129	10.8064	10.0808	10.6672	10.1198	AKAP11
ENSG00000023572	7.69632	7.92575	7.80379	7.91144	8.04791	8.14272	GLRX2
ENSG00000023608	8.91174	8.86057	8.79974	8.47508	8.72074	8.95201	SNAPC1
ENSG00000023697	8.56975	9.83909	8.29525	7.97452	8.28848	8.21379	DERA
ENSG00000023734	11.586	12.0665	11.9464	11.7981	11.8716	11.882	STRAP
ENSG00000023902	10.5474	10.4395	10.386	10.4434	10.383	10.2143	PLEKHO1
ENSG00000023909	8.66365	8.38795	8.62505	8.34933	8.65311	8.49041	GCLM
ENSG00000024048	9.49211	9.51549	9.32152	9.72676	9.4651	9.22605	UBR2
ENSG00000024422	7.27919	6.84995	7.2302	7.19981	6.91583	8.3306	EHD2
ENSG00000024526	8.11952	8.47922	7.91696	8.30807	8.10195	7.79407	DEPDC1
ENSG00000024862	8.93276	9.05908	8.99549	8.44239	9.1262	9.18266	CCDC28A
ENSG00000025039	10.6724	10.0404	10.8018	10.545	11.0299	10.7547	RRAGD
ENSG00000025156	11.4782	10.9872	10.9874	11.6132	11.1743	11.1407	HSF2
ENSG00000025293	11.4061	10.5272	11.4253	11.4591	11.4337	11.2544	PHF20
ENSG00000025423	6.7461	6.58816	6.91913	7.18548	7.11518	6.36482	HSD17B6
ENSG00000025434	7.25532	7.5271	7.32823	7.21392	7.64459	7.59824	NR1H3
ENSG00000025708	6.36139	7.01236	6.56723	6.58636	7.11518	7.67574	TYMP
ENSG00000025770	7.93612	8.63665	7.91696	8.15229	8.46745	8.13143	NCAPH2
ENSG00000025772	9.58487	9.14433	9.61213	9.38608	9.59064	9.42052	TOMM34
ENSG00000025796	11.7799	11.3542	11.5289	11.5048	11.6156	11.5947	SEC63
ENSG00000025800	11.3504	11.2214	11.3002	11.5511	11.4958	11.6293	KPNA6
ENSG00000026025	14.6155	14.3541	15.0546	13.9824	15.0707	14.401	VIM
ENSG00000026103	6.97017	6.69166	7.01959	6.8695	7.18007	7.47539	FAS
ENSG00000026297	9.56604	9.07416	9.63335	9.27735	9.30801	9.59912	RNASET2
ENSG00000026508	7.98613	8.38795	8.67088	7.63694	9.42595	8.37358	CD44
ENSG00000026559	10.3027	6.6598	9.93944	10.3107	10.0164	10.3123	KCNG1
ENSG00000026652	11.1246	10.3581	10.6281	10.7889	10.5938	10.3321	AGPAT4
ENSG00000026950	8.97963	7.77279	8.53509	8.54692	8.82241	8.73714	BTN3A1
ENSG00000027001	7.76477	7.91856	7.79185	7.37978	7.52098	7.67574	MIPEP
ENSG00000027075	6.4836	6.69166	6.72038	6.44261	6.35701	6.80566	PRKCH
ENSG00000027697	8.52625	8.97793	8.67388	8.67203	8.59645	9.18007	IFNGR1
ENSG00000027847	8.71002	8.56461	8.25885	8.29225	8.27008	9.10265	B4GALT7
ENSG00000027869	6.95273	7.45305	6.91913	6.65768	6.86051	7.08422	SH2D2A
ENSG00000028116	6.98719	6.74972	7.32823	6.89124	6.84094	7.32411	VRK2
ENSG00000028137	7.06686	7.70548	6.62458	7.0776	6.62391	7.58928	TNFRSF1B
ENSG00000028203	10.6698	10.4667	10.4409	10.5712	10.4561	10.2911	VEZT
ENSG00000028277	10.4831	12.0632	10.2511	10.8584	10.3113	9.65583	POU2F2
ENSG00000028310	10.7598	10.6431	10.702	11.0804	10.6207	10.5179	BRD9
ENSG00000028528	9.67017	9.7229	9.74472	9.55824	9.54759	9.67607	SNX1
ENSG00000028839	9.65956	9.79303	9.4246	9.29013	9.85136	9.82014	TBPL1
ENSG00000029153	6.93484	7.12974	7.33749	7.04393	6.93328	6.75729	BMAL2
ENSG00000029363	11.3262	11.334	10.9338	11.2739	11.082	10.7904	BCLAF1
ENSG00000029364	10.1387	9.80914	10.176	10.1726	10.2974	10.4194	SLC39A9
ENSG00000029534	7.75737	8.96501	7.74281	7.53149	7.42009	6.82839	ANK1
ENSG00000029639	8.5462	8.46053	8.59679	8.41371	8.3509	8.41521	TFB1M
ENSG00000029725	10.7622	10.8197	10.7204	10.8336	10.6656	10.7811	RABEP1
ENSG00000029993	10.5851	10.9548	10.6259	10.6683	10.4819	10.3135	HMGB3
ENSG00000030066	9.33598	9.30321	9.14371	9.44659	9.17925	8.93662	NUP160
ENSG00000030110	7.48032	7.46396	7.01959	7.3318	7.25198	7.94839	BAK1
ENSG00000030419	8.5462	8.74371	8.29126	8.74188	8.51057	8.30609	IKZF2
ENSG00000030582	9.42042	9.74542	9.29309	9.15387	9.08884	10.5658	GRN
ENSG00000031003	8.85617	8.63252	8.54172	8.5686	8.36389	8.22964	FAM13B
ENSG00000031081	8.54223	7.91131	8.31111	7.88231	8.51057	8.45555	ARHGAP31
ENSG00000031691	8.06328	8.23507	8.02532	7.64603	7.56379	7.92849	CENPQ
ENSG00000031698	11.1138	11.2134	11.2941	11.5427	11.3072	11.5778	SARS1
ENSG00000031823	9.54504	9.3896	9.59986	9.70034	9.6307	9.72102	RANBP3
ENSG00000032219	11.2215	10.4588	10.8838	11.3567	10.7123	10.6625	ARID4A
ENSG00000032389	8.92678	8.91209	9.10702	9.15668	9.01895	8.93662	EIPR1
ENSG00000032444	7.99224	7.76459	7.71105	7.82181	8.15375	7.46532	PNPLA6
ENSG00000032742	8.45186	8.51585	8.47736	8.22139	8.46745	8.15392	IFT88
ENSG00000033011	7.79393	7.85175	7.65154	7.69043	7.68286	8.2811	ALG1
ENSG00000033030	8.79826	9.12133	9.00729	9.01841	8.74039	8.72636	ZCCHC8
ENSG00000033050	8.9968	8.72837	8.81063	9.18989	9.16498	9.45083	ABCF2
ENSG00000033100	9.11142	9.03461	8.82143	9.049	8.85867	9.42489	CHPF2
ENSG00000033122	10.0115	6.49969	10.0379	9.82777	9.64438	9.40954	LRRC7
ENSG00000033170	8.78836	8.33724	8.62815	8.68787	8.62508	8.47744	FUT8
ENSG00000033178	11.3721	10.32	11.212	11.1063	11.0669	10.7676	UBA6
ENSG00000033327	10.3787	10.9001	10.1573	10.213	10.1936	9.96743	GAB2
ENSG00000033627	10.8249	10.7485	10.7406	10.9288	10.903	10.8877	ATP6V0A1
ENSG00000033800	10.7802	11.306	10.6549	10.6458	10.6656	10.3367	PIAS1
ENSG00000033867	12.7258	12.5792	13.1171	12.823	12.9992	12.7728	SLC4A7
ENSG00000034053	10.7416	10.1993	10.5832	10.7907	10.6164	10.3897	APBA2
ENSG00000034152	9.08497	8.9585	9.25426	9.59973	9.22808	9.80521	MAP2K3
ENSG00000034239	6.36139	6.84995	6.96395	6.58636	6.47604	6.85029	CLXN
ENSG00000034510	15.091	15.1843	15.3729	15.2983	15.595	15.6726	TMSB10
ENSG00000034533	7.33631	7.51684	7.7737	6.93265	7.4104	7.32411	ASTE1
ENSG00000034677	9.01657	9.34336	8.93246	9.03684	9.20736	9.22856	RNF19A
ENSG00000034693	8.14672	8.31113	8.17406	8.08545	8.4311	7.87374	PEX3
ENSG00000034713	11.5929	11.951	11.7114	11.6484	11.8856	11.7828	GABARAPL2
ENSG00000035115	8.96224	8.91546	9.21837	8.8011	9.21199	9.273	SH3YL1
ENSG00000035141	9.14506	9.68066	9.43675	8.98078	9.13356	9.40733	FAM136A
ENSG00000035403	9.52956	9.53073	9.56397	9.48035	9.50132	10.2155	VCL
ENSG00000035499	8.32709	8.41259	7.57414	8.13441	7.90762	7.81634	DEPDC1B
ENSG00000035664	7.00382	6.72153	6.90351	7.18548	6.7318	7.12917	DAPK2
ENSG00000035681	8.7309	9.17814	8.5516	8.58993	8.06437	7.90143	NSMAF
ENSG00000035687	9.00531	9.02221	9.30453	8.60676	8.97854	8.86028	ADSS2
ENSG00000035862	12.3674	11.8319	12.4752	12.5655	12.5532	12.3931	TIMP2
ENSG00000035928	10.6136	10.5422	10.5917	10.625	10.5321	10.428	RFC1
ENSG00000036054	9.2366	9.29555	9.69805	9.28247	9.49943	9.21343	TBC1D23
ENSG00000036257	10.8544	10.3964	10.9632	10.8919	10.9184	10.6987	CUL3
ENSG00000036448	8.1786	7.08156	8.51162	7.85998	8.11248	7.92849	MYOM2
ENSG00000036530	7.94248	7.94709	7.97492	7.9881	8.01998	7.80154	CYP46A1
ENSG00000036549	9.78354	9.75839	9.82714	9.79072	9.62726	9.65583	ZZZ3
ENSG00000036672	8.14672	7.47476	7.83889	8.11627	8.13844	8.11429	USP2
ENSG00000037042	9.31576	9.14433	9.43675	9.40966	9.46703	9.60873	TUBG2
ENSG00000037241	9.35151	9.40862	9.60754	9.57082	9.75557	9.61638	RPL26L1
ENSG00000037280	7.21828	6.95587	6.67496	6.91227	6.75542	6.70409	FLT4
ENSG00000037474	10.1861	9.81625	9.82451	10.3655	9.95623	9.71393	NSUN2
ENSG00000037637	9.65956	9.10676	9.58281	9.5349	9.21661	9.24601	FBXO42
ENSG00000037749	7.16633	6.93599	7.04592	6.93265	6.9669	6.80566	MFAP3
ENSG00000037757	9.12963	8.96176	8.79427	9.26444	8.91133	9.13252	MRI1
ENSG00000037897	7.51796	7.66128	7.88967	7.12558	7.36046	8.2811	METTL1
ENSG00000037965	6.89758	6.54677	6.6982	6.44261	6.194	7.82367	HOXC8
ENSG00000038002	8.03417	8.7776	8.36513	7.79829	8.11772	8.26076	AGA
ENSG00000038210	6.97017	7.72268	7.17684	6.89124	7.21676	7.87374	PI4K2B
ENSG00000038219	12.0528	11.5893	11.9015	12.3791	11.8075	11.6635	BOD1L1
ENSG00000038274	9.92434	10.3125	9.87871	9.87907	9.97792	9.99836	MAT2B
ENSG00000038382	10.9476	10.4509	10.7736	11.0043	10.5349	10.6159	TRIO
ENSG00000038427	12.6033	10.6451	12.3425	12.3961	12.2997	11.8406	VCAN
ENSG00000038532	9.09826	8.99073	9.22442	9.29268	8.93973	8.91164	CLEC16A
ENSG00000039068	7.75737	6.62552	7.74281	7.53149	7.71257	9.74906	CDH1
ENSG00000039123	10.6371	10.3435	10.422	10.467	10.3779	10.3088	MTREX
ENSG00000039139	6.98719	6.72153	7.08379	6.7472	6.93328	7.11447	DNAH5
ENSG00000039319	9.56983	9.42506	8.8507	9.37414	9.32304	8.98228	ZFYVE16
ENSG00000039523	10.2092	10.4531	10.1594	10.2368	10.1608	10.3413	RIPOR1
ENSG00000039560	10.9074	10.613	10.7613	10.6818	10.6747	11.0108	RAI14
ENSG00000039650	9.07425	9.01597	8.8638	8.88197	8.57089	8.95507	PNKP
ENSG00000040199	8.59671	8.15421	8.81333	8.36447	8.51057	8.44669	PHLPP2
ENSG00000040275	9.05256	9.3483	9.295	8.86479	9.11386	9.12173	SPDL1
ENSG00000040341	9.87488	9.81802	10.1842	9.64401	10.0892	9.86723	STAU2
ENSG00000040487	7.58941	7.50648	7.69156	7.59028	7.6289	7.39181	SLC66A1
ENSG00000040531	7.54532	7.94002	7.35574	7.54152	7.61299	7.88766	CTNS
ENSG00000040608	10.3657	10.0629	10.1687	10.4836	10.0099	10.3193	RTN4R
ENSG00000040633	9.34709	9.471	8.75248	8.93555	9.38773	8.97628	PHF23
ENSG00000040731	8.24506	7.5271	8.22981	8.12235	7.93821	7.09949	CDH10
ENSG00000040933	10.0659	9.27492	9.95393	9.65977	9.76497	9.53401	INPP4A
ENSG00000041353	6.7461	7.70548	6.83693	6.58636	7.2047	6.89189	RAB27B
ENSG00000041357	10.9251	11.4475	10.9839	11.3957	11.1073	11.258	PSMA4
ENSG00000041515	7.8011	8.69322	8.234	7.53149	7.62098	7.40265	MYO16
ENSG00000041802	9.73221	9.45965	9.55764	9.86047	9.67633	10.0625	LSG1
ENSG00000041880	7.79393	7.81294	7.79185	7.59028	7.76973	7.70042	PARP3
ENSG00000041982	9.27441	7.51684	9.17114	8.89894	9.909	9.25343	TNC
ENSG00000041988	9.32028	8.91882	9.22643	9.59769	8.9565	9.24601	THAP3
ENSG00000042062	6.7461	6.194	6.194	6.54515	6.59223	7.28836	RIPOR3
ENSG00000042088	8.92977	9.5797	8.8664	8.94862	8.69745	9.14589	TDP1
ENSG00000042286	7.37964	6.80202	7.48278	7.55145	7.2047	7.58024	AIFM2
ENSG00000042317	8.3865	9.16696	8.78325	8.49341	8.4311	8.50324	SPATA7
ENSG00000042429	9.6218	9.5501	9.50756	9.78714	9.52742	9.31844	MED17
ENSG00000042445	9.8456	9.5133	9.55922	10.0587	9.90192	10.109	RETSAT
ENSG00000042493	6.91647	6.194	6.78171	6.49829	6.70704	8.41521	CAPG
ENSG00000042753	9.49411	9.09204	9.52228	9.30784	9.57107	9.49511	AP2S1
ENSG00000042832	6.63539	7.09794	6.59695	6.79927	6.62391	6.6752	TG
ENSG00000043039	6.60288	6.194	6.194	6.44261	6.59223	7.45514	BARX2
ENSG00000043093	8.69237	8.81791	9.2062	8.60257	8.75976	9.10813	DCUN1D1
ENSG00000043143	7.74241	7.67026	7.89517	7.74148	7.93821	8.06143	JADE2
ENSG00000043355	11.4388	12.4564	11.4019	10.9599	11.6951	10.8309	ZIC2
ENSG00000043514	9.84715	9.22468	9.47091	9.81553	9.36718	9.38731	TRIT1
ENSG00000043591	6.66561	6.44375	6.45828	6.49829	6.7318	6.782	ADRB1
ENSG00000044090	9.884	9.20297	9.77227	9.85194	9.62898	9.81683	CUL7
ENSG00000044115	11.2422	11.4042	11.0708	11.2327	11.0707	11.3535	CTNNA1
ENSG00000044446	8.70299	9.34583	8.4669	9.05202	9.14573	8.98228	PHKA2
ENSG00000044459	9.07694	9.49786	9.1092	8.89894	8.88817	8.73714	CNTLN
ENSG00000044524	9.10879	9.23541	8.51837	8.75693	8.18385	8.0187	EPHA3
ENSG00000044574	13.4443	13.2275	13.1818	13.0598	13.4129	13.7035	HSPA5
ENSG00000046604	8.06328	9.00656	8.234	7.4904	8.16386	9.85116	DSG2
ENSG00000046647	8.88423	8.77014	9.08719	8.90902	8.92844	8.88298	GEMIN8
ENSG00000046651	9.4961	9.96579	9.36402	9.55614	9.46124	9.09714	OFD1
ENSG00000046653	12.6834	12.6284	12.8569	12.4077	12.7889	11.98	GPM6B
ENSG00000046889	8.26484	7.92575	8.1828	8.42334	8.46346	8.04937	PREX2
ENSG00000047056	9.60899	8.96825	9.53363	9.81553	9.55486	9.41174	WDR37
ENSG00000047188	9.21974	9.07715	9.06483	8.97121	8.98127	8.8137	YTHDC2
ENSG00000047230	9.38423	10.1199	9.26602	9.49364	9.14087	9.41174	CTPS2
ENSG00000047249	9.41831	9.67088	9.82056	9.50898	9.62898	9.54005	ATP6V1H
ENSG00000047315	12.023	11.6168	12.0187	11.9921	11.9549	11.9189	POLR2B
ENSG00000047346	8.94462	8.78871	8.91749	8.71514	8.84066	9.03515	ATOSA
ENSG00000047365	6.77034	6.6598	6.80071	6.7472	6.98312	6.85029	ARAP2
ENSG00000047410	11.5701	11.7206	11.4695	11.2599	11.3419	11.3016	TPR
ENSG00000047457	7.80823	6.8944	8.35754	6.82361	8.75011	8.10853	CP
ENSG00000047578	8.28914	8.44633	8.32677	8.53815	7.97393	8.00621	KATNIP
ENSG00000047579	9.16285	9.12712	9.3457	9.22232	9.0989	9.31608	DTNBP1
ENSG00000047597	7.40061	7.41959	7.6981	7.02652	7.52098	7.72456	XK
ENSG00000047621	8.53426	8.16016	8.69765	8.02797	8.59645	8.52017	C12orf4
ENSG00000047634	10.6846	10.2693	10.6146	10.4692	10.5403	10.2911	SCML1
ENSG00000047644	9.66134	9.37758	9.45735	9.51333	9.30585	9.30899	WWC3
ENSG00000047662	7.59802	7.8967	7.65154	7.04393	7.28587	7.47539	FAM184B
ENSG00000047849	11.5873	11.7112	11.9206	11.6415	12.034	11.9227	MAP4
ENSG00000047932	10.8475	10.7805	10.6453	10.9811	10.7953	10.8923	GOPC
ENSG00000048028	9.6053	8.95524	8.93988	9.60992	9.18162	9.07211	USP28
ENSG00000048052	10.4999	10.3163	10.4168	10.2881	10.2844	9.84631	HDAC9
ENSG00000048140	9.11142	9.5329	9.36766	9.21965	9.34843	8.97025	TSPAN17
ENSG00000048162	8.24506	7.88933	8.0154	8.7381	8.34216	8.49898	NOP16
ENSG00000048342	8.74805	9.28527	8.57439	8.75693	8.8735	8.7898	CC2D2A
ENSG00000048392	9.50997	9.37758	9.99419	9.69079	10.083	9.50339	RRM2B
ENSG00000048405	9.0333	9.48896	9.20824	8.96158	9.28187	9.45083	ZNF800
ENSG00000048471	8.3865	8.48386	8.59996	8.69572	8.46346	7.96148	SNX29
ENSG00000048540	12.4673	9.07715	13.2235	12.3213	11.4774	11.6423	LMO3
ENSG00000048544	9.59234	9.43437	9.70522	9.60382	9.64777	9.74906	MRPS10
ENSG00000048545	7.55428	8.03545	8.11575	7.6991	7.88256	7.40265	GUCA1A
ENSG00000048649	12.7423	12.2575	12.5573	12.7438	12.491	12.3343	RSF1
ENSG00000048707	9.46183	9.14433	9.24438	9.45341	9.35888	9.16964	VPS13D
ENSG00000048740	13.0831	11.8047	12.9674	13.0554	12.8705	12.6546	CELF2
ENSG00000048828	10.8051	10.5022	10.3957	10.5302	10.4657	10.8104	FAM120A
ENSG00000048991	10.3711	9.94975	10.2501	10.467	10.3971	10.415	R3HDM1
ENSG00000049089	7.42114	8.00222	7.4255	7.09392	7.74863	7.32411	COL9A2
ENSG00000049130	7.57199	7.6058	7.78583	8.21013	8.72732	8.04937	KITLG
ENSG00000049167	7.85697	8.28447	8.143	7.59028	7.59684	7.32411	ERCC8
ENSG00000049192	7.42114	7.49601	7.53703	7.4029	7.50336	7.51474	ADAMTS6
ENSG00000049239	9.43088	9.71341	9.22442	9.1789	9.42595	9.78505	H6PD
ENSG00000049245	8.55409	8.73222	8.43862	8.69572	8.51442	8.83719	VAMP3
ENSG00000049246	8.26484	8.99391	7.70459	8.19877	8.10723	8.04937	PER3
ENSG00000049323	10.4549	8.33206	9.9162	9.91719	9.96304	9.51776	LTBP1
ENSG00000049449	9.95927	11.2439	10.2848	10.2524	10.3387	10.547	RCN1
ENSG00000049540	8.17334	7.40818	8.36513	7.90423	9.34002	9.06084	ELN
ENSG00000049541	8.4937	8.49766	8.2792	8.48428	7.93821	8.13143	RFC2
ENSG00000049618	11.2275	11.2846	10.751	11.4669	11.0071	10.6319	ARID1B
ENSG00000049656	10.5388	10.7111	10.3726	10.4913	10.5358	10.7684	CLPTM1L
ENSG00000049759	12.911	11.854	12.6871	12.9731	12.536	12.4073	NEDD4L
ENSG00000049769	9.56983	8.97148	9.04896	9.66564	9.49377	9.24105	PPP1R3F
ENSG00000049860	9.77702	9.72856	9.82056	9.8841	10.1573	10.2563	HEXB
ENSG00000049883	8.88114	8.34754	8.8507	8.89894	8.82852	8.93352	PTCD2
ENSG00000050030	10.2947	9.10969	10.3317	9.73607	10.1053	9.93734	NEXMIF
ENSG00000050130	9.52956	9.8633	9.76543	9.39319	9.48618	9.55605	JKAMP
ENSG00000050165	11.4113	12.4374	11.689	11.2412	11.9508	11.2255	DKK3
ENSG00000050344	7.26733	7.21844	7.31888	6.7472	7.33974	7.51474	NFE2L3
ENSG00000050393	9.239	8.83584	9.45905	9.36209	9.52557	9.51571	MCUR1
ENSG00000050405	9.27208	8.31113	9.00258	8.77551	8.80392	9.57971	LIMA1
ENSG00000050426	9.31122	9.65509	9.93944	9.49143	9.84694	10.0372	LETMD1
ENSG00000050438	10.2741	9.9642	9.85702	11.2935	10.9475	11.0463	SLC4A8
ENSG00000050555	7.60655	6.93599	8.35374	7.54152	7.57215	7.09949	LAMC3
ENSG00000050628	6.43059	6.93599	7.00608	6.68939	6.47604	6.73138	PTGER3
ENSG00000050730	6.69394	7.57696	6.59695	6.62355	6.194	6.194	TNIP3
ENSG00000050748	9.11403	9.45737	9.63786	9.29268	9.71407	9.40733	MAPK9
ENSG00000050767	6.52822	7.25963	6.56723	6.54515	6.79978	6.61121	COL23A1
ENSG00000050820	9.47604	9.6531	9.54488	9.33276	9.34634	9.73336	BCAR1
ENSG00000051009	9.60899	9.31335	9.57499	9.5729	9.29282	9.29231	FHIP1B
ENSG00000051108	10.6362	10.538	10.5955	10.6429	10.6301	10.8679	HERPUD1
ENSG00000051128	9.1009	10.3163	8.98598	8.64386	9.00292	8.93971	HOMER3
ENSG00000051180	7.21828	8.09312	7.2302	7.53149	7.30779	6.85029	RAD51
ENSG00000051341	7.12518	7.17524	6.6982	7.02652	7.32921	6.91172	POLQ
ENSG00000051382	9.20267	8.0485	8.96917	9.37173	9.06336	9.14589	PIK3CB
ENSG00000051596	9.40775	9.25135	9.26407	9.48258	9.36718	9.53804	THOC3
ENSG00000051620	9.66134	10.5369	9.61213	9.63207	9.97388	10.1225	HEBP2
ENSG00000051825	8.77171	8.54709	8.3689	8.98712	8.69409	8.84713	MPHOSPH9
ENSG00000052126	10.1947	10.0494	9.87109	9.82253	9.77742	9.91126	PLEKHA5
ENSG00000052344	6.63539	6.194	6.90351	6.65768	6.47604	9.0999	PRSS8
ENSG00000052723	9.32253	9.5045	9.74054	9.41433	9.63755	9.57775	SIKE1
ENSG00000052749	8.75485	8.32164	8.74112	8.78287	8.33337	8.45996	RRP12
ENSG00000052795	10.0646	10.2732	10.1247	9.88075	10.0792	9.69962	FNIP2
ENSG00000052802	13.8799	11.4118	13.4406	13.9383	13.6049	13.2787	MSMO1
ENSG00000052841	11.2615	10.8554	10.9833	11.3614	11.0104	11.1394	TTC17
ENSG00000052850	7.036	6.194	6.76204	6.54515	6.91583	6.194	ALX4
ENSG00000053108	6.56746	8.49766	6.194	6.62355	6.62391	6.80566	FSTL4
ENSG00000053254	12.2245	11.9566	11.8956	12.9711	11.9576	11.9818	FOXN3
ENSG00000053371	10.1601	10.8346	10.4254	10.0059	10.182	10.7676	AKR7A2
ENSG00000053372	9.3625	9.32844	9.31776	9.62003	9.41399	9.75599	MRTO4
ENSG00000053438	12.6963	12.1092	12.2637	12.6516	12.3712	12.5875	NNAT
ENSG00000053501	9.04159	8.72837	8.89982	9.21159	9.0989	9.13788	USE1
ENSG00000053524	7.47069	7.34907	7.68499	7.63694	7.53831	7.35855	MCF2L2
ENSG00000053747	6.93484	6.69166	6.67496	7.18548	6.87948	7.43447	LAMA3
ENSG00000053770	9.22699	8.93549	9.42634	9.31786	9.24172	9.07772	AP5M1
ENSG00000053900	9.2674	8.89854	8.65273	9.58328	8.91705	8.54929	ANAPC4
ENSG00000053918	6.77034	7.46396	6.76204	6.194	7.05926	7.19906	KCNQ1
ENSG00000054116	11.2065	10.8631	11.158	11.2023	11.0447	11.4157	TRAPPC3
ENSG00000054118	11.5701	11.4873	11.69	11.6794	11.4793	11.5651	THRAP3
ENSG00000054148	10.7457	10.7421	11.1116	11.0956	10.8216	11.3427	PHPT1
ENSG00000054179	6.98719	6.194	6.78171	6.49829	6.35701	7.46532	ENTPD2
ENSG00000054267	11.802	11.4503	11.3378	11.9545	11.3034	11.1641	ARID4B
ENSG00000054277	8.15209	9.08014	7.95939	8.17574	8.04791	8.56565	OPN3
ENSG00000054282	9.73558	10.0328	9.82451	9.83645	9.69615	9.9066	SDCCAG8
ENSG00000054356	9.16285	9.5692	9.23643	8.82266	9.39586	9.08885	PTPRN
ENSG00000054392	7.34732	8.25175	7.20924	7.57104	7.38074	7.88766	HHAT
ENSG00000054523	12.7768	11.8206	12.783	12.6928	12.5839	12.3731	KIF1B
ENSG00000054598	8.9911	7.36118	10.3922	8.6275	9.17213	8.0187	FOXC1
ENSG00000054611	7.92328	7.96111	7.65154	7.67288	7.67532	7.80154	TBC1D22A
ENSG00000054654	12.1058	10.3225	11.4964	11.8056	11.1644	11.1121	SYNE2
ENSG00000054690	7.05158	7.74801	7.5958	7.36801	7.37065	7.31234	PLEKHH1
ENSG00000054793	12.1494	11.5501	12.3104	12.1606	12.2381	12.0533	ATP9A
ENSG00000054938	6.81584	6.44375	6.76204	6.54515	7.07362	8.14272	CHRDL2
ENSG00000054965	9.86416	9.36302	9.93944	9.64994	9.96168	10.0129	FAM168A
ENSG00000054967	8.38202	8.56461	8.14748	8.59416	8.3682	8.19774	RELT
ENSG00000054983	9.73052	8.95197	9.33459	9.66173	9.61342	9.56793	GALC
ENSG00000055044	10.8583	10.7383	10.8443	11.3638	10.687	10.5843	NOP58
ENSG00000055070	9.78679	10.0733	9.56397	9.79429	9.97926	10.2816	SZRD1
ENSG00000055118	9.31576	10.0629	9.56713	9.7673	9.73497	9.82837	KCNH2
ENSG00000055130	10.0129	10.0584	10.0219	10.4021	9.85723	10.04	CUL1
ENSG00000055147	8.34566	9.18092	8.18714	8.15819	8.45946	8.67113	FAM114A2
ENSG00000055163	11.3892	11.0205	11.738	11.5401	11.418	11.0973	CYFIP2
ENSG00000055208	9.99337	10.0509	9.77636	9.54343	9.90759	9.98519	TAB2
ENSG00000055211	9.4035	9.39914	9.54808	9.48922	9.7836	9.56398	GINM1
ENSG00000055332	10.9155	10.7715	11.1423	10.7951	10.8931	10.6588	EIF2AK2
ENSG00000055483	10.7374	10.0584	10.7302	10.6556	10.553	10.4462	USP36
ENSG00000055609	12.1767	11.6123	11.7865	12.0406	11.519	11.3139	KMT2C
ENSG00000055917	11.3624	11.3254	11.4309	11.3992	11.3657	11.3232	PUM2
ENSG00000055950	10.091	10.0807	9.95152	10.1588	10.2086	10.3651	MRPL43
ENSG00000055955	7.13912	6.194	6.59695	6.79927	6.68097	6.6752	ITIH4
ENSG00000056050	10.1576	9.98008	10.4904	10.388	10.4561	10.6496	HPF1
ENSG00000056097	11.4459	11.5033	11.4649	11.1828	11.4371	11.2005	ZFR
ENSG00000056277	7.97382	7.84409	8.09725	7.76617	7.73434	7.61594	ZNF280C
ENSG00000056487	10.8154	10.8329	10.1363	11.3482	10.4041	10.525	PHF21B
ENSG00000056586	10.6487	10.0358	10.457	10.5163	10.5584	10.6206	RC3H2
ENSG00000056736	6.36139	6.87256	6.76204	6.8695	6.194	6.53504	IL17RB
ENSG00000056972	7.88394	7.71412	7.5958	7.45847	8.08598	7.82367	TRAF3IP2
ENSG00000056998	7.73486	9.09204	7.40852	7.57104	7.96214	7.98724	GYG2
ENSG00000057019	9.21245	11.6419	8.89982	9.42362	9.09639	9.13252	DCBLD2
ENSG00000057252	8.83394	8.61167	8.78877	8.77182	8.63214	8.98825	SOAT1
ENSG00000057294	7.85013	7.73963	7.26073	7.04393	8.21807	8.4947	PKP2
ENSG00000057593	6.194	7.01236	6.65048	6.3699	6.84094	7.02	F7
ENSG00000057608	11.6298	11.932	11.5087	11.6021	11.567	11.8706	GDI2
ENSG00000057657	6.81584	11.4917	6.88751	6.194	6.4244	6.98571	PRDM1
ENSG00000057663	8.97385	8.51585	8.79152	8.69962	8.51057	8.857	ATG5
ENSG00000057704	6.98719	8.14223	7.38249	6.58636	7.22865	7.03657	TMCC3
ENSG00000057757	10.3957	10.1911	10.8097	10.5887	10.6796	10.3135	PITHD1
ENSG00000057935	9.20021	9.73044	9.05351	8.76439	9.22808	9.07772	MTA3
ENSG00000058056	9.76883	9.78218	9.496	9.91063	9.48237	9.38731	USP13
ENSG00000058063	8.73778	8.72837	8.87419	8.32886	8.84368	8.52017	ATP11B
ENSG00000058085	6.95273	6.72153	6.74162	6.3699	6.47604	10.1979	LAMC2
ENSG00000058091	8.91778	9.13288	8.72101	8.719	9.30369	8.73356	CDK14
ENSG00000058262	10.266	9.68455	9.99068	9.95431	10.12	10.109	SEC61A1
ENSG00000058272	11.5701	11.1631	11.3364	11.4535	11.3098	11.1961	PPP1R12A
ENSG00000058335	7.8972	7.40818	8.34225	7.73313	8.21807	8.21909	RASGRF1
ENSG00000058404	9.73052	9.09794	10.4426	10.2407	10.6199	10.5697	CAMK2B
ENSG00000058453	9.36906	9.7342	8.95948	9.18166	8.75976	8.5534	CROCC
ENSG00000058600	9.37558	8.7551	9.26407	9.4647	9.26861	9.19556	POLR3E
ENSG00000058668	11.6374	10.7054	11.1974	11.6361	10.5691	11.1472	ATP2B4
ENSG00000058673	11.2281	10.9395	10.9081	11.018	10.8231	11.0637	ZC3H11A
ENSG00000058729	9.18787	9.39438	9.0421	9.30533	9.04524	8.77247	RIOK2
ENSG00000058799	8.92678	8.33206	8.67088	9.05202	8.73714	8.87976	YIPF1
ENSG00000058804	9.62907	9.37032	9.33645	9.78535	9.38364	9.35788	NDC1
ENSG00000058866	6.87812	6.194	7.19858	6.7472	7.21676	7.21238	DGKG
ENSG00000059122	9.08764	9.02843	8.79427	9.15668	8.9648	8.99717	FLYWCH1
ENSG00000059145	8.79167	9.90884	9.09824	9.03379	9.24172	8.92106	UNKL
ENSG00000059378	6.79354	7.09794	6.74162	6.58636	6.84094	7.21238	PARP12
ENSG00000059573	10.4589	10.1069	10.2472	10.0059	10.1489	10.6579	ALDH18A1
ENSG00000059588	10.4334	9.16134	9.87491	10.5681	9.87759	10.0471	TARBP1
ENSG00000059691	8.3035	8.72064	8.00541	8.24361	7.76274	8.03106	GATB
ENSG00000059728	10.1614	9.31335	9.87997	10.2524	9.71569	9.81352	MXD1
ENSG00000059758	10.4999	10.0524	10.4545	10.0647	10.4932	9.79011	CDK17
ENSG00000059769	9.61815	8.66523	9.23842	9.27735	9.27967	9.18266	DNAJC25
ENSG00000059804	12.5073	11.0538	11.9476	12.1148	12.163	11.8722	SLC2A3
ENSG00000059915	9.89607	9.6531	10.3726	10.1835	10.3512	10.31	PSD
ENSG00000060069	9.06886	8.79239	8.99312	9.1426	8.83157	8.95507	CTDP1
ENSG00000060138	9.02217	10.4	9.30263	8.90902	9.61342	10.0832	YBX3
ENSG00000060140	6.7461	6.37071	6.88751	6.71913	6.35701	6.75729	STYK1
ENSG00000060237	11.7258	11.7112	11.522	11.7238	11.6382	11.6213	WNK1
ENSG00000060339	12.0216	11.7159	11.747	12.4327	11.7253	11.6726	CCAR1
ENSG00000060491	9.93462	9.63309	9.4141	9.77093	9.673	10.0804	OGFR
ENSG00000060642	7.7119	7.70548	7.95416	7.79034	7.51221	7.35855	PIGV
ENSG00000060656	8.78173	9.60048	9.08052	9.21429	9.20271	9.39401	PTPRU
ENSG00000060688	8.18906	8.26822	8.36134	8.22698	8.39372	7.98085	SNRNP40
ENSG00000060709	8.21991	8.66927	8.45637	7.92575	8.39372	8.16501	RIMBP2
ENSG00000060718	9.83308	10.3964	9.69085	8.7792	9.98731	9.32079	COL11A1
ENSG00000060749	10.6127	11.1173	10.6296	10.072	10.5886	10.4377	QSER1
ENSG00000060762	9.62726	8.46991	9.98011	9.073	9.47664	9.19042	MPC1
ENSG00000060971	9.01657	8.93549	9.17114	9.29522	8.86759	9.02357	ACAA1
ENSG00000060982	9.57549	8.89854	9.28541	8.48885	9.30369	9.7157	BCAT1
ENSG00000061273	11.0956	11.0074	10.6214	11.2437	10.7937	10.981	HDAC7
ENSG00000061337	10.4457	9.09499	10.4054	10.3535	10.1773	10.52	LZTS1
ENSG00000061455	6.87812	6.194	6.96395	6.49829	6.84094	6.70409	PRDM6
ENSG00000061656	6.7461	7.98184	6.53487	7.00869	7.01452	7.58928	SPAG4
ENSG00000061676	11.5739	11.076	11.5216	11.4524	11.5683	11.2892	NCKAP1
ENSG00000061794	9.94046	10.1482	10.1974	10.3341	9.97118	10.2404	MRPS35
ENSG00000061918	9.32703	9.15286	9.96708	9.36451	9.59769	9.41614	GUCY1B1
ENSG00000061936	11.0317	10.5905	10.8117	11.1191	10.7567	10.7322	SFSWAP
ENSG00000061938	11.0392	10.4268	10.8104	11.0241	10.9759	10.9102	TNK2
ENSG00000061987	9.68245	9.0469	9.69229	9.70604	9.47088	9.42271	MON2
ENSG00000062038	8.75824	8.26822	8.43862	8.38439	8.77253	8.857	CDH3
ENSG00000062194	11.3128	11.3358	11.2708	11.5626	11.3283	11.1361	GPBP1
ENSG00000062282	7.17962	6.99402	6.76204	7.19981	6.87948	7.25117	DGAT2
ENSG00000062370	7.44125	8.00222	7.74905	7.62776	7.76274	7.68403	ZNF112
ENSG00000062485	10.9346	11.5569	11.1191	11.3147	11.2033	11.3185	CS
ENSG00000062524	6.4836	6.44375	6.65048	6.3699	6.65336	6.75729	LTK
ENSG00000062582	6.77034	6.62552	6.56723	6.93265	6.35701	6.61121	MRPS24
ENSG00000062598	9.81411	9.17814	9.76131	10.1698	9.77587	9.97041	ELMO2
ENSG00000062650	10.3711	10.4543	10.4426	10.0543	10.1441	10.2354	WAPL
ENSG00000062716	9.6807	9.33343	10.13	9.45567	9.93974	10.0527	VMP1
ENSG00000062725	9.85954	10.1911	9.57969	9.54343	9.67467	9.57186	APPBP2
ENSG00000062822	7.00382	6.9752	7.35574	7.30688	7.25198	6.85029	POLD1
ENSG00000063015	12.1699	8.58192	11.6694	12.5287	11.7958	11.9039	SEZ6
ENSG00000063046	11.7174	12.2067	12.1865	12.1127	12.0073	12.1278	EIF4B
ENSG00000063127	7.68846	8.11176	7.34666	7.81402	7.78358	7.66739	SLC6A16
ENSG00000063169	9.24377	9.01597	9.01899	9.26184	8.95093	9.14056	BICRA
ENSG00000063176	8.97674	8.74371	9.08275	9.42362	8.9648	8.77247	SPHK2
ENSG00000063177	14.7079	15.4189	14.9692	14.9394	15.054	15.4224	RPL18
ENSG00000063180	8.88114	9.30575	9.2062	9.32781	9.52926	9.42052	CA11
ENSG00000063241	6.69394	6.77649	7.07137	7.04393	6.91583	7.26374	ISOC2
ENSG00000063244	11.0969	11.002	11.0305	11.1922	11.0807	11.157	U2AF2
ENSG00000063245	10.6602	10.8047	10.6695	10.6798	10.8409	11.0028	EPN1
ENSG00000063322	9.24377	9.20297	9.40174	9.62606	9.62554	9.21343	MED29
ENSG00000063438	7.79393	7.39664	6.9923	7.54152	7.83741	7.39181	AHRR
ENSG00000063587	9.80292	9.4642	10.2195	9.9575	10.0577	9.96892	ZNF275
ENSG00000063601	9.46997	9.58179	9.54808	9.43285	9.32943	9.61638	MTMR1
ENSG00000063660	11.9432	10.2603	11.6073	11.3875	11.2578	11.4059	GPC1
ENSG00000063761	7.99832	8.09312	8.0154	8.11017	7.79045	8.19234	ADCK1
ENSG00000063854	9.85336	10.1774	10.1279	10.1097	10.2222	10.2708	HAGH
ENSG00000063978	8.81134	8.89171	9.13302	9.15668	9.1064	9.37832	RNF4
ENSG00000064042	10.4569	10.1925	10.5598	10.627	10.1453	10.1077	LIMCH1
ENSG00000064102	9.42252	9.30829	8.9788	9.32781	9.09639	9.07492	INTS13
ENSG00000064115	9.81888	9.52857	9.94911	10.2223	9.8747	9.96892	TM7SF3
ENSG00000064195	6.85805	6.194	6.76204	6.194	7.11518	6.75729	DLX3
ENSG00000064199	7.13912	7.67026	7.2302	6.77385	7.19248	7.09949	SPA17
ENSG00000064205	7.02008	6.194	6.59695	6.82361	6.59223	6.70409	CCN5
ENSG00000064218	8.08608	7.06484	7.89517	7.21392	7.83741	7.62468	DMRT3
ENSG00000064225	8.68525	7.67917	8.06897	9.00909	8.49505	8.14833	ST3GAL6
ENSG00000064270	6.60288	6.194	7.19858	6.82361	7.53831	7.45514	ATP2C2
ENSG00000064300	8.88423	8.90872	9.24636	8.88879	8.99484	8.93662	NGFR
ENSG00000064309	11.0674	9.58388	10.8963	11.0984	11.0169	10.9513	CDON
ENSG00000064313	9.07694	9.13288	9.09824	9.09659	9.05044	9.12983	TAF2
ENSG00000064393	11.7375	12.6663	11.7505	11.6087	11.8064	11.3849	HIPK2
ENSG00000064419	11.4029	10.8783	11.2548	11.6381	11.2434	11.1027	TNPO3
ENSG00000064490	8.3035	8.81067	8.52173	8.719	8.47143	8.44669	RFXANK
ENSG00000064545	9.00248	8.89854	8.66787	8.82978	8.75655	9.00602	TMEM161A
ENSG00000064547	9.66488	9.60048	9.33459	10.1726	9.41199	9.4805	LPAR2
ENSG00000064601	7.69632	7.99546	7.50638	7.46922	7.42009	8.32085	CTSA
ENSG00000064607	11.5892	11.5049	11.4931	11.7655	11.5	11.4861	SUGP2
ENSG00000064651	9.22458	10.1454	9.38928	9.17338	9.0989	9.61638	SLC12A2
ENSG00000064652	9.09561	9.5133	9.12225	8.69572	9.19805	8.94895	SNX24
ENSG00000064655	7.16633	9.91712	7.56682	6.3699	6.9669	7.34721	EYA2
ENSG00000064666	9.65956	10.2512	9.35855	9.81201	9.37749	9.6353	CNN2
ENSG00000064687	7.85013	7.90403	7.67838	8.04097	8.11772	7.82367	ABCA7
ENSG00000064692	10.1898	8.34754	9.89633	9.58535	9.84694	9.80187	SNCAIP
ENSG00000064703	8.55015	8.62838	8.60942	8.59416	8.75011	8.5697	DDX20
ENSG00000064726	7.12518	7.59627	7.85606	7.51115	7.45794	6.61121	BTBD1
ENSG00000064763	8.14672	8.70111	8.24648	7.81402	8.20839	8.12574	FAR2
ENSG00000064932	8.07473	8.43678	8.42785	8.24361	8.08062	8.67863	SBNO2
ENSG00000064933	9.36031	9.15286	9.28348	9.48701	9.39991	9.26813	PMS1
ENSG00000064961	9.1704	9.59013	8.80519	8.83332	8.894	8.73356	HMG20B
ENSG00000064989	6.194	7.6431	6.62458	6.194	6.62391	6.48952	CALCRL
ENSG00000064995	10.0225	9.99891	10.1236	10.0136	9.92864	9.98959	TAF11
ENSG00000064999	9.63631	9.64313	9.10483	9.31536	9.11138	9.23856	ANKS1A
ENSG00000065000	11.995	12.2366	12.0968	12.2244	12.0119	11.9387	AP3D1
ENSG00000065029	8.05751	8.7776	8.08319	7.73313	8.5892	8.04937	ZNF76
ENSG00000065054	7.42114	7.44202	7.51412	7.35609	7.93821	7.77899	SLC9A3R2
ENSG00000065057	8.20458	8.49308	8.43504	8.38439	8.49895	8.33544	NTHL1
ENSG00000065060	8.34104	8.33724	8.39502	8.18731	8.20839	7.65051	BLTP3A
ENSG00000065135	11.745	11.6117	11.895	11.6177	11.6812	11.8145	GNAI3
ENSG00000065150	11.1754	11.4327	11.173	11.4102	11.2124	11.0823	IPO5
ENSG00000065154	9.74229	10.2394	10.3335	9.63805	9.93697	10.1852	OAT
ENSG00000065183	9.73726	9.29811	9.77772	9.73049	9.74293	9.54005	WDR3
ENSG00000065243	9.85954	9.87354	9.68215	9.47143	9.30801	9.46786	PKN2
ENSG00000065268	9.16789	9.66891	9.06257	9.2722	9.39383	9.19813	WDR18
ENSG00000065308	8.02234	8.70111	8.39871	7.54152	8.22769	9.00013	TRAM2
ENSG00000065320	6.93484	7.51684	7.66504	7.39141	7.69781	7.05278	NTN1
ENSG00000065328	8.27947	8.23507	8.28725	8.15819	8.10723	7.81634	MCM10
ENSG00000065357	7.74991	7.93291	7.43388	7.76617	7.86984	8.03106	DGKA
ENSG00000065361	6.66561	6.44375	7.04592	6.71913	6.95029	8.22438	ERBB3
ENSG00000065413	8.29873	6.74972	8.30716	8.02797	7.82418	7.86672	ANKRD44
ENSG00000065427	11.2358	11.2711	11.5924	11.6703	11.4684	11.5889	KARS1
ENSG00000065457	8.89958	8.8745	8.79152	9.04293	8.67717	8.7898	ADAT1
ENSG00000065485	8.26974	8.69322	8.43504	8.08545	8.50283	8.9942	PDIA5
ENSG00000065491	8.59671	8.68528	8.93246	8.6357	8.83157	8.95812	TBC1D22B
ENSG00000065518	11.7106	12.1956	12.0372	12.0112	11.9829	12.2264	NDUFB4
ENSG00000065526	11.9202	11.0319	11.6474	11.6928	11.4085	11.2118	SPEN
ENSG00000065534	6.95273	8.20104	7.21978	6.93265	7.38074	7.80154	MYLK
ENSG00000065548	12.22	11.9429	12.0731	12.6239	12.2811	12.375	ZC3H15
ENSG00000065559	9.1829	9.21658	9.44193	9.31035	9.35053	9.20325	MAP2K4
ENSG00000065600	10.0976	8.73606	9.3622	10.0212	10.0892	10.0583	PACC1
ENSG00000065609	10.6907	9.91381	11.1575	11.0241	10.8104	10.5687	SNAP91
ENSG00000065613	10.9375	10.8926	10.7091	10.7818	10.5656	10.7573	SLK
ENSG00000065615	7.86377	7.57696	7.73653	8.04743	7.79045	8.03719	CYB5R4
ENSG00000065621	7.30246	7.96111	7.66504	7.664	7.76973	7.72456	GSTO2
ENSG00000065665	9.8456	8.93217	9.69518	10.1519	10.0449	9.52996	SEC61A2
ENSG00000065717	8.9968	8.46991	8.96191	9.36209	9.15057	9.80687	TLE2
ENSG00000065802	9.50405	9.49564	9.54007	9.48922	9.40596	9.44654	ASB1
ENSG00000065809	10.9214	10.3521	11.0345	10.5681	10.9536	11.0064	FAM107B
ENSG00000065833	6.77034	7.65223	6.8191	6.58636	7.02973	7.65898	ME1
ENSG00000065882	9.0823	9.23273	8.72101	9.17061	8.61441	9.14056	TBC1D1
ENSG00000065883	9.83779	9.7342	9.82583	9.65585	9.78514	9.56793	CDK13
ENSG00000065911	10.1247	10.4868	10.1448	10.0243	10.1004	10.7565	MTHFD2
ENSG00000065923	9.05256	9.02843	9.35672	9.16505	9.0216	8.65602	SLC9A7
ENSG00000065970	10.0619	9.62906	9.87997	9.90734	9.89481	9.90505	FOXJ2
ENSG00000065978	13.9769	14.1867	14.6983	13.8925	14.5709	14.5579	YBX1
ENSG00000065989	9.91102	8.70504	10.048	10.0852	9.96168	10.1685	PDE4A
ENSG00000066027	8.92678	8.79607	8.86119	9.28503	8.65657	9.12714	PPP2R5A
ENSG00000066032	10.2993	10.1341	10.5118	10.477	10.1936	10.1723	CTNNA2
ENSG00000066044	11.2487	11.3674	11.2684	11.2573	11.3784	11.1891	ELAVL1
ENSG00000066084	9.63991	9.32844	9.65426	9.45793	9.40596	9.17226	DIP2B
ENSG00000066117	9.87335	10.2835	9.62732	9.92371	9.91745	9.62018	SMARCD1
ENSG00000066135	11.2286	10.656	11.0146	11.0905	10.8773	11.1433	KDM4A
ENSG00000066136	10.1118	10.0866	10.1667	9.95112	9.76185	9.81683	NFYC
ENSG00000066248	8.31771	7.93291	9.1092	8.91237	9.03216	8.91164	NGEF
ENSG00000066279	9.58861	9.79303	8.77771	9.1789	9.136	8.84382	ASPM
ENSG00000066322	7.48032	7.54733	7.15454	7.50082	7.28587	7.7637	ELOVL1
ENSG00000066379	9.87944	10.1664	9.90007	9.98271	9.90334	10.1916	POLR1H
ENSG00000066382	10.1947	10.7374	9.70093	10.323	9.55123	10.0791	MPPED2
ENSG00000066422	9.69635	9.14718	9.71804	9.43055	9.70269	9.65026	ZBTB11
ENSG00000066427	10.1837	10.2114	10.1289	10.4547	10.2735	10.0666	ATXN3
ENSG00000066455	8.61939	8.2952	8.8507	8.20446	8.47143	8.31103	GOLGA5
ENSG00000066468	9.91251	7.29902	9.93336	9.55824	10.1441	9.66138	FGFR2
ENSG00000066557	9.16032	9.34336	9.39285	9.14825	9.20271	9.08051	LRRC40
ENSG00000066583	8.64539	11.6394	9.11139	8.67203	9.24624	9.08329	ISOC1
ENSG00000066629	10.4365	10.7832	10.1984	10.1848	9.66799	10.1489	EML1
ENSG00000066651	8.97385	8.73222	8.90742	8.58993	9.17688	8.96116	TRMT11
ENSG00000066654	10.8758	10.5697	10.597	10.8542	10.849	10.5775	THUMPD1
ENSG00000066697	9.41198	9.06815	9.70379	9.40966	9.52372	9.351	MSANTD3
ENSG00000066735	11.2937	11.8891	10.9019	11.9354	10.9893	11.8341	KIF26A
ENSG00000066739	9.15525	9.27232	9.05578	9.56035	9.19572	9.12714	ATG2B
ENSG00000066777	9.36469	10.0082	9.45223	9.59564	9.26861	9.30899	ARFGEF1
ENSG00000066827	7.87053	7.86692	7.7737	8.12235	7.51221	8.02489	ZFAT
ENSG00000066855	8.56194	9.43437	8.49117	8.47508	8.88232	9.20835	MTFR1
ENSG00000066923	6.85805	7.27294	7.07137	7.14096	6.95029	6.82839	STAG3
ENSG00000066926	8.33176	8.78131	8.4704	8.27624	8.48723	8.80691	FECH
ENSG00000066933	10.4821	10.1857	10.5052	10.4056	10.3471	10.1954	MYO9A
ENSG00000067057	11.1405	10.5465	11.2539	10.7474	11.1382	11.0329	PFKP
ENSG00000067064	12.2443	10.8215	12.246	12.5827	12.0611	12.0579	IDI1
ENSG00000067066	7.08184	6.72153	7.26073	6.95245	7.21676	7.21238	SP100
ENSG00000067082	11.2155	10.6302	10.8655	11.3103	10.7354	10.63	KLF6
ENSG00000067113	8.32241	8.4077	8.19579	8.26546	8.34654	8.81031	PLPP1
ENSG00000067141	12.9196	11.5055	12.6513	13.4213	13.0692	13.1896	NEO1
ENSG00000067167	9.90804	10.3881	10.0151	9.52846	10.0216	10.4484	TRAM1
ENSG00000067177	7.43125	7.91856	7.40852	8.00154	7.46719	8.14833	PHKA1
ENSG00000067182	7.99832	8.73989	8.12033	7.65505	8.25141	9.85761	TNFRSF1A
ENSG00000067191	9.69635	8.70504	9.54328	9.52415	9.43387	9.30425	CACNB1
ENSG00000067208	9.53538	9.82859	9.75166	9.24354	9.86308	9.72102	EVI5
ENSG00000067221	9.24139	8.77014	9.48435	9.10823	9.1039	9.23357	STOML1
ENSG00000067225	12.7329	13.0894	12.8649	12.9898	12.9856	12.9661	PKM
ENSG00000067248	10.191	10.0689	10.3038	10.2907	10.2256	9.86082	DHX29
ENSG00000067334	10.4188	10.4531	10.4028	10.8643	10.2503	10.7164	DNTTIP2
ENSG00000067365	8.84669	8.97148	8.68878	9.4759	8.67376	8.77943	METTL22
ENSG00000067369	11.4956	10.5294	11.202	11.2599	11.3247	11.0878	TP53BP1
ENSG00000067445	11.7224	10.9484	11.4586	11.8514	11.5745	11.3943	TRO
ENSG00000067533	9.27674	9.34336	9.42634	9.42362	9.35471	9.56398	RRP15
ENSG00000067560	12.16	12.7192	12.27	12.1318	12.473	12.579	RHOA
ENSG00000067596	9.2366	9.19474	8.67088	9.27477	9.06593	9.35788	DHX8
ENSG00000067601	6.7207	6.62552	6.34672	6.62355	6.47604	6.194	PMS2P2
ENSG00000067606	9.72545	9.34336	9.70522	9.75636	9.75714	9.92359	PRKCZ
ENSG00000067704	9.76718	9.34336	9.68215	9.61599	9.32517	9.32079	IARS2
ENSG00000067715	12.8586	12.3685	12.6237	12.7807	12.5476	12.5362	SYT1
ENSG00000067798	10.0046	7.73119	10.088	9.76548	9.56389	9.351	NAV3
ENSG00000067829	9.66311	9.32092	9.89131	10.0151	9.92305	10.1158	IDH3G
ENSG00000067836	9.21245	10.1084	9.22843	8.97441	9.14815	9.05517	ROGDI
ENSG00000067840	10.8209	10.3858	10.9356	10.995	10.944	11.0108	PDZD4
ENSG00000067842	8.03417	8.00894	8.31896	7.85245	8.18385	8.22964	ATP2B3
ENSG00000067900	11.1342	10.7476	10.6948	11.2815	10.8931	10.7616	ROCK1
ENSG00000067955	9.9835	9.57131	9.96469	9.80672	9.87614	9.69422	CBFB
ENSG00000067992	8.85932	8.51132	8.9812	8.6918	8.75011	9.04948	PDK3
ENSG00000068001	8.91778	9.33343	8.58082	8.656	8.98399	8.76548	HYAL2
ENSG00000068024	8.97674	8.97793	9.05578	9.07002	9.0787	9.09162	HDAC4
ENSG00000068028	8.99395	8.46991	8.70645	8.95835	8.72404	8.83719	RASSF1
ENSG00000068078	11.7321	8.62838	11.211	11.256	11.0447	10.7582	FGFR3
ENSG00000068079	6.66561	6.9752	6.194	6.62355	6.84094	7.25117	IFI35
ENSG00000068097	9.51391	8.90194	8.94234	9.22232	8.98943	9.40291	HEATR6
ENSG00000068120	9.25327	9.44362	9.36947	9.53703	9.19572	9.48887	COASY
ENSG00000068137	9.4392	9.5133	9.26407	9.62204	9.45736	9.51776	PLEKHH3
ENSG00000068305	9.37775	9.1837	9.63935	9.46245	9.58356	9.66691	MEF2A
ENSG00000068308	10.6698	10.656	10.473	10.6458	10.6911	10.8923	OTUD5
ENSG00000068323	8.96515	9.04384	9.05578	9.22232	9.34002	9.22856	TFE3
ENSG00000068354	9.32253	8.56461	8.8716	9.16505	9.05044	9.35559	TBC1D25
ENSG00000068366	10.6549	10.555	10.6054	10.629	10.6605	10.592	ACSL4
ENSG00000068383	9.15016	9.57131	9.46922	9.57499	9.52001	9.67058	INPP5A
ENSG00000068394	8.22498	7.94002	8.13849	8.26003	8.04238	8.0852	GPKOW
ENSG00000068400	11.068	11.3656	10.9356	11.1513	11.1632	11.1828	GRIPAP1
ENSG00000068438	9.10879	9.22737	9.36947	9.31536	9.37749	9.2851	FTSJ1
ENSG00000068489	9.69981	9.80379	9.19803	9.54343	9.26194	9.39624	PRR11
ENSG00000068615	10.9469	9.87354	11.1642	11.1092	11.095	11.0568	REEP1
ENSG00000068650	8.91174	7.95412	8.78877	9.14825	8.74364	9.39178	ATP11A
ENSG00000068654	9.32927	8.50223	9.27381	9.41898	9.15298	9.19299	POLR1A
ENSG00000068697	13.2014	13.1015	13.1625	12.9381	13.2907	13.5672	LAPTM4A
ENSG00000068724	7.58074	8.05497	7.79185	7.85998	7.88888	8.04937	TTC7A
ENSG00000068745	11.6896	11.6409	11.6548	11.7866	11.5432	11.679	IP6K2
ENSG00000068784	8.27461	8.27366	8.70352	8.3133	8.5635	8.22438	SRBD1
ENSG00000068796	10.7146	10.2354	10.6077	10.3329	10.4913	10.105	KIF2A
ENSG00000068831	8.01638	7.16035	8.37266	8.64386	8.8998	8.51174	RASGRP2
ENSG00000068878	9.91399	9.45051	9.67194	9.84679	9.52926	9.43576	PSME4
ENSG00000068885	7.94882	8.26822	8.234	7.61851	7.70521	7.92178	IFT80
ENSG00000068903	9.15779	9.19749	9.11356	9.11978	9.15779	9.09439	SIRT2
ENSG00000068912	9.88854	9.66695	10.1289	9.31536	9.90759	10.0329	ERLEC1
ENSG00000068971	8.78836	9.25925	9.01198	9.16227	9.53295	9.38282	PPP2R5B
ENSG00000068976	6.60288	7.8208	6.78171	6.194	6.95029	7.06866	PYGM
ENSG00000069011	7.08184	6.69166	6.53487	6.91227	6.62391	9.42707	PITX1
ENSG00000069020	8.61188	8.66523	8.58723	8.66804	8.76616	8.41975	MAST4
ENSG00000069188	9.09561	9.11843	9.2424	9.04293	9.1064	8.76197	SDK2
ENSG00000069248	9.82205	9.9105	9.75304	10.0558	9.76185	9.69783	NUP133
ENSG00000069275	14.5575	14.6916	14.6503	14.5472	14.6426	14.5025	NUCKS1
ENSG00000069329	11.536	11.3746	11.548	11.3998	11.5014	11.5082	VPS35
ENSG00000069345	9.86416	10.0404	10.1964	10.1154	10.1608	9.89569	DNAJA2
ENSG00000069399	8.17334	8.41259	7.79185	7.60919	8.31112	9.46362	BCL3
ENSG00000069424	8.4476	8.42716	8.77493	8.85089	8.26078	8.35941	KCNAB2
ENSG00000069431	6.7207	6.194	6.49902	6.54515	6.93328	6.98571	ABCC9
ENSG00000069493	7.43125	7.71412	7.76759	7.25493	7.42009	7.7637	CLEC2D
ENSG00000069509	8.80808	9.62501	9.04668	8.93883	8.95093	9.02937	FUNDC1
ENSG00000069535	7.21828	7.74801	7.01959	6.84698	7.26342	7.08422	MAOB
ENSG00000069667	9.56604	9.80736	9.35855	8.71128	9.42992	8.8894	RORA
ENSG00000069696	7.72726	7.34907	7.86173	7.758	7.79728	7.70042	DRD4
ENSG00000069702	7.75737	8.30584	8.417	7.62776	8.72732	8.97628	TGFBR3
ENSG00000069812	6.60288	7.65223	6.59695	6.84698	6.93328	6.57507	HES2
ENSG00000069849	11.1367	10.4812	10.8794	11.4977	10.9611	10.8186	ATP1B3
ENSG00000069869	7.40061	7.85175	6.97827	7.37978	6.98312	7.70852	NEDD4
ENSG00000069943	7.74991	7.38497	7.52945	7.45847	7.58867	7.96148	PIGB
ENSG00000069956	11.3651	10.9762	11.3975	11.4417	11.5741	11.427	MAPK6
ENSG00000069966	9.80292	10.2328	9.9635	9.86896	9.90617	9.95697	GNB5
ENSG00000069974	7.45116	7.44202	7.54456	7.2682	7.4104	8.04937	RAB27A
ENSG00000069998	10.8834	10.4198	10.6963	10.7574	10.5991	10.7208	HDHD5
ENSG00000070010	9.2509	8.83584	9.46075	9.66564	9.40798	9.13788	UFD1
ENSG00000070018	10.1221	10.0851	9.82056	10.2588	9.66296	9.77486	LRP6
ENSG00000070047	10.5474	10.3988	10.2886	10.4125	10.3971	10.1607	PHRF1
ENSG00000070061	9.61632	9.36302	9.49931	9.66173	9.52372	9.24601	ELP1
ENSG00000070081	10.8796	10.9604	11.1979	11.0451	11.1802	11.5087	NUCB2
ENSG00000070087	12.7396	13.2175	13.0836	12.7457	12.9726	12.7989	PFN2
ENSG00000070159	7.7196	7.43087	7.52945	7.41427	7.76973	7.7325	PTPN3
ENSG00000070182	7.64826	7.29902	7.73021	7.61851	8.2561	7.77899	SPTB
ENSG00000070214	10.8467	9.92206	10.9821	10.762	10.8852	10.7129	SLC44A1
ENSG00000070269	8.33641	8.78502	7.73021	8.04097	8.14356	7.65051	TMEM260
ENSG00000070366	9.18787	9.57551	9.37851	9.0122	8.9758	8.91479	SMG6
ENSG00000070367	10.6855	10.2407	10.7627	10.5397	10.5718	10.4377	EXOC5
ENSG00000070371	7.41093	7.45305	7.55203	7.59978	7.45794	7.7325	CLTCL1
ENSG00000070388	6.7461	6.9752	6.67496	6.84698	6.84094	6.64438	FGF22
ENSG00000070404	7.83633	7.41959	7.69156	7.64603	7.44861	8.34988	FSTL3
ENSG00000070413	10.619	10.7724	10.5653	10.7373	10.7838	10.6779	DGCR2
ENSG00000070423	11.058	10.7922	10.9608	11.0912	11.0776	11.2005	RNF126
ENSG00000070444	10.2213	9.81979	9.98011	10.4137	10.0526	9.83818	MNT
ENSG00000070476	8.3954	8.55588	8.55815	7.99484	8.22769	8.24529	ZXDC
ENSG00000070495	10.5455	9.56286	10.1107	10.3082	10.2177	9.95397	JMJD6
ENSG00000070501	10.2092	10.4058	10.0379	10.0953	10.3324	10.1251	POLB
ENSG00000070540	8.3865	8.81429	8.51837	8.36447	8.5373	9.12444	WIPI1
ENSG00000070610	9.67369	9.67088	9.35122	9.62807	9.66296	9.41833	GBA2
ENSG00000070614	10.535	10.4823	10.5801	10.3691	10.6353	10.771	NDST1
ENSG00000070669	10.7737	10.2154	10.6812	10.9051	10.6936	10.7252	ASNS
ENSG00000070718	10.4313	9.97533	10.3113	10.3082	10.4791	10.2875	AP3M2
ENSG00000070729	6.69394	7.67917	7.20924	6.65768	6.86051	6.61121	CNGB1
ENSG00000070756	13.8095	14.518	14.1179	13.6834	14.096	14.1024	PABPC1
ENSG00000070759	6.63539	6.84995	6.74162	6.49829	6.95029	6.194	TESK2
ENSG00000070761	10.5407	10.2898	10.5336	10.4195	10.212	10.3147	CFAP20
ENSG00000070770	10.8027	11.1238	10.8248	10.9873	10.7042	10.7937	CSNK2A2
ENSG00000070778	8.06902	8.65306	7.90612	8.0082	8.14356	7.65051	PTPN21
ENSG00000070785	8.94167	8.64488	8.94971	9.14825	8.82241	9.12983	EIF2B3
ENSG00000070808	7.7196	7.65223	7.90066	7.47986	7.92607	7.67574	CAMK2A
ENSG00000070814	9.77047	9.92699	9.5304	10.1997	9.64947	9.68336	TCOF1
ENSG00000070831	12.7762	12.5602	13.0565	12.9365	13.1708	13.0728	CDC42
ENSG00000070882	7.46097	8.36284	7.14317	7.74977	7.58044	7.74038	OSBPL3
ENSG00000070886	7.52716	9.15003	7.98517	7.43661	7.30779	7.28836	EPHA8
ENSG00000070950	8.4937	8.34754	8.13849	8.18154	8.22289	8.37358	RAD18
ENSG00000070961	10.6317	11.8007	10.8926	10.7373	10.9906	10.4183	ATP2B1
ENSG00000071051	9.93608	10.1566	10.1698	10.1561	9.85723	10.0982	NCK2
ENSG00000071054	13.0618	12.5061	12.8479	13.3257	13.0142	12.7279	MAP4K4
ENSG00000071073	8.35485	8.44633	8.28725	8.39913	8.75655	8.53273	MGAT4A
ENSG00000071082	14.6054	15.3601	14.987	15.0974	15.0696	15.4695	RPL31
ENSG00000071127	9.67895	10.4047	9.67486	9.41666	9.73975	10.1009	WDR1
ENSG00000071189	9.77211	9.32844	9.83238	9.6831	9.57822	9.16964	SNX13
ENSG00000071205	6.95273	7.85175	7.54456	6.84698	7.81081	7.95495	ARHGAP10
ENSG00000071242	10.424	10.2974	10.4115	10.091	9.8718	9.91126	RPS6KA2
ENSG00000071243	9.90655	9.86501	9.4246	9.82603	9.34213	9.47209	ING3
ENSG00000071246	11.5984	10.5592	11.2215	11.817	11.7584	11.8169	VASH1
ENSG00000071282	7.46097	6.9752	7.76759	7.0776	8.17888	8.9428	LMCD1
ENSG00000071462	9.89005	9.46874	9.98364	10.3057	9.84842	10.1331	BUD23
ENSG00000071537	10.5776	9.42038	10.2115	10.3738	10.0138	10.1698	SEL1L
ENSG00000071539	7.92328	7.58666	7.73653	7.53149	7.85697	7.60712	TRIP13
ENSG00000071553	11.6194	11.4956	11.6089	12.1102	11.6237	11.8875	ATP6AP1
ENSG00000071564	11.5264	11.569	11.3221	11.7578	11.3024	11.3643	TCF3
ENSG00000071575	11.5989	11.5239	11.3847	12.8733	12.5464	12.4133	TRIB2
ENSG00000071626	11.2656	11.7596	11.421	11.6479	11.3764	11.6038	DAZAP1
ENSG00000071655	8.95639	8.80703	8.73827	9.06704	8.68396	9.19042	MBD3
ENSG00000071794	10.0184	9.90385	9.93458	9.8841	9.95212	9.54005	HLTF
ENSG00000071859	9.67369	9.6531	9.79528	9.47813	9.72054	9.98371	FAM50A
ENSG00000071889	8.96515	8.81429	9.02364	8.80833	9.16259	9.27543	FAM3A
ENSG00000071894	10.0321	10.3496	9.60907	10.1519	9.64438	9.90505	CPSF1
ENSG00000071909	6.4836	7.24611	7.19858	6.49829	6.82072	6.98571	MYO3B
ENSG00000071967	8.11401	8.21248	8.26295	7.67288	8.44333	8.55749	CYBRD1
ENSG00000071994	9.65779	10.1843	9.68795	9.95272	9.93835	10.02	PDCD2
ENSG00000072041	9.93022	9.721	10.0559	9.85194	10.212	10.218	SLC6A15
ENSG00000072042	12.2641	11.0387	12.1502	12.4474	12.209	12.1789	RDH11
ENSG00000072062	10.1488	11.0906	10.3555	10.1211	10.2005	10.481	PRKACA
ENSG00000072071	12.3476	11.6016	12.1194	12.789	12.3607	12.3085	ADGRL1
ENSG00000072110	10.2284	9.73982	10.114	10.0212	10.1994	10.6006	ACTN1
ENSG00000072121	8.0459	7.78902	7.82147	8.12839	8.2561	8.05541	ZFYVE26
ENSG00000072133	8.53825	8.09312	7.92235	8.29755	8.53351	8.06741	RPS6KA6
ENSG00000072134	10.1336	9.721	10.057	9.88243	10.2735	10.1463	EPN2
ENSG00000072135	8.64539	8.57329	8.17406	8.28694	8.24197	8.41975	PTPN18
ENSG00000072163	6.69394	6.58816	6.194	6.65768	6.4244	7.02	LIMS2
ENSG00000072182	7.036	9.09499	7.67838	7.14096	7.40061	6.75729	ASIC4
ENSG00000072195	10.1935	9.58805	10.2423	10.5681	10.4532	10.6016	SPEG
ENSG00000072201	6.36139	7.68801	7.15454	6.7472	6.7318	6.96793	LNX1
ENSG00000072210	9.41198	9.08313	9.58748	9.32781	9.48428	9.31608	ALDH3A2
ENSG00000072274	10.7095	10.1199	10.4511	10.6576	10.4011	10.5341	TFRC
ENSG00000072310	10.1349	9.88541	9.88629	10.0167	9.84989	10.0428	SREBF1
ENSG00000072315	7.036	7.72268	7.33749	7.21392	7.2969	7.17179	TRPC5
ENSG00000072364	12.021	11.7895	11.8456	11.9593	11.8487	11.5831	AFF4
ENSG00000072401	9.56225	9.72856	9.65574	9.41433	9.61863	9.46574	UBE2D1
ENSG00000072415	9.13994	8.88141	9.36038	9.21965	9.20039	9.33015	PALS1
ENSG00000072422	8.89653	9.42972	8.56792	8.57717	8.5635	8.54103	RHOBTB1
ENSG00000072501	11.358	11.5575	11.1127	11.3122	11.0556	11.1061	SMC1A
ENSG00000072506	8.94167	9.30066	9.42111	9.10242	9.26417	9.26569	HSD17B10
ENSG00000072518	9.49809	9.12133	9.03981	9.47143	9.39789	9.38282	MARK2
ENSG00000072571	7.87725	8.38795	7.72386	7.14096	7.37065	7.65051	HMMR
ENSG00000072609	9.33821	8.76639	8.7354	9.01841	9.04002	8.8862	CHFR
ENSG00000072682	10.1676	9.64513	9.93822	9.87739	9.83658	11.3749	P4HA2
ENSG00000072736	9.02496	8.95524	8.66184	9.08189	8.8969	8.87976	NFATC3
ENSG00000072756	8.15744	7.75633	8.2711	8.21013	8.32451	8.65221	TRNT1
ENSG00000072778	10.252	10.6678	10.2685	10.0749	10.1936	10.7444	ACADVL
ENSG00000072786	7.63177	7.57696	7.73653	7.92575	7.35016	7.66739	STK10
ENSG00000072803	10.7647	10.4256	10.7091	10.624	10.6276	10.6054	FBXW11
ENSG00000072818	7.69632	7.06484	7.88413	7.65505	7.81081	8.12574	ACAP1
ENSG00000072832	13.4005	13.1846	13.5344	13.6642	13.5206	13.4558	CRMP1
ENSG00000072840	7.51796	7.40818	7.52945	6.95245	6.99899	6.93098	EVC
ENSG00000072849	9.81092	9.60048	9.9467	9.97645	9.98998	10.2489	DERL2
ENSG00000072864	8.74805	8.78502	8.72966	8.68787	8.48329	8.59777	NDE1
ENSG00000072952	7.12518	7.39664	7.08379	6.49829	7.31856	8.20311	IRAG1
ENSG00000072954	8.73778	8.76264	8.66486	8.92897	8.7757	8.40148	TMEM38A
ENSG00000072958	10.4344	10.7669	10.8495	10.5492	10.6747	10.6468	AP1M1
ENSG00000073008	8.58522	8.08053	8.45284	8.81193	8.18879	8.76548	PVR
ENSG00000073050	9.4035	10.1636	9.57812	10.0318	9.58533	9.98519	XRCC1
ENSG00000073060	9.65245	8.39786	9.72793	10.163	10.2436	10.4095	SCARB1
ENSG00000073111	10.0484	10.7985	9.67924	10.0424	9.94663	10.1158	MCM2
ENSG00000073150	7.57199	7.49601	7.85606	7.67288	8.06437	8.12003	PANX2
ENSG00000073169	8.67809	8.39292	8.59042	8.96158	8.59283	8.40607	SELENOO
ENSG00000073331	8.14672	6.54677	7.89517	7.92575	8.17389	7.96148	ALPK1
ENSG00000073350	7.00382	8.87796	7.00608	6.99043	6.99899	8.23488	LLGL2
ENSG00000073417	7.24314	7.73963	7.47479	7.4904	7.05926	6.61121	PDE8A
ENSG00000073464	10.3505	10.206	10.4896	10.1862	10.5421	10.4632	CLCN4
ENSG00000073536	8.72744	8.58621	8.89473	8.51149	8.63214	8.68979	NLE1
ENSG00000073578	9.86416	9.56498	9.84411	10.0967	9.82614	10.2477	SDHA
ENSG00000073584	9.85181	10.6412	10.13	10.1889	9.96032	9.78335	SMARCE1
ENSG00000073605	8.68882	8.56461	8.92	9.13409	8.68396	8.62915	GSDMB
ENSG00000073614	11.0533	11.1238	10.9543	11.4428	10.878	10.958	KDM5A
ENSG00000073670	7.55428	9.03461	7.07137	7.18548	7.51221	7.17179	ADAM11
ENSG00000073711	9.81729	9.14718	9.5687	9.68887	9.68792	9.67972	PPP2R3A
ENSG00000073712	9.98633	9.14433	10.0503	9.69653	9.67965	9.77315	FERMT2
ENSG00000073756	7.46097	7.09794	7.15454	6.8695	7.15472	7.30043	PTGS2
ENSG00000073792	11.2053	10.9707	10.7462	11.2985	10.6	10.6281	IGF2BP2
ENSG00000073803	10.6371	10.9997	11.0603	10.5022	10.8239	10.7322	MAP3K13
ENSG00000073849	9.04159	9.57341	8.59361	8.74188	8.86462	9.11358	ST6GAL1
ENSG00000073861	6.77034	6.80202	6.194	6.71913	6.55772	6.194	TBX21
ENSG00000073910	9.58861	8.7551	9.29882	9.2089	9.23492	9.2058	FRY
ENSG00000073921	11.0324	10.5262	10.8919	11.1719	11.0189	11.1115	PICALM
ENSG00000073969	10.0923	10.0509	10.5503	10.467	10.5303	10.6459	NSF
ENSG00000074047	9.67017	9.12712	9.24834	9.77093	8.93692	9.2608	GLI2
ENSG00000074054	10.5888	9.99422	10.3717	10.5249	10.4734	10.1581	CLASP1
ENSG00000074071	10.4761	10.5153	10.6475	10.5408	10.5303	10.6215	MRPS34
ENSG00000074181	10.028	9.07715	9.54488	9.83818	9.64438	9.28028	NOTCH3
ENSG00000074201	11.4408	12.0022	11.7709	11.3555	11.7685	11.7904	CLNS1A
ENSG00000074211	11.1804	9.35568	11.7474	10.9662	12.0595	11.3518	PPP2R2C
ENSG00000074219	9.68768	10.5358	9.5304	9.73607	9.44566	9.2851	TEAD2
ENSG00000074266	10.2925	10.0629	10.3372	10.0866	10.1465	10.0258	EED
ENSG00000074317	8.52222	7.98184	8.57761	8.30282	9.17925	8.35465	SNCB
ENSG00000074319	9.7084	10.0175	10.1542	9.76366	9.95486	10.0329	TSG101
ENSG00000074356	9.91102	10.2745	9.85187	9.84507	9.74452	9.55406	NCBP3
ENSG00000074370	6.79354	6.9752	6.59695	6.89124	7.08771	7.11447	ATP2A3
ENSG00000074410	11.4652	7.27294	10.832	11.1402	10.5868	10.6924	CA12
ENSG00000074416	9.59047	9.31082	9.58592	10.5195	9.86745	10.6995	MGLL
ENSG00000074527	6.91647	7.45305	7.05875	7.0776	7.24039	6.36482	NTN4
ENSG00000074582	8.52222	8.41259	8.66486	8.40401	8.37249	8.68236	BCS1L
ENSG00000074590	9.89156	10.2433	10.0174	10.0866	9.90617	9.09714	NUAK1
ENSG00000074603	9.95351	9.6826	9.92358	9.95591	9.79894	9.85761	DPP8
ENSG00000074621	7.39018	7.06484	7.46674	7.53149	7.40061	7.48537	SLC24A1
ENSG00000074657	10.9959	10.286	10.8668	10.9215	10.7991	10.4334	ZNF532
ENSG00000074660	6.7461	7.18988	7.28052	6.62355	6.194	6.82839	SCARF1
ENSG00000074695	11.2633	13.7406	11.4058	10.9896	11.5961	12.3942	LMAN1
ENSG00000074696	11.4832	12.0768	11.4386	11.4563	11.6056	11.3899	HACD3
ENSG00000074706	6.87812	6.62552	7.28052	6.79927	7.02973	6.53504	IPCEF1
ENSG00000074755	9.583	8.72837	9.52553	9.85194	9.39383	9.25343	ZZEF1
ENSG00000074800	14.3558	13.8407	14.2508	13.8322	13.8738	14.193	ENO1
ENSG00000074842	10.0632	9.961	10.179	9.81553	10.2757	10.3355	MYDGF
ENSG00000074855	12.5332	11.7637	12	13.3566	12.2729	12.3291	ANO8
ENSG00000074935	8.58522	8.28985	8.20009	8.26003	8.44738	8.22964	TUBE1
ENSG00000074964	9.56034	10.3275	9.13302	9.59153	9.25299	9.16964	ARHGEF10L
ENSG00000075035	7.34732	7.61524	7.63786	6.93265	7.9562	7.2255	WSCD2
ENSG00000075043	11.0021	10.511	10.845	11.1332	10.9873	11.0272	KCNQ2
ENSG00000075089	9.13479	8.86406	9.35672	8.93883	9.41999	9.16177	ACTR6
ENSG00000075131	7.85013	7.34907	7.6981	7.80618	7.82418	7.58928	TIPIN
ENSG00000075142	11.1021	11.2589	11.4489	11.0248	11.383	11.1255	SRI
ENSG00000075151	10.5598	10.3762	10.4494	10.8267	10.631	10.5814	EIF4G3
ENSG00000075188	8.34104	9.02221	8.45637	8.21577	8.68735	8.61747	NUP37
ENSG00000075213	10.0844	10.0313	10.0035	10.0258	9.46703	9.2608	SEMA3A
ENSG00000075218	8.73778	9.51549	8.67388	8.79384	8.41047	8.57778	GTSE1
ENSG00000075223	9.76554	8.46991	9.40705	10.8769	11.5643	11.1288	SEMA3C
ENSG00000075234	7.88394	7.90403	7.60292	7.72472	7.77668	8.06143	TTC38
ENSG00000075239	9.90207	10.2886	10.1469	9.73235	10.3429	10.0129	ACAT1
ENSG00000075240	9.78517	9.10383	9.45735	9.57499	9.74293	9.59719	GRAMD4
ENSG00000075275	9.34488	7.57696	9.0329	9.88243	9.08884	8.66737	CELSR1
ENSG00000075290	6.60288	6.54677	7.17684	6.194	6.98312	6.89189	WNT8B
ENSG00000075292	11.2023	10.6911	10.7931	11.0818	10.5753	10.481	ZNF638
ENSG00000075303	8.68525	8.46053	8.55815	8.78654	8.43519	8.38761	SLC25A40
ENSG00000075336	9.30667	8.8394	9.45564	9.53275	9.54395	9.51571	TIMM21
ENSG00000075340	12.1999	11.3596	12.1162	12.0577	12.3857	12.2421	ADD2
ENSG00000075391	10.1234	9.70577	9.83891	9.89577	9.93003	9.80019	RASAL2
ENSG00000075399	8.46455	8.53379	8.85595	8.53815	8.71744	8.53273	VPS9D1
ENSG00000075407	9.32703	9.63511	9.15855	9.16505	9.40395	9.11086	ZNF37A
ENSG00000075413	11.2322	10.6511	10.9198	11.5807	10.9793	11.0768	MARK3
ENSG00000075415	12.5779	13.1647	12.7381	12.9052	12.7718	12.8851	SLC25A3
ENSG00000075420	9.33151	8.56896	9.329	8.78287	9.11138	9.76974	FNDC3B
ENSG00000075426	10.6829	7.75633	10.843	9.27991	10.3605	10.8129	FOSL2
ENSG00000075461	10.1131	10.1356	10.2393	9.74533	9.89338	9.72456	CACNG4
ENSG00000075539	10.46	10.5697	10.0185	10.4044	9.7461	9.5259	FRYL
ENSG00000075568	10.6035	9.82155	10.452	10.2433	10.1151	9.93277	TMEM131
ENSG00000075618	13.0534	12.8304	12.9916	13.2451	13.3379	13.3508	FSCN1
ENSG00000075624	14.4079	14.3616	14.3306	14.4395	14.4533	14.3851	ACTB
ENSG00000075643	7.08184	6.93599	6.85425	6.79927	6.98312	7.21238	MOCOS
ENSG00000075651	6.79354	6.74972	7.10807	6.99043	6.70704	7.74821	PLD1
ENSG00000075702	6.87812	6.93599	6.56723	6.82361	6.79978	7.17179	WDR62
ENSG00000075711	9.69462	9.70001	9.7845	10.5033	10.4091	10.3135	DLG1
ENSG00000075785	11.1699	11.2737	11.2264	11.0012	11.4244	11.3364	RAB7A
ENSG00000075790	9.74061	8.78502	9.86343	9.90404	9.58533	9.56793	BCAP29
ENSG00000075826	9.21001	8.62422	8.8664	9.9575	9.01629	8.97628	SEC31B
ENSG00000075856	10.3027	10.4599	10.3824	10.3583	10.1982	10.162	SART3
ENSG00000075884	6.7461	7.62461	6.194	6.49829	6.75542	6.82839	ARHGAP15
ENSG00000075914	9.87792	9.9642	10.0581	10.1698	10.0679	10.3797	EXOSC7
ENSG00000075945	10.8568	9.90385	10.813	11.0308	10.8549	10.727	KIFAP3
ENSG00000075975	9.04434	8.97148	9.09604	9.15387	9.1262	9.10539	MKRN2
ENSG00000076003	8.97096	8.86057	9.09824	8.90231	8.9341	8.88298	MCM6
ENSG00000076043	9.15016	9.20843	8.90995	9.06105	9.26417	9.97337	REXO2
ENSG00000076053	8.56585	9.2434	8.83481	8.61093	8.54107	8.83052	RBM7
ENSG00000076067	8.03417	7.95412	7.83312	8.26546	7.9914	8.47744	RBMS2
ENSG00000076108	11.3913	11.3223	10.9979	11.7446	11.015	11.21	BAZ2A
ENSG00000076201	11.1779	10.7504	11.0214	11.1478	11.087	11.0755	PTPN23
ENSG00000076242	9.37124	8.72837	9.19803	9.27735	9.37132	9.351	MLH1
ENSG00000076248	9.82363	9.77673	9.7558	9.78535	9.86308	9.59139	UNG
ENSG00000076258	6.56746	6.69166	6.6982	6.194	6.65336	6.48952	FMO4
ENSG00000076321	9.55462	9.15286	9.57028	9.48479	9.62382	9.57579	KLHL20
ENSG00000076344	6.7207	7.44202	6.9344	6.65768	7.32921	7.17179	RGS11
ENSG00000076351	8.02827	8.30053	7.45863	7.56129	7.30779	8.21379	SLC46A1
ENSG00000076356	11.1655	9.3384	10.7783	10.9456	10.4781	10.5785	PLXNA2
ENSG00000076382	8.58137	8.76639	8.53509	8.89218	8.44738	8.52017	SPAG5
ENSG00000076513	8.85617	9.13862	9.03521	8.73049	8.54859	8.60569	ANKRD13A
ENSG00000076554	8.75824	10.4757	9.04439	8.84389	9.31662	9.33248	TPD52
ENSG00000076555	8.79826	8.68926	8.28725	8.20446	8.7306	8.70087	ACACB
ENSG00000076604	9.80453	10.187	9.89006	10.1436	9.62209	9.69422	TRAF4
ENSG00000076641	11.1968	10.3545	10.6093	10.8626	10.793	10.6924	PAG1
ENSG00000076650	8.89039	8.33724	8.58403	8.91903	8.60726	8.64457	GPATCH1
ENSG00000076662	6.89758	7.01236	6.83693	6.58636	6.77805	7.40265	ICAM3
ENSG00000076685	9.04159	9.3384	9.13731	8.93226	8.83461	9.03803	NT5C2
ENSG00000076706	7.54532	8.17197	7.74905	7.55145	7.79045	7.23843	MCAM
ENSG00000076716	10.8358	8.43678	10.5777	11.1013	10.8831	10.677	GPC4
ENSG00000076770	6.77034	7.40818	6.90351	7.12558	6.59223	7.53387	MBNL3
ENSG00000076826	9.48209	9.37032	9.26015	9.67537	9.58356	9.4742	CAMSAP3
ENSG00000076864	9.03052	8.37797	9.07606	9.03072	8.76297	9.44008	RAP1GAP
ENSG00000076924	7.70414	7.46396	7.91155	7.88966	7.51221	7.55266	XAB2
ENSG00000076928	8.17334	8.35266	7.34666	8.06658	7.92607	8.34988	ARHGEF1
ENSG00000076944	7.26733	7.04774	6.85425	7.2682	7.16749	7.12917	STXBP2
ENSG00000076984	9.27441	9.46874	9.03059	9.48035	9.27305	9.21343	MAP2K7
ENSG00000077009	6.63539	6.93599	6.65048	6.194	6.55772	6.194	NMRK2
ENSG00000077044	10.2189	10.3213	10.3028	10.3643	10.3177	10.1305	DGKD
ENSG00000077063	9.94191	8.31113	9.71093	10.1561	9.92445	9.97781	CTTNBP2
ENSG00000077080	8.5775	8.58192	8.30716	8.81551	8.86165	8.40607	ACTL6B
ENSG00000077092	7.66452	8.71286	8.31111	7.53149	7.78358	7.2255	RARB
ENSG00000077097	12.8905	12.6592	12.8159	12.8624	12.7438	12.914	TOP2B
ENSG00000077147	11.2263	11.2155	11.2917	11.0687	11.1649	11.4882	TM9SF3
ENSG00000077150	7.8011	8.40279	8.234	7.83723	7.81081	8.4861	NFKB2
ENSG00000077152	9.6435	9.80914	9.8825	9.84335	9.81713	9.82837	UBE2T
ENSG00000077157	9.94917	8.55588	9.76543	9.42593	9.68792	9.69422	PPP1R12B
ENSG00000077232	10.3733	10.165	10.2185	10.1125	10.1913	10.0708	DNAJC10
ENSG00000077235	10.2224	10.2006	10.1573	10.0379	10.2625	10.0258	GTF3C1
ENSG00000077238	6.81584	6.58816	6.72038	6.44261	6.65336	7.39181	IL4R
ENSG00000077254	10.494	10.5603	10.5495	10.4513	10.637	10.3263	USP33
ENSG00000077264	11.3934	11.6123	11.5131	11.3957	11.7357	11.0803	PAK3
ENSG00000077274	8.11401	8.31639	7.91696	8.06023	7.80406	8.54103	CAPN6
ENSG00000077279	14.7182	14.6627	14.8464	14.9047	15.0507	14.6777	DCX
ENSG00000077312	10.145	10.5229	10.2275	10.5173	10.4638	10.5687	SNRPA
ENSG00000077348	8.56585	8.37797	8.78601	8.58144	8.47143	8.90532	EXOSC5
ENSG00000077380	13.2343	13.3191	13.0658	13.3565	12.8133	12.9327	DYNC1I2
ENSG00000077458	9.53345	9.36545	9.50427	9.41433	9.22121	9.29231	FAM76B
ENSG00000077463	8.30825	8.45581	8.39871	8.52488	8.55233	8.32573	SIRT6
ENSG00000077498	6.7207	6.77649	6.194	6.194	6.65336	6.53504	TYR
ENSG00000077514	8.69946	8.51585	8.64663	8.35439	8.61441	8.40607	POLD3
ENSG00000077522	7.24314	7.06484	7.4422	7.31942	7.10156	7.05278	ACTN2
ENSG00000077549	12.396	12.4716	12.4157	12.3292	12.3684	12.6423	CAPZB
ENSG00000077585	8.25992	8.71286	8.7354	7.93284	8.30211	8.25047	GPR137B
ENSG00000077616	6.36139	8.26822	6.6982	6.194	6.55772	7.77899	NAALAD2
ENSG00000077684	10.1995	10.2949	9.80465	10.1671	9.68131	9.54407	JADE1
ENSG00000077713	6.66561	7.14518	6.194	6.68939	6.87948	6.9497	SLC25A43
ENSG00000077721	9.76883	9.86501	9.96469	9.97173	9.97657	10.0286	UBE2A
ENSG00000077782	10.0619	10.0807	10.452	9.87739	10.4041	10.1291	FGFR1
ENSG00000077935	6.194	6.72153	6.194	6.65768	6.75542	6.194	SMC1B
ENSG00000077942	10.5692	10.9001	10.8712	10.4446	10.648	11.6128	FBLN1
ENSG00000077943	7.31388	7.25963	8.22139	7.41427	7.79045	8.16501	ITGA8
ENSG00000078018	14.3388	12.6567	14.3282	14.1381	14.2407	13.8062	MAP2
ENSG00000078043	10.2959	9.66103	10.1458	10.4009	10.4923	10.068	PIAS2
ENSG00000078053	8.85617	9.90718	9.40705	9.00598	9.56749	9.05801	AMPH
ENSG00000078061	8.05172	8.33206	8.1019	8.27086	8.06437	8.48178	ARAF
ENSG00000078070	8.6745	8.87796	8.29525	8.61093	8.48723	8.30609	MCCC1
ENSG00000078081	6.56746	6.62552	6.6982	6.58636	6.59223	6.194	LAMP3
ENSG00000078098	6.91647	7.20428	7.63786	6.68939	7.12857	7.67574	FAP
ENSG00000078114	8.97096	8.46053	9.17947	8.64792	8.99214	8.62137	NEBL
ENSG00000078124	9.49211	9.39438	9.55446	9.6831	9.82614	9.35788	ACER3
ENSG00000078140	11.0693	10.9864	11.1233	11.2129	11.39	11.1719	UBE2K
ENSG00000078142	9.80773	9.79123	9.82714	9.82603	9.44371	9.55206	PIK3C3
ENSG00000078177	9.2627	9.94329	9.39642	9.17614	9.27305	9.12444	N4BP2
ENSG00000078237	8.4174	8.56025	8.515	8.9776	8.78517	8.77943	TIGAR
ENSG00000078246	10.3016	9.64313	9.92112	10.2562	10.0475	10.068	TULP3
ENSG00000078269	7.49931	6.91552	7.96976	8.38932	8.51442	8.58581	SYNJ2
ENSG00000078295	9.10879	8.66523	9.55287	8.26003	9.47855	9.18525	ADCY2
ENSG00000078304	10.7858	11.0327	10.9044	11.0421	10.9712	10.8301	PPP2R5C
ENSG00000078319	8.1786	7.6431	7.99533	8.55128	8.14867	8.11429	NA
ENSG00000078328	8.74122	8.10557	9.2424	9.61397	8.97306	8.97025	RBFOX1
ENSG00000078369	13.0159	13.1276	13.2592	13.231	13.3133	13.2984	GNB1
ENSG00000078401	8.16276	7.50648	7.43388	7.50082	7.65235	7.35855	EDN1
ENSG00000078403	9.80613	10.0509	9.56713	9.72676	9.47472	9.40733	MLLT10
ENSG00000078487	7.78671	7.59627	7.80971	7.59028	7.74863	7.64197	ZCWPW1
ENSG00000078549	10.701	7.78902	10.6855	10.5897	10.5045	10.3458	ADCYAP1R1
ENSG00000078596	8.10847	7.38497	8.73254	8.20446	8.21807	7.96148	ITM2A
ENSG00000078618	10.1387	10.0851	10.1563	10.1366	10.2592	9.92666	NRDC
ENSG00000078668	11.7525	11.5474	11.5905	11.9913	11.691	11.5204	VDAC3
ENSG00000078674	11.7636	11.7477	11.6085	11.489	11.5495	11.3358	PCM1
ENSG00000078687	11.8123	11.4617	11.6111	11.8625	11.3241	11.0512	TNRC6C
ENSG00000078699	10.6317	10.538	10.4604	10.8327	10.3991	10.203	CBFA2T2
ENSG00000078725	9.12185	8.08684	9.37671	10.375	9.81109	10.0941	BRINP1
ENSG00000078747	8.28914	8.02888	7.94365	8.0729	7.98561	7.90825	ITCH
ENSG00000078804	9.19775	9.62095	9.295	10.2537	10.4416	10.6421	TP53INP2
ENSG00000078808	10.9833	10.6766	11.0547	11.0391	11.0932	11.4346	SDF4
ENSG00000078814	7.06686	7.54733	6.85425	7.14096	6.95029	7.18554	MYH7B
ENSG00000078900	7.51796	7.12974	8.28725	6.3699	8.92276	8.12574	TP73
ENSG00000078902	10.297	10.2847	10.4194	10.1997	10.3951	10.4441	TOLLIP
ENSG00000078967	8.14672	8.08684	7.98005	8.27624	8.32006	8.19234	UBE2D4
ENSG00000079101	8.08042	6.93599	7.96459	8.04743	8.01998	7.93516	CLUL1
ENSG00000079102	12.854	11.3284	12.901	12.3996	12.2144	12.5831	RUNX1T1
ENSG00000079134	9.72714	9.02532	9.40705	9.63207	9.00292	8.64457	THOC1
ENSG00000079150	8.34104	9.04996	8.31896	8.40887	8.3895	8.50324	FKBP7
ENSG00000079156	9.32478	9.07416	9.58437	9.93506	9.57107	9.28991	OSBPL6
ENSG00000079215	10.3472	8.17197	9.91866	10.4836	9.91041	9.71036	SLC1A3
ENSG00000079246	12.3623	12.466	12.5867	12.6117	12.4184	12.5445	XRCC5
ENSG00000079257	6.95273	6.69166	6.8191	6.49829	7.16749	7.2255	LXN
ENSG00000079263	6.93484	6.62552	7.11993	6.89124	6.75542	6.6752	SP140
ENSG00000079277	8.24506	8.55588	8.17406	8.40401	7.93821	8.31103	MKNK1
ENSG00000079308	8.75146	8.01562	8.51837	8.64386	8.51826	8.80351	TNS1
ENSG00000079313	7.57199	7.41959	7.76144	7.34402	7.26342	7.15783	REXO1
ENSG00000079332	10.5302	10.5666	10.7558	10.5355	10.6086	10.8334	SAR1A
ENSG00000079335	6.7461	7.36118	7.15454	7.1099	6.82072	7.14362	CDC14A
ENSG00000079337	7.39018	7.04774	7.20924	6.79927	7.16749	6.73138	RAPGEF3
ENSG00000079387	8.91174	9.16696	8.77493	8.61509	8.94814	8.83719	SENP1
ENSG00000079432	10.6442	10.3038	10.5463	11.117	10.7907	10.9233	CIC
ENSG00000079435	8.96806	8.32686	8.16526	8.87513	8.64615	9.10813	LIPE
ENSG00000079459	14.2517	12.8807	13.9528	14.6417	14.0113	14.1626	FDFT1
ENSG00000079462	11.6507	11.6689	11.722	11.9859	11.7245	12.0397	PAFAH1B3
ENSG00000079482	8.61564	7.03026	8.36134	8.6275	8.71744	7.77899	OPHN1
ENSG00000079616	9.89457	10.4779	9.57499	9.92045	9.77742	9.91898	KIF22
ENSG00000079689	6.77034	6.194	6.194	6.49829	6.95029	6.98571	SCGN
ENSG00000079691	7.11099	7.28607	7.73021	8.19305	7.85049	8.0793	CARMIL1
ENSG00000079739	9.54311	9.3384	9.56713	9.21159	9.44174	10.0442	PGM1
ENSG00000079785	11.2925	11.3925	11.3966	11.1841	11.36	11.5484	DDX1
ENSG00000079805	9.57549	9.68843	9.54007	9.5729	9.58	9.77826	DNM2
ENSG00000079819	9.472	11.0144	9.57969	9.19807	9.42397	9.61256	EPB41L2
ENSG00000079841	8.83394	9.62703	9.02364	8.28694	9.16019	8.80691	RIMS1
ENSG00000079931	8.3865	7.91131	8.01041	8.61093	7.71987	7.45514	MOXD1
ENSG00000079950	10.6099	10.3063	10.7048	10.3487	10.5806	10.392	STX7
ENSG00000079974	10.3787	10.5326	10.4045	10.512	10.5593	10.2538	RABL2B
ENSG00000079999	9.14506	9.91712	9.25426	9.19807	9.39789	9.02647	KEAP1
ENSG00000080031	6.43059	8.12403	6.194	6.194	6.87948	8.20846	PTPRH
ENSG00000080166	7.99832	11.5564	7.77978	7.53149	9.55667	7.66739	DCT
ENSG00000080189	9.2509	9.32343	9.41936	9.22766	9.19805	9.76116	SLC35C2
ENSG00000080200	7.62343	9.41804	7.31888	7.50082	7.18007	7.28836	CRYBG3
ENSG00000080224	7.2308	7.18988	7.19858	7.0776	7.24039	7.36977	EPHA6
ENSG00000080298	10.7087	10.4047	10.6161	10.3997	10.5276	10.0763	RFX3
ENSG00000080345	11.1699	10.8407	10.9897	11.0869	10.7354	10.529	RIF1
ENSG00000080371	10.5359	10.6461	10.6214	10.5545	10.7668	10.3111	RAB21
ENSG00000080493	8.3954	8.25726	8.54172	7.97452	8.5819	7.55266	SLC4A4
ENSG00000080503	11.4882	10.6882	11.4189	11.6132	11.3024	11.2311	SMARCA2
ENSG00000080546	8.53026	9.69616	9.04896	9.13124	8.91991	8.77247	SESN1
ENSG00000080561	6.66561	7.23238	7.09602	6.95245	6.99899	7.25117	MID2
ENSG00000080573	7.25532	6.194	7.11993	6.7472	7.02973	7.32411	COL5A3
ENSG00000080603	7.66452	7.51684	7.64472	7.93989	7.35016	7.72456	SRCAP
ENSG00000080608	9.62907	9.5329	9.50427	9.86726	9.61516	9.84144	PUM3
ENSG00000080644	6.98719	11.3092	6.94933	7.58071	6.79978	7.61594	CHRNA3
ENSG00000080709	7.60655	6.69166	7.63786	7.30688	7.26342	7.53387	KCNN2
ENSG00000080802	9.88248	9.89717	9.91002	10.1039	9.97657	9.97634	CNOT4
ENSG00000080815	10.2833	10.1843	10.0447	10.217	10.0138	10.3309	PSEN1
ENSG00000080819	8.15744	8.17197	7.93305	8.43765	8.11248	8.40607	CPOX
ENSG00000080822	9.41621	9.89382	9.7872	9.69462	9.95349	9.45937	CLDND1
ENSG00000080823	8.79167	9.10676	9.05578	9.22499	8.95093	9.31372	MOK
ENSG00000080824	15.2402	15.5959	15.336	16.0919	15.4568	15.3079	HSP90AA1
ENSG00000080839	7.79393	7.48544	7.28052	7.46922	7.52098	7.57113	RBL1
ENSG00000080845	10.7696	10.8943	10.607	11.1868	10.8895	11.0616	DLGAP4
ENSG00000080854	6.63539	6.69166	6.194	6.3699	6.35701	6.91172	IGSF9B
ENSG00000080947	7.31388	7.74801	7.62402	7.0776	7.05926	7.14362	CROCCP3
ENSG00000080986	8.3685	8.71676	8.23817	8.34933	8.23247	8.12574	NDC80
ENSG00000081014	8.33176	8.00894	8.20438	8.12839	8.03682	8.21909	AP4E1
ENSG00000081019	11.6153	11.3432	11.2884	11.4669	11.3018	11.1007	RSBN1
ENSG00000081026	9.33598	10.2047	9.43329	9.46019	9.31876	9.2058	MAGI3
ENSG00000081041	6.69394	7.31178	7.08379	6.58636	6.82072	7.03657	CXCL2
ENSG00000081059	7.12518	8.042	7.07137	6.62355	7.21676	7.00305	TCF7
ENSG00000081087	9.06073	8.71676	9.23244	9.12266	9.31232	8.65602	OSTM1
ENSG00000081138	9.65066	10.1884	10.0704	10.8953	9.79589	10.4388	CDH7
ENSG00000081148	6.7461	9.5922	6.194	6.194	6.82072	6.194	IMPG2
ENSG00000081154	11.0553	11.3407	11.2234	10.9927	11.1244	11.2785	PCNP
ENSG00000081177	9.38207	8.87796	9.42982	9.30281	9.13111	8.97628	EXD2
ENSG00000081181	9.508	8.53823	9.72652	11.1056	11.1316	11.8381	ARG2
ENSG00000081189	9.61082	7.29902	10.0681	10.2793	9.00829	9.74036	MEF2C
ENSG00000081307	9.49809	9.21928	9.47933	9.52415	9.40395	9.21089	UBA5
ENSG00000081320	7.98613	7.83638	7.86173	7.73313	7.71987	7.70042	STK17B
ENSG00000081377	7.66452	7.81294	7.77978	7.89697	7.67532	7.91503	CDC14B
ENSG00000081386	8.11401	8.07419	7.99533	8.1404	8.20839	8.33544	ZNF510
ENSG00000081479	6.91647	9.58179	7.04592	6.79927	7.21676	6.85029	LRP2
ENSG00000081665	8.75485	9.17256	9.00258	8.96158	9.27967	9.1512	ZNF506
ENSG00000081692	8.00437	7.97497	7.84464	7.72472	8.09665	8.30113	JMJD4
ENSG00000081721	9.31802	9.56286	9.36038	9.48035	9.1433	9.10265	DUSP12
ENSG00000081760	10.1849	10.0051	10.2423	10.3341	10.1549	10.4161	AACS
ENSG00000081791	8.69946	9.19749	8.74681	8.61509	8.8735	8.84382	DELE1
ENSG00000081803	7.87725	8.79607	7.54456	7.2682	7.70521	6.98571	CADPS2
ENSG00000081818	7.26733	7.47476	7.56682	6.8695	6.99899	7.00305	PCDHB4
ENSG00000081842	7.46097	6.99402	7.36474	7.47986	7.01452	7.58024	PCDHA6
ENSG00000081870	9.46387	9.73608	9.77091	9.13409	9.46124	9.56398	HSPB11
ENSG00000081913	10.2355	9.95619	9.87236	9.92859	9.7836	9.37832	PHLPP1
ENSG00000082014	10.1775	9.82859	9.79528	10.4148	10.3471	10.4334	SMARCD3
ENSG00000082068	9.5508	9.00656	9.16065	9.24879	9.38569	9.34177	WDR70
ENSG00000082146	8.4261	10.3447	8.52843	8.3237	8.5819	8.67113	STRADB
ENSG00000082153	10.6451	10.1911	10.8057	10.4814	10.9037	10.8029	BZW1
ENSG00000082196	7.31388	7.23238	8.24648	8.03449	9.48428	7.7325	C1QTNF3
ENSG00000082212	9.63269	9.16416	9.94549	9.74901	9.60645	9.61638	ME2
ENSG00000082213	8.97674	9.30066	8.9049	8.75693	9.13111	8.56157	C5orf22
ENSG00000082258	10.7598	10.1938	10.473	10.6999	10.2017	10.2004	CCNT2
ENSG00000082269	9.17791	8.52485	9.3731	9.36692	9.29064	9.04663	FAM135A
ENSG00000082397	9.91844	10.7224	9.89507	9.66173	9.56928	9.55007	EPB41L3
ENSG00000082438	7.31388	7.66128	7.17684	7.4029	7.4104	8.06741	COBLL1
ENSG00000082458	10.1898	10.1884	10.0814	10.375	9.80047	9.79516	DLG3
ENSG00000082482	7.48032	6.93599	7.74281	7.12558	6.93328	7.15783	KCNK2
ENSG00000082497	9.32478	7.74801	8.4946	10.2183	9.38364	9.32782	SERTAD4
ENSG00000082512	7.7119	7.91856	7.82731	7.84486	7.86342	7.46532	TRAF5
ENSG00000082515	9.12185	10.0599	9.08275	9.30281	9.38364	9.30187	MRPL22
ENSG00000082516	8.89653	8.85355	8.93741	8.52043	8.72404	8.68608	GEMIN5
ENSG00000082641	11.0392	10.4577	10.8636	11.3035	10.7869	11.0236	NFE2L1
ENSG00000082684	11.0426	8.88141	10.5392	11.3367	11.0338	10.3538	SEMA5B
ENSG00000082701	11.3764	11.0811	11.2913	11.7937	11.4574	11.6391	GSK3B
ENSG00000082781	9.11925	9.13	8.62194	8.56429	9.04002	9.59912	ITGB5
ENSG00000082805	10.4811	9.76576	10.3627	10.4355	10.5137	10.3561	ERC1
ENSG00000082898	11.5869	10.9872	11.3833	11.4901	11.2905	11.063	XPO1
ENSG00000082996	8.89958	9.053	9.12008	8.46117	8.91419	8.95201	RNF13
ENSG00000083067	8.22498	9.74356	9.15221	8.3237	9.93003	9.05233	TRPM3
ENSG00000083093	8.10847	7.92575	8.22139	8.15229	8.13844	7.96148	PALB2
ENSG00000083097	9.54118	9.07715	9.12225	9.59359	9.40798	9.28028	DOP1A
ENSG00000083099	10.0897	10.091	9.9467	10.0059	9.89481	9.93277	LYRM2
ENSG00000083123	7.46097	7.53726	7.45863	7.04393	7.19248	7.25117	BCKDHB
ENSG00000083168	12.6692	12.1932	12.3326	12.7151	12.2528	12.44	KAT6A
ENSG00000083223	9.64709	9.45509	9.55764	9.61801	9.63926	9.62018	TUT7
ENSG00000083290	9.48611	9.85125	9.62429	9.68887	9.58356	9.55803	ULK2
ENSG00000083312	12.4628	12.0464	12.2162	12.1184	11.9738	11.9231	TNPO1
ENSG00000083444	10.0592	9.22737	10.0912	9.54343	10.0424	10.5668	PLOD1
ENSG00000083454	6.85805	6.6598	6.96395	6.65768	6.70704	6.6752	P2RX5
ENSG00000083457	9.31349	9.84952	9.44193	9.43745	9.4651	9.38955	ITGAE
ENSG00000083520	10.7614	10.5539	10.8248	10.8162	10.5859	10.614	DIS3
ENSG00000083535	8.55015	8.82151	8.68284	8.49341	8.57824	8.27097	PIBF1
ENSG00000083544	9.88703	9.19199	9.72652	9.93829	9.59593	9.56398	TDRD3
ENSG00000083635	9.07694	8.42232	9.16695	9.26184	9.02425	9.46786	NUFIP1
ENSG00000083642	11.2621	10.4857	10.9253	11.0293	10.7684	10.7173	PDS5B
ENSG00000083720	8.65272	8.80339	9.03059	8.59837	9.20504	8.56157	OXCT1
ENSG00000083750	7.80823	7.65223	8.0154	7.96767	7.6289	7.90825	RRAGB
ENSG00000083799	9.84248	9.41334	9.98951	9.74348	10.0099	9.91744	CYLD
ENSG00000083807	7.47069	7.67917	8.18714	7.53149	7.86342	7.51474	SLC27A5
ENSG00000083812	8.9968	8.98114	8.91247	9.11402	8.86759	8.5075	ZNF324
ENSG00000083814	8.48544	8.06782	8.44219	8.45181	8.36389	8.33544	ZNF671
ENSG00000083817	7.24314	7.95412	7.41705	7.53149	7.14174	6.91172	ZNF416
ENSG00000083828	8.01039	8.21817	7.91155	7.93284	7.81752	7.47539	ZNF586
ENSG00000083838	8.60052	8.51132	8.78325	8.32886	8.34654	8.63302	ZNF446
ENSG00000083844	10.1425	9.71341	10.0604	10.1422	9.9425	9.71215	ZNF264
ENSG00000083845	13.9159	14.5314	14.2987	14.2362	14.2203	14.6771	RPS5
ENSG00000083857	9.09826	8.8287	9.27187	9.17338	9.00561	8.83052	FAT1
ENSG00000083896	11.4561	11.2711	11.4489	11.3343	11.2943	11.0973	YTHDC1
ENSG00000083937	10.3883	10.2367	10.6214	10.2157	10.6788	10.3764	CHMP2B
ENSG00000084070	9.87792	9.61688	10.1363	9.93829	9.95896	9.70679	SMAP2
ENSG00000084072	9.42252	9.44131	9.77636	9.48035	9.53111	9.80354	PPIE
ENSG00000084073	8.33641	8.65713	8.38389	8.16992	8.43519	8.41521	ZMPSTE24
ENSG00000084090	11.7496	11.6354	11.7638	11.8561	11.7908	11.8563	STARD7
ENSG00000084092	9.17291	9.29299	9.26211	9.5413	9.1433	9.35559	NOA1
ENSG00000084093	9.73052	9.79662	9.5304	9.75636	9.37749	9.38731	REST
ENSG00000084112	8.56194	8.3424	8.24648	8.52043	8.37249	8.54103	SSH1
ENSG00000084207	12.2871	12.9117	12.2394	12.4639	12.4858	12.9367	GSTP1
ENSG00000084234	12.8111	13.195	12.8838	12.968	13.0432	13.1469	APLP2
ENSG00000084444	9.01657	9.20297	8.99549	9.17338	9.13356	9.06931	FAM234B
ENSG00000084463	10.7078	11.2041	11.0379	10.8066	11.0208	10.9817	WBP11
ENSG00000084623	11.0533	10.9974	11.1913	11.3422	11.3564	11.4548	EIF3I
ENSG00000084628	9.31122	9.53722	9.21837	9.4759	9.57107	9.50132	NKAIN1
ENSG00000084636	8.55802	7.17524	8.75531	9.00598	9.44371	10.0456	COL16A1
ENSG00000084652	9.62726	9.63913	9.28155	9.51983	9.50695	9.56398	TXLNA
ENSG00000084676	10.9938	10.743	11.0322	11.1241	11.1993	10.9817	NCOA1
ENSG00000084693	8.3954	8.71676	8.55815	8.38932	8.57824	8.37827	AGBL5
ENSG00000084710	10.8591	9.95137	10.6884	10.8994	10.9678	10.6375	EFR3B
ENSG00000084731	11.2434	10.5801	11.3727	11.3799	11.4453	11.3855	KIF3C
ENSG00000084733	10.9605	10.6221	11.1766	10.8919	11.0732	11.03	RAB10
ENSG00000084754	11.2059	11.0979	11.2314	11.1353	11.2141	11.3772	HADHA
ENSG00000084764	9.08497	8.75131	9.18981	8.92897	9.42595	9.02647	MAPRE3
ENSG00000084774	9.99897	9.55436	9.6894	9.89244	9.43781	9.99836	CAD
ENSG00000085063	10.0184	10.088	9.8376	9.90899	10.1549	10.3886	CD59
ENSG00000085117	8.59671	7.68801	8.37266	8.38439	8.37676	8.44669	CD82
ENSG00000085185	10.3957	10.2629	10.3122	10.5732	10.1309	10.1839	BCORL1
ENSG00000085224	12.8542	12.1429	12.8166	12.688	12.6609	12.5494	ATRX
ENSG00000085231	9.08497	9.03769	9.23444	9.10823	9.41999	9.31844	AK6
ENSG00000085274	9.01657	8.48847	9.11356	9.07597	9.02952	8.92731	MYNN
ENSG00000085276	6.60288	7.47476	6.34672	6.194	6.4244	6.70409	MECOM
ENSG00000085365	11.1481	10.9443	11.2529	11.1685	11.1975	10.9743	SCAMP1
ENSG00000085377	9.19529	9.26449	8.99549	9.06704	9.04524	8.97928	PREP
ENSG00000085382	9.19775	8.16608	8.48428	9.03989	8.78831	8.42879	HACE1
ENSG00000085415	9.70497	9.3384	9.99068	9.9399	9.95349	9.78843	SEH1L
ENSG00000085433	10.1221	8.93217	10.3735	9.98115	10.4328	10.297	WDR47
ENSG00000085449	8.76499	9.07416	8.74112	8.67203	8.87055	8.97327	WDFY1
ENSG00000085465	7.58074	7.34907	7.57414	7.93989	7.67532	6.73138	OVGP1
ENSG00000085491	8.55409	9.42038	8.35374	8.02797	8.54859	8.79324	SLC25A24
ENSG00000085511	9.53538	9.72856	8.65881	9.58121	9.17451	9.24601	MAP3K4
ENSG00000085514	6.79354	6.99402	7.21978	7.47986	7.10156	6.48952	PILRA
ENSG00000085552	8.75824	9.51549	8.20865	9.21697	9.02952	9.05517	IGSF9
ENSG00000085563	6.79354	6.58816	6.65048	6.194	6.35701	8.22438	ABCB1
ENSG00000085644	9.07962	8.69717	9.07829	9.39556	8.9758	8.93662	ZNF213
ENSG00000085662	10.2799	10.9651	10.1933	10.1574	10.8745	10.7392	AKR1B1
ENSG00000085719	10.6628	10.1857	10.5574	10.697	10.6199	10.5658	CPNE3
ENSG00000085721	10.6081	10.2616	10.7627	10.7951	10.5842	10.545	RRN3
ENSG00000085733	10.0552	10.9643	10.281	10.3951	10.5239	10.6253	CTTN
ENSG00000085741	6.81584	7.14518	6.85425	6.58636	7.07362	6.194	WNT11
ENSG00000085760	8.46033	9.06513	8.58403	8.61924	8.61441	8.37827	MTIF2
ENSG00000085788	9.86262	10.3869	10.1268	9.93345	10.1248	9.80854	DDHD2
ENSG00000085832	10.3819	10.1426	10.8137	10.4703	10.7715	10.4944	EPS15
ENSG00000085840	7.34732	7.8967	7.4907	7.31942	7.2047	7.2255	ORC1
ENSG00000085871	7.05158	7.73963	7.45863	6.65768	7.78358	9.33015	MGST2
ENSG00000085872	11.0878	10.6079	11.1791	11.2573	11.077	11.1834	CHERP
ENSG00000085978	8.92078	8.81067	8.8638	8.93883	8.99484	8.8926	ATG16L1
ENSG00000085982	9.13479	9.29299	8.81604	9.24879	8.9565	9.351	USP40
ENSG00000085998	8.93276	9.23541	9.19187	9.36451	9.1039	8.8733	POMGNT1
ENSG00000085999	6.95273	7.78093	6.8711	7.28127	7.38074	7.36977	RAD54L
ENSG00000086015	10.0765	9.69809	9.7558	10.2328	10.1248	10.1916	MAST2
ENSG00000086061	12.1425	11.7976	12.027	12.1654	11.9624	11.8879	DNAJA1
ENSG00000086062	8.86246	8.78871	8.53176	8.47046	9.21661	10.7313	B4GALT1
ENSG00000086065	11.5118	11.5368	11.9028	11.4625	11.6939	11.7358	CHMP5
ENSG00000086102	9.69981	9.46874	9.46075	9.96542	9.39383	9.50751	NFX1
ENSG00000086189	8.95639	8.53823	8.9049	8.64792	8.69745	8.81708	DIMT1
ENSG00000086200	8.3035	7.91131	8.56792	8.17574	8.10195	8.2401	IPO11
ENSG00000086205	6.85805	6.91552	7.21978	6.49829	6.68097	7.15783	FOLH1
ENSG00000086232	10.9433	10.9942	11.0192	11.0443	11.0807	11.4042	EIF2AK1
ENSG00000086289	8.16806	8.26275	8.57115	8.37943	8.62153	8.16501	EPDR1
ENSG00000086300	9.41831	8.82151	9.93822	8.66003	9.56389	9.59139	SNX10
ENSG00000086475	10.2544	10.2367	9.83891	10.1698	9.97657	9.8736	SEPHS1
ENSG00000086504	8.01039	8.09936	8.17844	7.92575	7.9562	8.05541	MRPL28
ENSG00000086506	6.81584	6.62552	6.80071	6.82361	6.99899	6.98571	HBQ1
ENSG00000086544	8.29394	8.49308	8.09725	8.27086	7.85049	8.57375	ITPKC
ENSG00000086589	10.8382	10.4768	10.6304	10.796	10.422	10.5118	RBM22
ENSG00000086598	10.1837	10.3088	10.6855	9.97173	10.5815	10.7252	TMED2
ENSG00000086619	8.21991	7.75633	7.88413	7.77428	8.08062	7.98724	ERO1B
ENSG00000086666	10.0212	9.94975	10.0825	10.1983	10.2636	10.3775	ZFAND6
ENSG00000086696	7.56317	8.82511	7.31888	7.06095	7.32921	7.26374	HSD17B2
ENSG00000086712	10.7449	10.2642	10.0748	10.8101	10.162	10.2205	TXLNG
ENSG00000086717	7.33631	7.28607	7.2999	7.15606	7.25198	7.48537	PPEF1
ENSG00000086758	11.0924	10.8197	10.9626	10.9304	11.0789	10.8869	HUWE1
ENSG00000086827	8.54223	8.44156	8.14748	8.4565	8.2839	8.63688	ZW10
ENSG00000086848	8.95052	8.50679	8.79974	8.59837	8.62153	7.89456	ALG9
ENSG00000087008	8.59289	8.53379	8.72966	8.42334	8.5373	8.8137	ACOX3
ENSG00000087053	9.49809	10.3138	9.44365	9.60178	9.54941	9.73861	MTMR2
ENSG00000087074	10.9903	10.6814	10.6768	10.5897	10.653	10.8727	PPP1R15A
ENSG00000087076	7.53628	7.94709	7.62402	7.50082	7.84397	8.30609	HSD17B14
ENSG00000087077	8.85932	9.26972	8.63742	8.7343	9.06593	9.24353	TRIP6
ENSG00000087085	7.7119	8.15421	8.02532	7.31942	7.93215	7.92849	ACHE
ENSG00000087086	13.8112	14.4564	14.286	13.7443	14.1332	15.163	FTL
ENSG00000087087	10.9512	10.7642	10.6423	10.8828	10.6862	10.5746	SRRT
ENSG00000087088	7.68846	7.69678	7.79185	7.91144	7.7557	7.84539	BAX
ENSG00000087095	9.46997	10.3581	9.53201	9.64599	9.73178	9.32782	NLK
ENSG00000087111	9.8764	10.5348	9.61365	10.4902	9.84842	10.0982	PIGS
ENSG00000087116	8.67089	7.93291	8.78048	9.26703	9.16737	9.23856	ADAMTS2
ENSG00000087152	11.0256	10.6891	10.9662	11.1603	11.0962	11.2707	ATXN7L3
ENSG00000087157	8.68525	8.41259	8.59361	8.88538	8.4063	8.38761	PGS1
ENSG00000087191	9.97215	10.002	10.1636	10.3487	9.92025	10.0804	PSMC5
ENSG00000087206	10.0632	9.76208	10.1215	10.3144	10.0577	9.74559	UIMC1
ENSG00000087245	7.45116	7.96111	7.67173	7.30688	8.49114	9.27786	MMP2
ENSG00000087250	10.4042	8.09936	10.4946	10.1323	10.2143	9.5699	MT3
ENSG00000087253	7.036	7.08156	7.03287	6.58636	6.84094	7.23843	LPCAT2
ENSG00000087258	12.4721	11.0448	12.589	12.8499	12.8288	12.4998	GNAO1
ENSG00000087263	9.77211	9.82332	9.89131	9.68695	9.87614	9.79011	OGFOD1
ENSG00000087266	9.69808	8.89513	9.45052	9.86557	9.31662	9.56398	SH3BP2
ENSG00000087269	9.2837	9.32844	9.13087	9.53703	9.44762	9.54005	NOP14
ENSG00000087274	11.9686	11.8025	11.916	11.9644	11.877	11.8714	ADD1
ENSG00000087299	8.88114	8.23507	8.65577	8.7343	8.47143	8.8733	L2HGDH
ENSG00000087301	9.45159	9.44131	9.31776	9.26184	9.20736	9.52387	TXNDC16
ENSG00000087302	11.1163	11.5142	11.3838	11.1841	11.3595	11.4579	RTRAF
ENSG00000087303	7.42114	6.49969	7.39124	7.29417	7.38074	8.41975	NID2
ENSG00000087338	9.81411	9.59841	9.45905	9.61195	9.57286	9.43576	GMCL1
ENSG00000087365	12.5911	12.3673	12.5224	12.867	12.5617	12.5561	SF3B2
ENSG00000087448	11.2604	11.1652	11.2635	11.7368	11.1947	10.9543	KLHL42
ENSG00000087460	13.3484	13.8809	13.8187	13.8473	13.8255	13.8148	GNAS
ENSG00000087470	10.5541	10.3952	10.4072	10.6942	10.57	10.4409	DNM1L
ENSG00000087494	6.91647	6.62552	7.15454	6.58636	7.08771	6.98571	PTHLH
ENSG00000087495	9.86569	8.54709	9.84151	9.56873	10.1102	9.94341	PHACTR3
ENSG00000087502	9.99897	9.78037	10	10.0258	10.0085	9.98224	ERGIC2
ENSG00000087510	10.3106	7.88933	9.32339	10.3377	9.73018	9.80354	TFAP2C
ENSG00000087586	9.01095	9.3896	8.41336	9.16783	8.45142	9.21596	AURKA
ENSG00000087842	8.88732	8.85706	9.04896	8.47508	9.24624	8.77596	PIR
ENSG00000087884	8.14132	8.24621	8.28725	8.50248	8.06981	8.5938	AAMDC
ENSG00000087903	8.5462	8.60746	8.50823	8.21013	8.69072	8.42879	RFX2
ENSG00000087995	8.84669	8.93217	8.90995	8.50248	8.39793	8.27097	METTL2A
ENSG00000088035	8.01638	7.98867	7.58863	8.21013	7.80406	7.58928	ALG6
ENSG00000088038	8.3035	8.20678	8.3032	8.72284	8.33777	8.69349	CNOT3
ENSG00000088053	6.87812	7.01236	6.6982	6.93265	6.77805	6.43543	GP6
ENSG00000088179	9.26974	8.81791	9.25032	9.12838	8.9758	8.63688	PTPN4
ENSG00000088205	11.2592	11.2188	11.3147	11.575	11.2084	11.3592	DDX18
ENSG00000088247	13.5403	13.5812	13.3058	13.5536	13.4381	13.4746	KHSRP
ENSG00000088256	11.3218	10.9596	11.2794	11.3177	11.3357	11.4505	GNA11
ENSG00000088280	8.74122	8.47457	8.64969	8.72284	8.74364	8.54929	ASAP3
ENSG00000088298	8.0459	7.78902	7.61703	7.68169	7.88888	7.80897	EDEM2
ENSG00000088305	7.67255	9.23541	7.48278	7.79034	7.66771	7.14362	DNMT3B
ENSG00000088325	10.0157	10.1608	9.50591	10.072	9.34634	9.89881	TPX2
ENSG00000088340	7.036	8.41746	7.37365	6.95245	7.40061	6.93098	FER1L4
ENSG00000088356	10.0989	9.97216	10.1321	10.2077	9.91182	10.1711	PDRG1
ENSG00000088367	10.356	10.9935	10.6666	10.264	10.9399	10.527	EPB41L1
ENSG00000088387	9.71012	8.71286	9.50427	9.41433	8.97031	8.5534	DOCK9
ENSG00000088448	10.8591	11.2795	10.4536	10.9623	10.6854	10.6716	ANKRD10
ENSG00000088451	7.97382	8.3679	8.21291	7.46922	8.06437	7.23843	TGDS
ENSG00000088538	9.39924	8.83584	9.28155	9.35238	9.25074	9.24601	DOCK3
ENSG00000088543	8.27461	8.01562	8.48082	8.25458	8.32006	8.20846	C3orf18
ENSG00000088682	7.87053	7.74801	8.13849	8.12235	8.29758	8.17053	COQ9
ENSG00000088727	7.68053	8.19528	7.95416	7.72472	8.08062	7.64197	KIF9
ENSG00000088756	7.96762	8.12403	7.66504	7.35609	7.54687	8.2401	ARHGAP28
ENSG00000088766	9.89156	9.72856	10.0659	10.0243	10.2097	9.90505	CRLS1
ENSG00000088808	8.60052	8.64488	8.3384	8.67203	8.24197	8.65602	PPP1R13B
ENSG00000088812	9.88854	9.27232	9.64832	9.80848	9.56029	9.36016	ATRN
ENSG00000088826	9.68942	8.72064	9.40174	9.96858	9.69779	9.78505	SMOX
ENSG00000088827	6.43059	6.82647	6.194	6.84698	6.79978	6.70409	SIGLEC1
ENSG00000088832	10.8003	11.0515	11.0976	10.7845	11.0498	10.9117	FKBP1A
ENSG00000088833	10.7663	10.7328	10.6549	10.5227	10.4289	10.5794	NSFL1C
ENSG00000088836	6.4836	6.82647	6.85425	6.79927	6.62391	6.194	SLC4A11
ENSG00000088854	10.2201	9.72668	9.8166	10.0379	9.64267	9.38955	DNAAF9
ENSG00000088876	7.86377	7.76459	7.46674	7.74148	7.86984	7.97443	ZNF343
ENSG00000088881	8.46875	9.36057	8.29126	8.58144	8.73714	8.41065	EBF4
ENSG00000088882	6.83731	7.47476	6.78171	6.8695	6.86051	6.61121	CPXM1
ENSG00000088888	9.75064	9.62501	9.57342	9.51767	9.72858	9.72632	MAVS
ENSG00000088899	8.93573	8.60323	8.84012	8.80833	9.00561	8.38761	LZTS3
ENSG00000088930	11.3005	11.456	11.2343	11.3567	11.0619	11.0364	XRN2
ENSG00000088970	8.73434	8.88485	8.68582	8.48428	8.29304	8.71549	KIZ
ENSG00000088986	12.8208	12.7162	13.0383	12.5551	12.7443	12.9357	DYNLL1
ENSG00000088992	7.06686	7.12974	6.8191	6.95245	6.93328	7.39181	TESC
ENSG00000089006	10.1375	10.1285	9.97183	10.3726	10.059	10.1117	SNX5
ENSG00000089009	13.348	14.3011	13.7937	13.7825	13.7044	13.9068	RPL6
ENSG00000089022	10.0949	10.1084	10.0345	10.091	10.019	9.87836	MAPKAPK5
ENSG00000089048	10.6072	10.7121	10.6519	10.7271	10.4657	10.2864	ESF1
ENSG00000089050	8.51007	8.52485	8.34609	8.30282	8.55979	8.62527	RBBP9
ENSG00000089053	10.8382	10.6342	10.992	10.7871	10.7267	10.9133	ANAPC5
ENSG00000089057	9.75562	9.7342	9.90257	10.0573	10.0308	10.0708	SLC23A2
ENSG00000089060	7.82937	7.62461	7.92235	7.59028	7.83741	7.96797	SLC8B1
ENSG00000089063	9.00531	10.3834	9.36402	8.72667	9.4728	9.23357	TMEM230
ENSG00000089091	8.18384	8.06782	8.16526	7.96079	7.79045	7.94179	DZANK1
ENSG00000089094	10.6812	10.1911	10.2393	10.626	10.1405	10.1646	KDM2B
ENSG00000089116	7.06686	6.58816	7.86737	6.91227	8.27931	7.31234	LHX5
ENSG00000089123	7.44125	7.59627	7.28052	7.4029	7.51221	7.40265	TASP1
ENSG00000089127	6.79354	6.194	6.94933	6.95245	6.7318	7.18554	OAS1
ENSG00000089154	10.1131	9.73608	9.73775	10.2117	9.7681	9.87519	GCN1
ENSG00000089157	15.0064	15.6521	15.2592	15.4358	15.3484	15.7058	RPLP0
ENSG00000089159	11.0118	10.5603	10.6527	10.7492	10.5128	10.8592	PXN
ENSG00000089163	8.32709	7.56718	7.74905	8.11017	7.81081	7.94179	SIRT4
ENSG00000089169	6.77034	7.04774	7.51412	6.7472	8.05342	8.14272	RPH3A
ENSG00000089177	7.91031	7.79704	8.21716	8.06658	7.86342	7.77899	KIF16B
ENSG00000089195	9.16789	9.09204	9.06933	9.28503	9.04524	9.33481	TRMT6
ENSG00000089199	9.15779	9.25662	9.80064	9.33769	9.62036	9.51367	CHGB
ENSG00000089220	13.9374	14.142	14.0865	14.4006	14.27	14.1272	PEBP1
ENSG00000089234	8.84351	8.599	8.85857	9.08484	8.8735	8.73356	BRAP
ENSG00000089248	11.5892	11.9116	11.4399	11.4524	11.4612	11.4726	ERP29
ENSG00000089250	6.66561	6.84995	7.61703	6.7472	7.88888	7.41337	NOS1
ENSG00000089280	12.3989	12.9222	12.2781	12.1127	12.1353	12.142	FUS
ENSG00000089289	10.749	10.8502	11.0123	11.1807	11.0713	11.1942	IGBP1
ENSG00000089327	6.7461	6.69166	6.74162	6.65768	6.99899	8.0852	FXYD5
ENSG00000089335	9.23181	9.81802	9.50427	9.27735	9.3816	9.52387	ZNF302
ENSG00000089351	10.1234	10.259	10.2215	10.3904	10.459	10.3864	GRAMD1A
ENSG00000089472	8.01039	9.33343	8.1019	7.2682	7.86984	8.61747	HEPH
ENSG00000089486	10.5166	10.1857	10.6039	10.4536	10.57	10.8021	CDIP1
ENSG00000089597	12.1841	12.354	11.9298	12.0621	12.1425	12.0337	GANAB
ENSG00000089639	8.51414	8.56896	8.61882	8.4329	8.43519	8.57778	GMIP
ENSG00000089682	8.6081	8.62838	8.52843	8.52043	8.63916	8.36415	RBM41
ENSG00000089685	9.14761	9.89717	8.79152	8.86479	8.95093	8.93662	BIRC5
ENSG00000089692	6.98719	6.82647	6.85425	7.35609	6.70704	6.57507	LAG3
ENSG00000089693	11.3145	11.5212	11.3551	11.641	11.5231	11.6241	MLF2
ENSG00000089723	7.82237	7.114	7.4907	7.37978	7.49443	6.98571	OTUB2
ENSG00000089737	11.6892	11.3989	11.5688	11.817	11.7197	11.7933	DDX24
ENSG00000089775	9.583	8.98754	9.28348	9.47366	9.41999	9.11358	ZBTB25
ENSG00000089818	9.55462	9.15003	10.1882	9.82428	10.0333	9.79516	NECAP1
ENSG00000089820	7.51796	7.85936	7.04592	7.37978	7.22865	7.44486	ARHGAP4
ENSG00000089847	6.69394	6.95587	7.19858	6.91227	7.2969	7.28836	ANKRD24
ENSG00000089876	8.40425	9.06513	8.515	8.30282	8.36389	8.40148	DHX32
ENSG00000089902	10.49	9.59428	9.98011	10.4137	10.0243	10.2611	RCOR1
ENSG00000089916	10.8705	10.4812	10.7722	10.7862	10.8081	10.5078	GPATCH2L
ENSG00000090006	10.9924	9.98166	10.3591	10.936	10.2713	10.6026	LTBP4
ENSG00000090013	9.13737	9.43205	9.36402	8.88538	9.35471	9.76116	BLVRB
ENSG00000090020	8.58137	8.17784	8.35374	8.29225	8.50283	8.4861	SLC9A1
ENSG00000090054	7.67255	7.43087	7.65831	7.74977	7.76973	7.54331	SPTLC1
ENSG00000090060	11.7791	11.877	11.8575	11.6297	11.7569	11.8678	PAPOLA
ENSG00000090061	10.0376	9.64113	9.64683	9.9967	10.0295	9.76802	CCNK
ENSG00000090097	11.9971	14.9371	11.7808	11.937	12.2473	11.8446	PCBP4
ENSG00000090238	9.21974	9.93842	9.34938	9.38131	9.64947	9.63342	YPEL3
ENSG00000090263	9.41198	9.9642	9.54168	9.68887	9.55667	9.95096	MRPS33
ENSG00000090266	10.5739	11.1617	11.0697	11.2056	11.1837	11.2592	NDUFB2
ENSG00000090273	10.5407	10.0836	10.6826	11.0811	10.8239	10.8276	NUDC
ENSG00000090316	9.59791	9.94329	9.38928	9.28758	9.62726	9.73861	MAEA
ENSG00000090339	7.08184	6.80202	7.2999	6.82361	6.93328	7.93516	ICAM1
ENSG00000090372	9.93316	9.62095	9.89382	9.74717	9.91745	9.77656	STRN4
ENSG00000090432	8.72397	8.97471	8.91498	8.99028	8.93973	9.13521	MUL1
ENSG00000090447	8.64539	8.55149	8.3384	8.50699	8.49895	8.14272	TFAP4
ENSG00000090470	9.86416	10.1384	9.80731	9.97802	9.7461	9.72632	PDCD7
ENSG00000090487	10.7155	11.1087	10.7924	10.6527	10.8335	10.9787	SPG21
ENSG00000090520	9.45979	9.41804	9.76406	9.98271	10.0437	9.89725	DNAJB11
ENSG00000090530	7.32516	8.07419	7.38249	7.00869	7.46719	7.57113	P3H2
ENSG00000090534	6.60288	6.194	6.74162	6.194	6.70704	6.194	THPO
ENSG00000090539	7.96762	8.09312	7.75526	8.00154	8.68396	7.77899	CHRD
ENSG00000090565	9.39711	8.89854	8.869	9.27991	9.27083	8.95507	RAB11FIP3
ENSG00000090581	8.90263	8.7776	8.76094	8.98078	8.77886	9.0119	GNPTG
ENSG00000090612	8.96515	9.29555	9.2062	8.91237	8.90269	8.49041	ZNF268
ENSG00000090615	11.5432	10.692	11.5017	11.4428	11.2192	11.4527	GOLGA3
ENSG00000090621	10.7499	11.4934	10.9173	10.6448	10.9184	11.236	PABPC4
ENSG00000090661	7.25532	7.32438	7.68499	7.55145	7.43919	7.63336	CERS4
ENSG00000090674	7.11099	7.39664	7.04592	6.8695	7.21676	7.05278	MCOLN1
ENSG00000090686	11.2469	10.8528	11.0592	11.4846	11.1767	11.0364	USP48
ENSG00000090776	11.1587	9.08907	10.9	11.2777	10.9846	10.7573	EFNB1
ENSG00000090857	10.4831	10.2181	10.2004	10.1862	9.98597	10.2623	PDPR
ENSG00000090861	11.4222	10.9459	11.111	11.3349	11.4845	11.6293	AARS1
ENSG00000090863	11.9239	11.6859	11.6621	11.7473	11.7341	11.8749	GLG1
ENSG00000090889	8.72744	9.29299	8.24648	8.51149	8.59645	8.15392	KIF4A
ENSG00000090905	11.8123	11.3179	11.136	11.7812	11.3575	11.1802	TNRC6A
ENSG00000090924	9.58487	9.48673	9.14797	9.39319	9.09388	8.94588	PLEKHG2
ENSG00000090932	10.2213	11.9764	10.3206	10.3438	9.81109	10.1529	DLL3
ENSG00000090971	10.2925	10.6891	10.2115	10.3809	10.5054	10.3205	NAT14
ENSG00000090975	7.96138	8.0485	7.99533	8.41371	7.88256	8.47309	PITPNM2
ENSG00000090989	10.4115	10.0659	10.2934	10.2614	10.2636	10.2587	EXOC1
ENSG00000091009	10.4251	10.4279	10.3363	10.9544	10.9114	10.5794	RBM27
ENSG00000091039	11.3715	10.845	11.303	10.7987	11.0402	10.8054	OSBPL8
ENSG00000091073	7.50867	7.56718	7.6981	7.3318	7.36046	7.8382	DTX2
ENSG00000091127	8.13591	7.85175	7.93836	8.19305	7.96805	8.14272	PUS7
ENSG00000091129	10.3128	10.6736	10.587	10.3951	10.1913	10.0941	NRCAM
ENSG00000091136	9.65956	9.77855	9.67486	9.57082	9.42397	10.189	LAMB1
ENSG00000091137	7.78671	6.194	7.62402	7.55145	7.07362	6.89189	SLC26A4
ENSG00000091140	9.91696	10.0494	9.91496	9.65191	9.92025	9.97929	DLD
ENSG00000091157	9.02496	8.63665	8.86119	9.03072	8.87645	9.08329	WDR7
ENSG00000091164	10.9346	10.654	10.9344	10.8353	10.903	10.7155	TXNL1
ENSG00000091262	6.194	7.03026	6.194	6.194	6.7318	6.75729	ABCC6
ENSG00000091317	9.96214	10.9076	9.85959	9.37173	10.0779	10.1305	CMTM6
ENSG00000091409	9.43505	9.07115	9.21027	9.0215	9.25971	9.49303	ITGA6
ENSG00000091428	7.44125	6.58816	7.31888	7.35609	7.31856	7.30043	RAPGEF4
ENSG00000091436	9.78028	9.19474	9.46584	9.70415	9.53846	9.91898	MAP3K20
ENSG00000091483	9.81252	9.78037	9.8113	10.0333	9.79436	9.84955	FH
ENSG00000091490	10.4178	9.8356	10.1821	10.8284	10.1077	10.4674	SEL1L3
ENSG00000091513	8.46033	10.4543	8.67388	8.04743	8.60726	8.60173	TF
ENSG00000091527	11.3128	11.5664	11.4832	11.7354	11.4239	11.7336	CDV3
ENSG00000091536	7.67255	7.41959	7.53703	7.73313	7.46719	7.14362	MYO15A
ENSG00000091542	11.9095	11.5142	12.0329	11.82	12.0087	11.9759	ALKBH5
ENSG00000091592	11.254	11.5065	11.4154	11.1929	11.3538	11.4458	NLRP1
ENSG00000091622	8.08608	8.3679	8.234	8.11627	8.01998	8.14272	PITPNM3
ENSG00000091640	10.9917	11.2373	11.1832	11.1658	11.186	11.6502	SPAG7
ENSG00000091651	9.0823	9.06513	8.9225	9.55614	9.06593	8.94588	ORC6
ENSG00000091656	10.8265	10.6069	10.536	10.6527	10.668	10.0638	ZFHX4
ENSG00000091664	7.96138	9.01284	8.09258	7.02652	7.90762	7.55266	SLC17A6
ENSG00000091732	8.60431	7.96806	8.05459	8.51597	8.66691	8.58581	ZC3HC1
ENSG00000091844	9.39068	9.00025	9.52391	9.20349	9.22121	8.53273	RGS17
ENSG00000091879	6.79354	6.77649	6.76204	6.44261	6.98312	6.6752	ANGPT2
ENSG00000091947	9.31802	9.96579	9.33087	9.29013	9.31232	9.60298	TMEM101
ENSG00000091972	10.8984	10.9346	11.1637	10.7746	10.9351	10.3458	CD200
ENSG00000091986	9.4288	8.61167	9.70522	8.70352	9.88047	13.2335	CCDC80
ENSG00000092010	9.97784	10.5099	10.3681	10.1125	10.4011	10.6505	PSME1
ENSG00000092020	9.22699	9.6748	9.46075	9.35482	9.26194	9.21343	PPP2R3C
ENSG00000092036	6.79354	6.99402	6.65048	7.1099	6.91583	6.64438	HAUS4
ENSG00000092051	10.6768	9.09499	10.6833	10.4737	10.7009	10.4355	JPH4
ENSG00000092054	6.91647	6.87256	6.72038	6.3699	6.79978	6.6752	MYH7
ENSG00000092068	8.15744	8.60746	8.41336	7.78234	8.99484	8.44224	SLC7A8
ENSG00000092094	9.06073	9.19749	8.85333	8.93555	8.52971	8.59777	OSGEP
ENSG00000092096	11.8028	11.3377	11.8098	11.7781	12.1305	11.83	SLC22A17
ENSG00000092108	10.0403	9.56074	10.0128	10.0197	9.88766	9.83655	SCFD1
ENSG00000092140	10.1067	10.1788	9.99302	9.97016	9.93003	9.90349	G2E3
ENSG00000092148	10.5321	10.7365	10.5344	10.5784	10.6496	10.442	HECTD1
ENSG00000092199	13.1616	13.5163	13.4009	13.239	13.4372	13.4592	HNRNPC
ENSG00000092201	11.6392	11.6787	11.5657	11.8087	11.5974	11.5602	SUPT16H
ENSG00000092203	10.4272	10.1055	10.2165	10.4935	10.4455	10.3458	TOX4
ENSG00000092208	8.70299	9.10383	9.00022	8.81909	8.76616	9.08051	GEMIN2
ENSG00000092295	7.00382	6.82647	7.00608	7.24147	6.75542	7.03657	TGM1
ENSG00000092330	9.66841	9.87354	9.86343	9.97645	9.82464	10.0442	TINF2
ENSG00000092421	11.4802	11.6148	11.4728	11.2592	11.4708	10.897	SEMA6A
ENSG00000092439	9.58113	9.26187	9.36402	9.58121	9.25971	9.11086	TRPM7
ENSG00000092445	8.39096	8.81429	7.88967	8.41853	8.62861	8.29615	TYRO3
ENSG00000092470	8.43904	8.98434	8.30716	8.49795	8.46346	8.51596	WDR76
ENSG00000092531	7.98613	7.98867	7.47479	7.6991	7.82418	7.83096	SNAP23
ENSG00000092607	6.60288	6.194	6.78171	6.3699	6.82072	6.57507	TBX15
ENSG00000092621	10.556	9.78037	10.2055	10.3329	10.2481	10.3041	PHGDH
ENSG00000092758	8.55015	7.62461	8.31896	8.72667	8.8132	10.2696	COL9A3
ENSG00000092820	11.6325	9.69809	11.2917	11.5889	11.7736	11.802	EZR
ENSG00000092841	12.1534	13.1198	12.1683	12.4392	12.4027	12.5949	MYL6
ENSG00000092847	10.0046	10.1898	10.0231	9.85877	9.81713	9.705	AGO1
ENSG00000092853	7.8972	8.72064	7.80379	8.19877	7.86342	7.68403	CLSPN
ENSG00000092871	9.45774	8.82511	9.34016	9.51983	9.18162	9.42925	RFFL
ENSG00000092929	6.87812	6.69166	6.80071	6.7472	6.70704	6.48952	UNC13D
ENSG00000092931	8.74464	8.44156	8.55815	8.57717	8.70415	8.68979	MFSD11
ENSG00000092964	13.6225	13.0442	13.8877	13.8186	13.8753	13.7555	DPYSL2
ENSG00000092969	6.98719	7.73119	6.80071	6.58636	6.99899	7.2255	TGFB2
ENSG00000092978	9.03883	9.11843	9.13302	8.73049	9.06849	8.92731	GPATCH2
ENSG00000093000	9.9835	9.88878	9.86727	10.0632	10.0979	9.67058	NUP50
ENSG00000093009	6.89758	8.24621	7.25066	7.21392	7.60494	7.34721	CDC45
ENSG00000093010	10.5683	10.8851	10.6214	10.6488	10.8276	10.989	COMT
ENSG00000093072	7.20558	8.66119	7.16577	7.14096	7.08771	7.27613	ADA2
ENSG00000093144	9.49411	9.36545	9.62429	9.69653	9.32943	9.63718	ECHDC1
ENSG00000093167	9.17291	9.33094	9.07158	8.94537	9.03478	9.30662	LRRFIP2
ENSG00000093183	9.85954	9.91381	9.87997	10.0705	10.1175	9.99105	SEC22C
ENSG00000093217	6.77034	6.54677	6.65048	6.82361	6.79978	6.91172	XYLB
ENSG00000094631	9.56983	9.99891	9.62883	9.85877	9.61168	9.4763	HDAC6
ENSG00000094804	7.77944	7.99546	7.68499	7.664	7.32921	7.49525	CDC6
ENSG00000094841	8.43043	8.65306	8.69765	8.53374	8.4063	8.32085	UPRT
ENSG00000094880	9.56415	9.92699	9.55764	9.4647	9.55123	9.61638	CDC23
ENSG00000094914	8.83714	8.87103	8.60627	8.77182	8.96756	8.81708	AAAS
ENSG00000094916	12.2808	12.2621	12.247	12.23	12.1641	12.1212	CBX5
ENSG00000094975	11.324	10.7958	11.8616	11.0927	11.0857	11.1121	SUCO
ENSG00000095002	9.74229	10.0997	9.69229	9.80318	9.62726	9.49303	MSH2
ENSG00000095015	8.84986	9.36789	8.94234	8.70352	8.83157	9.02357	MAP3K1
ENSG00000095059	10.2473	10.5655	10.468	10.5866	10.4705	10.5707	DHPS
ENSG00000095066	9.23421	8.96501	8.91749	9.15668	8.77253	8.8926	HOOK2
ENSG00000095139	10.3722	10.5401	10.7013	10.4032	10.7354	10.8939	ARCN1
ENSG00000095203	7.58941	7.53726	7.79783	7.30688	8.23247	8.06143	EPB41L4B
ENSG00000095209	8.3685	9.16977	8.60942	8.19305	8.75334	8.31103	TMEM38B
ENSG00000095261	8.23003	8.47457	8.72101	8.12839	8.78517	8.4861	PSMD5
ENSG00000095303	6.194	6.91552	6.9923	6.58636	6.91583	7.45514	PTGS1
ENSG00000095319	9.2627	9.47551	8.70352	9.30028	9.04002	9.39401	NUP188
ENSG00000095321	8.80808	8.79239	8.91749	8.86479	9.1262	8.6636	CRAT
ENSG00000095370	10.3461	10.2642	10.1032	10.7501	10.1773	10.2143	SH2D3C
ENSG00000095380	8.73434	8.48386	8.91749	8.88879	8.71413	9.31372	NANS
ENSG00000095383	7.64826	7.71412	7.4255	7.93284	7.50336	7.27613	TBC1D2
ENSG00000095397	9.41621	9.45051	9.29117	9.82428	9.05562	9.14323	WHRN
ENSG00000095485	8.44333	8.68528	8.4493	8.35439	8.53351	8.55749	CWF19L1
ENSG00000095539	8.7784	8.37295	8.83747	8.35944	9.00829	8.74072	SEMA4G
ENSG00000095564	10.3083	9.82684	10.1086	10.0513	9.83509	9.60873	BTAF1
ENSG00000095574	8.40865	8.45108	8.42063	8.20446	8.32006	8.31103	IKZF5
ENSG00000095587	6.77034	6.194	6.96395	6.79927	7.05926	6.87143	TLL2
ENSG00000095596	6.7461	9.25399	7.46674	6.3699	6.194	7.11447	CYP26A1
ENSG00000095637	9.40563	8.33206	9.76543	9.56035	9.71245	8.90532	SORBS1
ENSG00000095713	7.27919	9.08907	7.39992	7.28127	7.46719	6.61121	CRTAC1
ENSG00000095739	7.87053	7.59627	7.97492	7.46922	8.45946	8.05541	BAMBI
ENSG00000095752	6.63539	6.80202	6.80071	7.0776	7.01452	7.75598	IL11
ENSG00000095777	7.05158	7.65223	7.38249	7.30688	7.50336	7.65051	MYO3A
ENSG00000095787	12.1831	12.2218	11.8588	12.1995	11.9865	12.0506	WAC
ENSG00000095794	8.49781	9.13862	8.66787	8.4329	8.427	8.71913	CREM
ENSG00000095906	9.54888	9.31588	9.53524	9.61801	9.56209	9.72279	NUBP2
ENSG00000095932	7.36899	7.38497	7.01959	6.82361	6.98312	7.23843	SMIM24
ENSG00000095951	8.75824	8.72064	8.65577	8.3237	8.60726	8.45113	HIVEP1
ENSG00000096060	7.08184	8.78131	7.35574	6.7472	7.28587	7.60712	FKBP5
ENSG00000096063	10.2248	10.3188	10.0704	10.2183	9.79283	10.1672	SRPK1
ENSG00000096070	8.25004	8.66523	8.17844	8.25458	8.2747	8.06143	BRPF3
ENSG00000096080	7.85697	8.25175	8.28725	7.79829	8.17389	8.01247	MRPS18A
ENSG00000096088	6.66561	6.80202	6.83693	7.09392	6.75542	6.36482	PGC
ENSG00000096092	10.1787	9.99891	10.4107	10.1239	10.8365	10.4841	TMEM14A
ENSG00000096093	8.99964	9.3896	8.8664	8.37446	8.46745	8.74072	EFHC1
ENSG00000096384	15.065	15.3965	15.1908	15.3042	15.1609	15.2226	HSP90AB1
ENSG00000096401	10.7915	10.3714	10.6991	10.609	10.5045	10.4726	CDC5L
ENSG00000096433	7.036	7.63389	6.90351	7.06095	7.25198	7.89456	ITPR3
ENSG00000096654	8.60052	8.00222	8.38761	8.28694	8.55233	8.30113	ZNF184
ENSG00000096696	7.27919	8.43678	7.4255	6.58636	7.47635	9.6353	DSP
ENSG00000096717	9.63088	9.8356	9.59523	9.57499	9.30152	9.46786	SIRT1
ENSG00000096746	12.7734	12.8232	12.6507	13.1177	12.6519	12.5382	HNRNPH3
ENSG00000096872	8.75485	9.03769	8.8845	8.74943	8.78831	8.58181	IFT74
ENSG00000096968	8.48957	7.8208	8.56141	8.58993	8.34216	8.2811	JAK2
ENSG00000097007	10.9185	10.7605	10.4409	10.5513	10.6387	10.6234	ABL1
ENSG00000097021	9.7523	9.93516	9.89382	10.1862	9.9644	9.90038	ACOT7
ENSG00000097033	10.1701	10.7281	10.4383	9.86896	10.385	10.526	SH3GLB1
ENSG00000097046	8.66365	8.76639	8.59996	8.85089	8.33337	8.75138	CDC7
ENSG00000097096	6.97017	7.29902	7.00608	6.62355	6.7318	6.36482	SYDE2
ENSG00000099139	9.51391	7.71412	9.61213	9.59769	9.64777	10.0114	PCSK5
ENSG00000099194	15.3514	13.1852	15.1023	15.5491	15.2815	15.1589	SCD
ENSG00000099203	7.7196	8.10557	7.86737	7.84486	7.96214	8.13143	TMED1
ENSG00000099204	8.97096	10.4187	9.33459	8.07919	9.92165	9.11902	ABLIM1
ENSG00000099219	8.21991	8.12403	8.08319	8.23809	8.18385	8.63688	ERMP1
ENSG00000099246	11.1877	11.0387	11.5353	11.0413	11.5368	11.4206	RAB18
ENSG00000099250	9.50008	9.32593	8.99074	9.03989	9.57286	8.96723	NRP1
ENSG00000099251	8.31771	7.17524	8.08789	8.49795	8.21807	7.39181	HSD17B7P2
ENSG00000099256	8.37753	8.62422	7.83889	7.89697	8.11772	8.00621	PRTFDC1
ENSG00000099260	9.0823	8.14223	9.18361	9.81553	9.89338	9.60682	PALMD
ENSG00000099282	6.93484	7.71412	6.91913	6.49829	7.27471	7.77137	TSPAN15
ENSG00000099284	9.9693	11.0605	9.72933	10.0558	9.73816	9.75426	MACROH2A2
ENSG00000099290	8.21482	8.28447	7.91696	8.15229	8.05342	8.10273	WASHC2A
ENSG00000099308	8.3035	8.21817	8.16526	8.82978	8.5635	8.35941	MAST3
ENSG00000099326	8.44333	8.38795	8.29923	8.06658	8.11248	8.28614	MZF1
ENSG00000099330	8.21991	8.83227	8.31896	8.11017	8.51826	8.7082	OCEL1
ENSG00000099331	9.83622	9.8127	9.60447	9.57499	9.53846	9.36927	MYO9B
ENSG00000099337	7.66452	6.77649	7.48278	7.52137	7.49443	8.64457	KCNK6
ENSG00000099338	8.31771	7.90403	8.0154	8.50248	8.35958	7.95495	CATSPERG
ENSG00000099341	10.9847	11.0841	11.0564	11.3109	11.2187	11.498	PSMD8
ENSG00000099364	8.23003	7.73119	7.48278	7.71624	8.01432	7.14362	FBXL19
ENSG00000099365	8.21482	7.69678	8.32287	8.3237	8.42289	8.27605	STX1B
ENSG00000099377	6.93484	7.17524	7.17684	7.19981	7.2969	7.2255	HSD3B7
ENSG00000099381	8.88114	8.89854	8.63434	8.93555	8.74364	8.60569	SETD1A
ENSG00000099385	8.44333	8.65713	7.87857	8.24361	8.64266	8.3306	BCL7C
ENSG00000099622	12.6868	13.588	12.8412	12.6949	12.8681	12.875	CIRBP
ENSG00000099624	9.13737	9.18092	9.46075	9.21965	9.55305	9.77656	ATP5F1D
ENSG00000099625	9.76389	10.0822	9.496	9.63606	9.73816	9.70679	CBARP
ENSG00000099783	11.2794	11.8971	11.2299	11.5268	11.0267	10.9324	HNRNPM
ENSG00000099785	8.03417	8.02227	8.39871	8.4329	8.74364	8.82717	MARCHF2
ENSG00000099795	8.85617	8.51585	8.67388	8.48885	8.95372	8.95201	NDUFB7
ENSG00000099797	9.51391	9.83909	9.71662	9.66369	9.26861	9.62208	TECR
ENSG00000099800	10.1106	10.8519	10.4237	10.4423	10.4781	10.8822	TIMM13
ENSG00000099804	11.3021	11.3626	11.3115	11.5123	11.2895	11.6128	CDC34
ENSG00000099810	8.61939	9.07115	8.47736	8.48428	8.55979	8.30609	MTAP
ENSG00000099812	6.97017	6.54677	6.194	6.82361	6.98312	7.54331	MISP
ENSG00000099814	10.3318	10.6491	10.4383	10.2994	10.4781	10.6356	CEP170B
ENSG00000099817	10.8774	11.1727	10.762	10.9384	11.1268	11.427	POLR2E
ENSG00000099821	9.21001	9.20843	9.00022	9.23297	9.05562	9.23856	POLRMT
ENSG00000099822	6.63539	6.91552	7.30944	6.91227	7.04464	6.61121	HCN2
ENSG00000099840	7.77213	7.80502	6.96395	7.69043	7.6289	7.65051	IZUMO4
ENSG00000099849	9.49211	8.72451	9.31776	9.28758	8.98943	9.32313	RASSF7
ENSG00000099860	9.4659	9.6531	8.57115	9.86047	9.47088	9.71036	GADD45B
ENSG00000099864	11.8984	11.9847	12.0253	12.1311	12.3478	12.3126	PALM
ENSG00000099866	6.89758	7.06484	7.26073	7.00869	7.25198	6.6752	MADCAM1
ENSG00000099869	6.194	7.53726	6.65048	6.194	6.47604	7.05278	IGF2-AS
ENSG00000099875	9.91696	10.9919	9.92725	10.5948	10.3059	10.6597	MKNK2
ENSG00000099889	9.4141	9.68455	9.14584	9.48258	9.20271	8.93971	ARVCF
ENSG00000099899	8.01039	8.21817	7.50638	8.02141	8.08062	7.96797	TRMT2A
ENSG00000099901	10.4761	10.8189	10.5431	10.621	10.5921	10.5078	RANBP1
ENSG00000099904	9.44953	9.22737	9.30643	9.08484	9.3209	9.25343	ZDHHC8
ENSG00000099910	9.67545	9.07715	9.56081	9.3475	9.68131	9.36016	KLHL22
ENSG00000099917	9.40138	9.3824	9.41585	9.33276	9.56209	9.90816	MED15
ENSG00000099940	9.43505	9.67088	9.67924	9.15668	9.56209	9.62398	SNAP29
ENSG00000099942	10.7515	10.5905	10.6108	10.8643	10.6985	10.6716	CRKL
ENSG00000099949	9.32028	9.33094	9.10264	9.18715	9.11138	9.03515	LZTR1
ENSG00000099953	7.97999	7.85936	8.20009	7.50082	7.85697	7.92849	MMP11
ENSG00000099954	10.2224	10.315	9.89758	10.1082	9.95349	9.82837	CECR2
ENSG00000099956	9.91548	10.7976	9.91125	10.1239	9.93281	10.1659	SMARCB1
ENSG00000099957	6.7461	6.99402	6.194	6.194	6.93328	6.73138	P2RX6
ENSG00000099958	8.34566	7.96111	7.88967	8.7381	8.5635	8.17053	DERL3
ENSG00000099960	6.4836	6.69166	6.74162	6.54515	6.5195	6.70409	SLC7A4
ENSG00000099968	9.48209	10.4	9.73914	9.3837	9.64097	9.64654	BCL2L13
ENSG00000099977	10.7044	11.1159	11.103	10.7345	10.8895	11.5118	DDT
ENSG00000099985	6.77034	6.62552	6.76204	6.44261	6.4244	6.87143	OSM
ENSG00000099991	11.0733	10.33	11.03	10.855	10.741	10.7357	CABIN1
ENSG00000099992	7.39018	7.12974	7.21978	7.19981	7.38074	7.44486	TBC1D10A
ENSG00000099994	6.77034	7.51684	6.59695	6.54515	6.194	6.194	SUSD2
ENSG00000099995	11.4305	11.2871	11.4716	11.42	11.384	11.3772	SF3A1
ENSG00000099998	6.93484	6.194	6.94933	6.65768	6.86051	6.93098	GGT5
ENSG00000099999	7.24314	7.18988	7.47479	7.24147	7.18007	7.41337	RNF215
ENSG00000100003	7.00382	6.84995	7.09602	7.24147	7.01452	6.782	SEC14L2
ENSG00000100014	9.72714	10.1525	9.49931	9.55614	9.54029	9.43359	SPECC1L
ENSG00000100023	8.87494	9.02221	8.9546	8.85786	9.09639	8.77247	PPIL2
ENSG00000100024	6.79354	6.6598	6.56723	6.77385	6.65336	7.42398	UPB1
ENSG00000100027	9.59047	10.0419	9.56555	9.5498	9.52557	9.42707	YPEL1
ENSG00000100028	10.6163	10.654	10.6768	10.8189	10.7869	10.734	SNRPD3
ENSG00000100029	9.16032	9.48896	9.16695	9.19807	8.93692	9.46362	PES1
ENSG00000100030	11.05	10.6342	11.2875	10.8379	11.2889	10.921	MAPK1
ENSG00000100031	6.7207	6.44375	6.9344	6.77385	6.87948	7.2255	GGT1
ENSG00000100034	9.23421	9.49119	9.09162	8.80833	8.52971	9.09162	PPM1F
ENSG00000100036	7.85013	7.93291	7.87298	7.78234	7.58867	7.40265	SLC35E4
ENSG00000100056	9.11665	8.63252	9.26407	8.99658	9.00829	9.11086	ESS2
ENSG00000100058	8.49781	7.98184	7.86737	8.38439	8.23247	8.37358	CRYBB2P1
ENSG00000100060	7.64826	9.12712	7.45863	8.15819	7.65235	7.65898	MFNG
ENSG00000100065	7.16633	6.82647	7.16577	6.91227	7.08771	7.50504	CARD10
ENSG00000100068	7.82937	7.67026	8.09258	8.16992	7.35016	7.49525	LRP5L
ENSG00000100075	10.4741	10.1636	10.3436	10.3144	10.6052	10.521	SLC25A1
ENSG00000100077	9.5198	8.75131	9.64832	9.40262	9.55667	9.40733	GRK3
ENSG00000100078	8.23003	7.09794	7.92235	8.38932	7.80406	7.45514	PLA2G3
ENSG00000100083	10.3614	9.96739	10.0093	10.567	10.4269	10.5431	GGA1
ENSG00000100084	7.13912	6.6598	6.45828	6.99043	6.9669	6.89189	HIRA
ENSG00000100092	7.74241	8.59475	7.94892	7.53149	7.74151	8.50324	SH3BP1
ENSG00000100095	11.9612	9.03769	11.2279	11.6036	11.8987	11.1751	SEZ6L
ENSG00000100097	10.3711	7.59627	10.7911	9.48035	10.4081	12.4591	LGALS1
ENSG00000100099	10.6063	10.2655	10.3178	10.6537	10.0628	10.1966	HPS4
ENSG00000100100	9.78354	8.88485	8.98598	10.1889	9.56928	9.60682	PIK3IP1
ENSG00000100104	8.64906	8.70895	8.55815	8.51597	8.4754	8.74428	SRRD
ENSG00000100105	10.6898	10.5645	10.4323	10.7159	10.3134	10.3696	PATZ1
ENSG00000100106	11.07	11.3566	10.9668	10.9263	10.9023	11.2898	TRIOBP
ENSG00000100109	9.44334	9.27752	9.295	9.29775	9.11138	9.52793	TFIP11
ENSG00000100116	7.99224	7.70548	8.02037	8.14636	8.05891	7.69225	GCAT
ENSG00000100124	9.23181	8.93217	8.9764	9.18715	9.00561	9.06367	ANKRD54
ENSG00000100129	6.97017	7.06484	7.08379	7.24147	6.82072	6.9497	EIF3L
ENSG00000100138	11.7689	11.9693	12.011	12.1684	12.034	12.1648	SNU13
ENSG00000100139	7.86377	8.37797	7.91696	7.96767	7.95023	8.09107	MICALL1
ENSG00000100142	8.97096	8.51585	9.03751	9.25664	9.08378	8.91479	POLR2F
ENSG00000100147	6.81584	7.03026	6.96395	6.54515	6.93328	6.91172	CCDC134
ENSG00000100150	7.56317	8.16608	7.32823	7.79034	7.52968	7.60712	DEPDC5
ENSG00000100151	8.15744	7.99546	8.29923	8.30282	8.28848	8.10853	PICK1
ENSG00000100154	10.5531	10.6756	10.2004	10.4446	10.2369	10.0791	TTC28
ENSG00000100156	6.43059	7.08156	7.00608	6.49829	6.59223	6.73138	SLC16A8
ENSG00000100162	7.61502	7.80502	7.33749	7.65505	6.98312	7.41337	CENPM
ENSG00000100167	12.0665	11.145	12.4109	12.4929	12.4358	12.2211	SEPTIN3
ENSG00000100196	7.42114	7.58666	7.87857	7.2278	8.16386	9.40733	KDELR3
ENSG00000100201	13.4909	13.4546	13.288	13.6648	13.2094	13.3921	DDX17
ENSG00000100206	6.79354	7.08156	6.74162	6.54515	6.194	6.194	DMC1
ENSG00000100207	10.4031	9.71911	10.048	10.2919	10.0033	9.94038	TCF20
ENSG00000100209	7.85697	7.88191	8.08789	8.09168	8.12293	8.13709	HSCB
ENSG00000100211	9.89607	9.961	9.78043	9.5498	9.92585	10.2218	CBY1
ENSG00000100216	10.0129	10.7215	10.3234	10.4056	10.28	10.443	TOMM22
ENSG00000100218	7.25532	7.06484	7.35574	7.02652	7.16749	7.39181	RSPH14
ENSG00000100219	10.1849	10.0005	10.3252	10.0602	10.3481	10.6606	XBP1
ENSG00000100220	10.1247	10.1938	10.2924	10.0837	10.1525	10.355	RTCB
ENSG00000100221	10.3004	9.70768	10.1225	10.3131	10.204	10.4128	JOSD1
ENSG00000100225	10.422	10.613	10.1646	10.4847	10.4387	10.6634	FBXO7
ENSG00000100226	11.0035	10.6302	10.854	11.3184	11.0228	11.193	GTPBP1
ENSG00000100227	11.0331	10.7596	10.9283	11.176	10.8585	11.0959	POLDIP3
ENSG00000100228	7.59802	8.14223	7.91696	7.45847	7.88256	7.50504	RAB36
ENSG00000100234	9.66488	9.6128	9.89882	8.86133	10.3871	10.3436	TIMP3
ENSG00000100239	9.44747	9.42506	9.3622	9.13977	9.42992	9.89412	PPP6R2
ENSG00000100241	11.4108	11.1492	11.4067	11.5021	11.5585	11.376	SBF1
ENSG00000100242	12.2325	11.6811	11.9977	12.029	11.7716	12.0101	SUN2
ENSG00000100243	11.0283	11.0082	11.0938	10.7764	11.2862	11.4695	CYB5R3
ENSG00000100246	9.50405	10.0434	9.4176	9.2722	9.51815	9.57383	DNAL4
ENSG00000100258	9.07694	9.29555	8.90742	8.71514	9.04002	9.50956	LMF2
ENSG00000100263	7.8011	7.94002	7.94365	8.09787	7.79728	8.12574	RHBDD3
ENSG00000100266	9.44541	9.87864	9.36947	9.44659	9.65792	9.81518	PACSIN2
ENSG00000100271	8.9911	8.35776	8.91498	8.719	8.69745	8.76898	TTLL1
ENSG00000100276	7.58941	6.44375	7.63097	7.21392	7.82418	7.54331	RASL10A
ENSG00000100280	10.6254	11.2248	10.6108	10.3951	10.8512	10.6834	AP1B1
ENSG00000100281	11.3111	10.7485	11.1286	11.3869	11.0669	11.0122	HMGXB4
ENSG00000100284	8.5775	8.90194	8.515	8.04097	8.75011	8.88298	TOM1
ENSG00000100285	7.30246	6.99402	7.37365	7.51115	7.18007	7.49525	NEFH
ENSG00000100292	6.85805	7.29902	6.67496	6.62355	6.91583	7.32411	HMOX1
ENSG00000100294	7.81532	7.99546	8.05459	7.91862	8.3509	8.13143	MCAT
ENSG00000100296	8.69592	9.21115	8.39871	8.95187	8.78202	8.5697	THOC5
ENSG00000100297	8.11952	9.19199	8.35754	8.11017	7.96214	8.5534	MCM5
ENSG00000100299	7.65642	7.47476	7.56682	7.4029	7.63678	7.9936	ARSA
ENSG00000100300	10.8947	9.02221	10.868	10.6942	10.8773	11.0251	TSPO
ENSG00000100302	7.2308	6.82647	7.75526	7.62776	7.46719	7.86672	RASD2
ENSG00000100304	9.88854	8.98754	10.0704	10.072	9.55848	10.0056	TTLL12
ENSG00000100307	8.28431	8.54267	8.41336	8.32886	7.95023	8.36888	CBX7
ENSG00000100311	6.93484	7.08156	7.63786	6.79927	6.9669	7.27613	PDGFB
ENSG00000100314	7.53628	8.62422	8.02532	7.69043	7.82418	7.21238	CABP7
ENSG00000100316	14.4082	14.9871	14.5698	14.8128	14.5888	14.9904	RPL3
ENSG00000100319	8.18384	8.49308	8.37641	8.18731	8.38102	8.4861	ZMAT5
ENSG00000100320	12.5425	11.6969	12.6639	12.6603	12.6035	12.5923	RBFOX2
ENSG00000100321	9.59047	9.3848	9.58437	9.86387	9.72054	9.59912	SYNGR1
ENSG00000100324	9.35151	9.43205	9.12657	9.57499	9.16737	9.32079	TAB1
ENSG00000100325	9.75396	9.471	9.70808	9.99515	9.98864	10.145	ASCC2
ENSG00000100330	10.555	10.3312	10.3798	10.4547	10.2603	9.93582	MTMR3
ENSG00000100335	10.6451	10.9809	10.7351	11.1226	10.959	10.8236	MIEF1
ENSG00000100336	7.08184	6.62552	7.46674	7.02652	7.36046	7.21238	APOL4
ENSG00000100342	6.66561	6.194	6.94933	6.54515	7.15472	7.05278	APOL1
ENSG00000100344	10.0565	8.79239	9.89882	10.2932	9.84251	9.84307	PNPLA3
ENSG00000100345	9.78028	9.92862	9.79528	9.48479	10.0019	10.555	MYH9
ENSG00000100346	7.89059	7.12974	7.73021	7.79829	8.34216	8.03106	CACNA1I
ENSG00000100347	9.51195	9.9237	9.53363	9.72114	9.58533	9.72984	SAMM50
ENSG00000100348	10.734	10.5987	10.8926	10.9512	10.7945	11.2087	TXN2
ENSG00000100350	9.47604	9.45965	9.45735	9.34015	9.20271	9.11902	FOXRED2
ENSG00000100353	12.125	12.2984	12.0309	12.5258	12.141	12.382	EIF3D
ENSG00000100354	12.0319	11.6791	11.7415	11.5719	11.6988	11.2886	TNRC6B
ENSG00000100359	8.16276	8.28447	7.92771	8.24361	7.91995	8.07337	SGSM3
ENSG00000100360	9.13994	9.62501	8.56141	9.23032	9.14815	9.20325	IFT27
ENSG00000100364	10.2391	10.0703	10.2075	10.0691	10.3595	10.0832	KIAA0930
ENSG00000100372	8.64171	8.53823	8.4634	8.58993	8.60726	8.87005	SLC25A17
ENSG00000100376	8.26974	7.8208	8.27516	8.42334	8.23723	8.15392	FAM118A
ENSG00000100379	8.70299	9.22198	8.97159	8.70352	8.92844	8.857	KCTD17
ENSG00000100380	12.1202	12.4192	12.331	11.7754	12.0973	12	ST13
ENSG00000100387	11.3881	11.6107	11.6588	11.6942	11.7658	11.7019	RBX1
ENSG00000100393	10.6803	10.4956	10.468	11.1013	10.4397	10.3367	EP300
ENSG00000100395	8.89346	8.91209	8.76375	8.85089	8.52591	8.74428	L3MBTL2
ENSG00000100399	6.194	6.37071	6.67496	6.194	6.59223	6.80566	CHADL
ENSG00000100401	10.245	10.2195	10.3833	10.4389	10.1357	10.4882	RANGAP1
ENSG00000100403	10.7163	10.8528	10.7154	10.6547	10.7386	10.481	ZC3H7B
ENSG00000100410	10.1922	10.3557	10.2235	9.96384	10.324	10.0527	PHF5A
ENSG00000100412	11.0865	10.9051	11.2573	11.2372	11.2528	11.3039	ACO2
ENSG00000100413	8.60052	8.71676	8.82143	8.70741	9.00292	9.04377	POLR3H
ENSG00000100416	8.13591	8.09312	7.74281	8.33913	7.95023	7.85965	TRMU
ENSG00000100417	9.31576	9.36789	9.3731	8.6918	9.27083	9.27057	PMM1
ENSG00000100418	8.9911	8.7551	8.98836	8.9648	9.35471	9.42707	DESI1
ENSG00000100422	9.73726	10.5444	9.54808	9.85023	9.69615	9.83655	CERK
ENSG00000100425	9.16537	8.96825	9.25229	9.06105	8.91705	8.64457	BRD1
ENSG00000100426	9.65601	9.80914	9.55446	9.43974	9.54577	9.32548	ZBED4
ENSG00000100427	9.69462	7.23238	9.21837	9.61801	9.2235	8.6636	MLC1
ENSG00000100429	7.98613	8.53823	8.44219	8.35439	8.40212	8.4947	HDAC10
ENSG00000100433	9.60899	8.30584	9.13087	9.59564	9.08124	8.84713	KCNK10
ENSG00000100439	8.29873	8.16608	8.39871	8.34933	8.23247	8.99123	ABHD4
ENSG00000100441	8.7309	9.80021	8.67388	8.30282	8.42289	8.97628	KHNYN
ENSG00000100442	10.9719	11.6016	11.2693	11.0614	11.41	11.186	FKBP3
ENSG00000100445	10.5943	10.9691	10.6963	10.8206	10.8142	10.8727	SDR39U1
ENSG00000100461	8.46033	8.95524	8.83747	8.13441	8.64964	7.80897	RBM23
ENSG00000100462	10.266	10.3275	10.2462	10.2691	10.4377	10.5814	PRMT5
ENSG00000100473	7.54532	8.31113	7.58863	7.41427	7.35016	6.93098	COCH
ENSG00000100478	7.85013	7.88191	7.84464	7.89697	7.79045	7.54331	AP4S1
ENSG00000100479	7.1927	7.94709	7.19858	7.30688	7.38074	7.43447	POLE2
ENSG00000100483	8.92678	9.00025	8.96917	9.0215	8.68057	8.49898	VCPKMT
ENSG00000100485	9.12445	9.17256	9.12657	8.95187	9.12866	8.7898	SOS2
ENSG00000100490	7.05158	6.194	7.03287	6.95245	6.95029	7.03657	CDKL1
ENSG00000100503	10.0308	9.75839	9.88503	9.61801	9.49377	9.58556	NIN
ENSG00000100504	6.89758	8.16016	7.04592	6.99043	7.22865	7.2255	PYGL
ENSG00000100505	10.2602	9.79842	10.3546	10.0059	10.345	10.1077	TRIM9
ENSG00000100519	10.817	10.8355	10.61	10.9912	10.8044	10.753	PSMC6
ENSG00000100522	9.22699	8.65306	9.23444	9.28503	9.14573	9.12983	GNPNAT1
ENSG00000100523	9.39924	9.3872	8.95948	9.21429	9.295	9.2971	DDHD1
ENSG00000100526	8.32709	8.92885	8.40605	8.42334	8.35524	8.49041	CDKN3
ENSG00000100528	10.586	10.7733	10.8359	10.7149	10.7346	11.0651	CNIH1
ENSG00000100532	7.92972	8.58192	7.85606	7.68169	8.14867	7.70852	CGRRF1
ENSG00000100554	10.4375	10.0689	10.5723	10.3107	10.6	10.6834	ATP6V1D
ENSG00000100564	8.02827	8.25175	8.234	8.43765	8.38527	8.31595	PIGH
ENSG00000100567	10.2936	10.729	10.4477	10.6789	10.6181	10.6789	PSMA3
ENSG00000100568	10.0646	9.88878	10.5754	10.4491	10.46	10.3216	VTI1B
[truncated: 15,808 more rows]

## Sheet: CO_rlog_mean_selected
symbol	CO_Ctrl_mean	CO_Ctrl_SD	CO_high_T3_Pulse_mean	CO_high_T3_Pulse_SD
SOX2	12.1915	0.294001	12.0793	0.421322
NES	10.5209	0.566167	9.91804	0.465867
PAX6	12.1175	1.88079	11.0293	0.373568
HES1	12.9746	0.534533	12.5734	0.159493
HES5	9.75923	1.49584	8.63456	0.901138
VIM	14.6747	0.354023	14.4847	0.548938
DCX	14.7424	0.0942186	14.8777	0.18798
MAP2	13.7746	0.968109	14.0616	0.227104
NEUROD1	9.78055	2.67998	8.05808	0.985461
NEUROD2	12.312	4.01314	14.9918	0.316762
RBFOX3	9.73484	0.416793	10.1496	0.19404
FOXG1	11.4684	3.5238	13.2452	0.429269
TBR1	9.92963	2.63202	11.3054	0.111703
RORB	10.2251	3.14111	8.46547	0.513279
SATB2	7.53138	0.406545	7.40158	0.512986
BCL11B	11.0939	2.73155	12.3029	0.301132
HOPX	9.09206	0.675018	9.15175	0.504741
EOMES	9.82543	1.92855	10.5541	0.232473
GAD1	7.57103	0.505862	7.26827	0.110532
GAD2	6.52637	0.293466	6.48049	0.248106
MITF	8.26007	0.163435	8.15209	0.419191
RPE65	6.68001	0.0499535	6.70122	0.341891
TTR	9.3638	2.48816	10.4002	2.93482
OLIG2	7.39627	1.23734	6.194	0
GFAP	8.35059	1.26587	9.08301	0.720081
SLC16A2	9.26617	0.222619	9.25814	0.17132
SLC16A10	7.60545	0.451264	8.06281	0.111296
SLC7A8	8.39275	0.225717	8.40647	0.607042
SLC7A5	9.45568	0.686244	9.90225	0.145266
DIO2	7.72571	0.866076	7.86627	0.248011
DIO3	7.23766	0.935433	9.38846	0.389491
THRA	12.4121	0.674736	13.0314	0.109162
THRB	8.80143	2.21398	7.50085	0.355814
