# Supplementary material for: Comparative Evaluation of hiPSC-Derived Brain Organoids as Platforms for Assessing Thyroid Hormone System Disrupting Chemicals
Source: Cells. 2026 May 22;15(11):963. doi: 10.3390/cells15110963 (PMC13256479; doi:10.3390/cells15110963)
Supplement: Supplementary file 1 [file cells-15-00963-s001.zip › 05_Supplementary Table S4_RNAseq_DGE_all genes.xlsx]

## Sheet: NSCO low T3 chronic vs Ctrl
gene_id	baseMean	log2FoldChange	lfcSE	stat	pvalue	padj	log2FoldChange_orig	lfcSE_orig	symbol
ENSG00000119138	1020.83	4.20797	0.193811	21.7996	2.34295e-105	4.0594e-101	4.23861	0.194436	KLF9
ENSG00000168453	952.669	4.02442	0.300004	13.5443	8.564e-42	7.41899e-38	4.09558	0.302384	HR
ENSG00000075223	1572.26	1.9578	0.344153	6.17662	6.54899e-10	2.83669e-06	2.0169	0.326539	SEMA3C
ENSG00000137642	1840.91	0.919112	0.402552	4.92172	8.57882e-07	0.00165152	1.28532	0.261152	SORL1
ENSG00000164841	192.038	0.702106	0.205323	5.03657	4.73938e-07	0.00117306	0.917552	0.182178	TMEM74
ENSG00000185559	6138.75	0.618099	0.0931194	7.09569	1.28708e-12	7.43331e-09	0.674503	0.0950582	DLK1
ENSG00000026508	208.022	0.583289	0.321203	4.47263	7.7263e-06	0.00779234	0.975502	0.218105	CD44
ENSG00000164199	895.964	0.523946	0.213472	4.50774	6.55204e-06	0.00753541	0.729522	0.161838	ADGRV1
ENSG00000140853	316.104	0.474481	0.679053	4.21503	2.4975e-05	0.0173086	1.67002	0.396207	NLRC5
ENSG00000163083	1641.01	0.452552	0.0856561	5.7656	8.13659e-09	2.34958e-05	0.491671	0.0852766	INHBB
ENSG00000103811	104.103	0.450882	0.33987	4.20617	2.59738e-05	0.0173086	0.936754	0.22271	CTSH
ENSG00000069702	455.519	0.440227	0.279476	4.193	2.75288e-05	0.0176653	0.778762	0.185729	TGFBR3
ENSG00000078804	2406.07	0.436605	0.121937	4.85165	1.22439e-06	0.00192853	0.509023	0.104918	TP53INP2
ENSG00000197406	337.798	0.422207	0.310809	4.14432	3.40823e-05	0.0206111	0.848693	0.204785	DIO3
ENSG00000162076	974.805	0.405194	0.11948	4.79527	1.62455e-06	0.00234558	0.473054	0.0986502	FLYWCH2
ENSG00000118495	1670.89	0.401039	0.141713	4.55916	5.13577e-06	0.00635588	0.493799	0.108309	PLAGL1
ENSG00000135597	3084.52	0.389402	0.0707114	6.03139	1.62551e-09	5.6327e-06	0.413567	0.068569	REPS1
ENSG00000152377	2249.43	0.386624	0.151117	4.45105	8.54522e-06	0.00779234	0.491452	0.110413	SPOCK1
ENSG00000113805	345.817	0.384536	0.264074	4.07233	4.65447e-05	0.0237186	0.704027	0.172881	CNTN3
ENSG00000009694	849.399	0.372994	0.184501	4.23008	2.33607e-05	0.0168645	0.528082	0.12484	TENM1
ENSG00000166147	311.443	0.368977	0.220027	4.10157	4.10359e-05	0.0221583	0.59089	0.144064	FBN1
ENSG00000071073	933.333	0.365993	0.208589	4.12446	3.7161e-05	0.0207694	0.565642	0.137143	MGAT4A
ENSG00000100346	603.316	0.33624	0.162814	4.23958	2.23943e-05	0.0168645	0.464156	0.109482	CACNA1I
ENSG00000151025	391.215	0.317204	0.211309	3.9807	6.87126e-05	0.0321761	0.540303	0.135731	GPR158
ENSG00000158258	1778.97	0.312029	0.237823	3.91262	9.13015e-05	0.0402107	0.602643	0.154026	CLSTN2
ENSG00000227766	1691.29	0.304327	0.251572	3.87758	0.000105499	0.0415426	0.640146	0.165089	NA
ENSG00000107130	6402.36	0.291758	0.0949548	4.86298	1.15629e-06	0.00192853	0.345119	0.0709686	NCS1
ENSG00000187098	195.547	0.291027	0.328506	3.90263	9.51541e-05	0.0402107	0.929967	0.238293	MITF
ENSG00000112419	396.139	0.289342	0.226567	3.86429	0.000111411	0.0419631	0.566976	0.146722	PHACTR2
ENSG00000232346	152.709	0.266714	0.246392	3.77701	0.00015872	0.0525226	0.626219	0.165797	RPS17P16
ENSG00000122012	324.5	0.265126	0.250313	3.77143	0.000162313	0.0525226	0.640021	0.169702	SV2C
ENSG00000180694	446.79	0.239912	0.182336	3.81126	0.00013826	0.0484741	0.451179	0.11838	TMEM64
ENSG00000188916	113.975	0.237918	0.292239	3.75189	0.000175504	0.0552871	0.842048	0.224433	INSYN2A
ENSG00000151067	1077.09	0.237502	0.221035	3.70794	0.000208953	0.0610221	0.552763	0.149076	CACNA1C
ENSG00000100376	2071.15	0.233968	0.175157	3.81464	0.000136383	0.0484741	0.43484	0.113992	FAM118A
ENSG00000010278	222.803	0.231429	0.273173	3.70509	0.00021132	0.0610221	0.761621	0.205561	CD9
ENSG00000240376	354.69	0.221015	0.236401	3.64581	0.000266549	0.0669309	0.615558	0.16884	RPS8P8
ENSG00000170915	658.838	0.217928	0.143367	3.90441	9.44554e-05	0.0402107	0.370984	0.0950168	PAQR8
ENSG00000075275	4813.67	0.210347	0.139176	3.89004	0.000100226	0.0412691	0.362065	0.0930747	CELSR1
ENSG00000006283	1084.92	0.201877	0.162306	3.71908	0.000199947	0.0597291	0.405643	0.109071	CACNA1G
ENSG00000124942	1206.78	0.200374	0.199923	3.60177	0.000316064	0.07105	0.503634	0.13983	AHNAK
ENSG00000007174	129.408	0.195002	0.285118	3.67334	0.000239404	0.0641515	0.906398	0.246751	DNAH9
ENSG00000245532	222.172	0.18909	0.256752	3.59032	0.000330273	0.0720281	0.763654	0.212698	NEAT1
ENSG00000272870	120.997	0.186412	0.240539	3.5526	0.000381448	0.0786782	0.684281	0.192614	SAP30-DT
ENSG00000008441	6688.2	0.183539	0.139994	3.72336	0.000196589	0.0597291	0.360665	0.0968655	NFIX
ENSG00000186470	241.371	0.175055	0.252778	3.55631	0.000376101	0.07851	0.782259	0.219964	BTN3A2
ENSG00000082497	1179.49	0.172699	0.127946	3.71941	0.000199689	0.0597291	0.338051	0.0908883	SERTAD4
ENSG00000183579	1004.36	0.170741	0.140033	3.6404	0.000272218	0.0673779	0.361745	0.0993697	ZNRF3
ENSG00000165983	621.189	0.170285	0.181472	3.50044	0.000464491	0.0877539	0.467525	0.133562	PTER
ENSG00000204261	140.75	0.161053	0.30464	3.68984	0.000224399	0.0628145	1.14592	0.31056	PSMB8-AS1
ENSG00000165985	839.387	0.160453	0.182714	3.45042	0.000559717	0.0989557	0.481468	0.139539	C1QL3
ENSG00000115282	443.946	0.160169	0.133523	3.59919	0.00031921	0.07105	0.350138	0.0972825	TTC31
ENSG00000110075	2660.42	0.158407	0.0867165	3.92777	8.57366e-05	0.0390914	0.268188	0.0682801	PPP6R3
ENSG00000154240	367.512	0.156944	0.169768	3.45475	0.000550794	0.0983821	0.44307	0.128249	CEP112
ENSG00000165029	992.089	0.156238	0.127721	3.59886	0.000319615	0.07105	0.339013	0.0942	ABCA1
ENSG00000206503	4721.45	0.152724	0.223578	3.43887	0.00058414	0.101208	0.684308	0.198992	HLA-A
ENSG00000125347	153.454	0.139836	0.262146	3.55667	0.000375588	0.07851	1.0057	0.282765	IRF1
ENSG00000258498	141.812	0.138517	0.236372	3.4575	0.000545207	0.0983821	0.831248	0.240419	DIO3OS
ENSG00000117602	741.255	0.13796	0.139329	3.41623	0.000634943	0.107049	0.372884	0.109151	RCAN3
ENSG00000166710	2962.61	0.126768	0.249096	3.5045	0.000457469	0.0877539	0.998312	0.284866	B2M
ENSG00000140750	944.748	0.126698	0.0903906	3.52876	0.000417519	0.0851052	0.269702	0.0764298	ARHGAP17
ENSG00000064393	8386.2	0.126501	0.0745495	3.63463	0.000278379	0.0679323	0.239732	0.0659576	HIPK2
ENSG00000196498	8477.68	0.126313	0.114313	3.41101	0.000647234	0.107827	0.319348	0.0936229	NCOR2
ENSG00000109819	214.959	0.122343	0.191826	3.28566	0.00101744	0.134663	0.610517	0.185813	PPARGC1A
ENSG00000259045	320.388	0.12158	0.214627	3.35571	0.000791626	0.121196	0.769624	0.229348	NA
ENSG00000158457	268.126	0.119053	0.159073	3.25003	0.00115394	0.140796	0.460304	0.141631	TSPAN33
ENSG00000165288	1284.17	0.117845	0.0903165	3.42708	0.000610119	0.104663	0.269972	0.0787762	BRWD3
ENSG00000115415	2869.47	0.117164	0.162524	3.23714	0.00120736	0.144267	0.478819	0.147914	STAT1
ENSG00000204228	271.745	0.116533	0.147319	3.24567	0.00117174	0.140983	0.421153	0.129758	HSD17B8
ENSG00000103222	818.035	0.115906	0.103707	3.35127	0.000804426	0.121196	0.299707	0.0894309	ABCC1
ENSG00000075240	2103.06	0.114358	0.0674743	3.50912	0.0004496	0.0875256	0.221784	0.0632024	GRAMD4
ENSG00000166689	577.703	0.112957	0.115355	3.28546	0.00101817	0.134663	0.329672	0.100343	PLEKHA7
ENSG00000092847	5352.01	0.112785	0.065355	3.49959	0.000465968	0.0877539	0.216578	0.0618867	AGO1
ENSG00000267139	403.072	0.111231	0.131361	3.23238	0.00122763	0.145684	0.376562	0.116497	NA
ENSG00000198691	5.26052	0.109647	0.662056	3.73192	0.000190024	NA	5.66513	1.51802	ABCA4
ENSG00000154222	693.364	0.108753	0.109488	3.26193	0.00110657	0.136945	0.317744	0.09741	CC2D1B
ENSG00000198838	194.172	0.10791	0.178258	3.20607	0.00134559	0.155425	0.591727	0.184564	RYR3
ENSG00000184371	210.886	0.10723	0.174467	3.19567	0.00139504	0.157977	0.571929	0.17897	CSF1
ENSG00000130749	1567.41	0.106777	0.0814634	3.32933	0.000870559	0.12723	0.251547	0.075555	ZC3H4
ENSG00000105559	102.944	0.106248	0.218415	3.37034	0.000750743	0.119334	0.916944	0.272062	PLEKHA4
ENSG00000198744	987.381	0.106184	0.17314	3.18883	0.00142851	0.160716	0.568723	0.178349	MTCO3P12
ENSG00000123643	386.311	0.106101	0.126004	3.19995	0.0013745	0.156675	0.366875	0.11465	SLC36A1
ENSG00000150760	1573.82	0.105918	0.0984285	3.26389	0.00109895	0.136945	0.291844	0.089416	DOCK1
ENSG00000175352	298.04	0.103949	0.147973	3.15863	0.00158513	0.17493	0.450331	0.142572	NRIP3
ENSG00000029534	456.326	0.102528	0.140619	3.15241	0.00161929	0.176452	0.423941	0.134482	ANK1
ENSG00000112394	283.338	0.101011	0.178514	3.18347	0.00145519	0.162662	0.630032	0.197907	SLC16A10
ENSG00000204592	1795.9	0.100651	0.16164	3.1448	0.00166202	0.178858	0.526887	0.167542	HLA-E
ENSG00000236814	79.2405	0.100288	0.198584	3.2686	0.00108082	0.136688	0.795753	0.243454	NA
ENSG00000137486	866.064	0.0982994	0.142753	3.12068	0.00180434	0.185252	0.443237	0.142032	ARRB1
ENSG00000155393	399.706	0.0977955	0.123748	3.1317	0.00173798	0.184738	0.372245	0.118863	HEATR3
ENSG00000050438	5652.1	0.0949139	0.068798	3.20327	0.00135875	0.155905	0.21961	0.0685579	SLC4A8
ENSG00000168487	497	0.0947546	0.123224	3.10554	0.00189932	0.190217	0.375872	0.121033	BMP1
ENSG00000254681	826.198	0.0935614	0.105926	3.11731	0.00182511	0.186011	0.322125	0.103334	PKD1P5
ENSG00000069188	7162.22	0.0913903	0.0882486	3.12025	0.00180698	0.185252	0.273681	0.0877113	SDK2
ENSG00000121904	1360.53	0.0913482	0.122845	3.0757	0.00210012	0.196921	0.38125	0.123956	CSMD2
ENSG00000220472	277.578	0.0912163	0.147739	3.07477	0.00210666	0.196921	0.490609	0.15956	RPS3P4
ENSG00000173193	249.258	0.0912051	0.15388	3.08295	0.0020496	0.194952	0.524579	0.170155	PARP14
ENSG00000204264	80.9023	0.0902442	0.273363	3.51565	0.000438686	0.0875256	1.4541	0.413607	PSMB8
ENSG00000143641	7560.88	0.0878013	0.0648626	3.09882	0.00194293	0.191737	0.206959	0.0667864	GALNT2
ENSG00000143032	687.693	0.0873292	0.1583	3.07373	0.00211401	0.196921	0.573218	0.186489	BARHL2
ENSG00000265692	7.44419	0.0870381	0.559381	3.58794	0.000333297	NA	4.91434	1.36968	LINC01970
ENSG00000107821	48.0185	0.0866494	0.2382	3.44337	0.000574505	0.100544	1.26632	0.367754	KAZALD1
ENSG00000267278	102.655	0.0858911	0.163473	3.0854	0.00203278	0.194952	0.620175	0.201003	NA
ENSG00000134769	1870.38	0.0848397	0.0942303	3.03607	0.0023968	0.210797	0.296837	0.09777	DTNA
ENSG00000116106	6490.14	0.0839556	0.0932937	3.02648	0.00247416	0.21327	0.294933	0.0974506	EPHA4
ENSG00000135862	2975.47	0.0836252	0.0616281	3.0322	0.00242782	0.212446	0.195493	0.0644726	LAMC1
ENSG00000140632	3409.81	0.083419	0.053647	3.04369	0.00233698	0.208714	0.167805	0.0551321	GLYR1
ENSG00000008083	3038.54	0.0821746	0.0576761	3.01001	0.00261237	0.221872	0.181185	0.0601939	JARID2
ENSG00000144724	6060.79	0.0815415	0.109329	2.99068	0.00278354	0.228488	0.352341	0.117813	PTPRG
ENSG00000178882	452.53	0.0806268	0.0998351	2.98493	0.00283647	0.228488	0.32067	0.10743	RFLNA
ENSG00000183474	443.517	0.0806014	0.104042	2.98295	0.00285487	0.228488	0.335237	0.112385	GTF2H2C
ENSG00000163629	2717.99	0.0789248	0.0660216	2.95585	0.00311808	0.237086	0.210572	0.0712392	PTPN13
ENSG00000111218	294.892	0.0778515	0.125612	2.95795	0.0030969	0.237086	0.431188	0.145772	PRMT8
ENSG00000101974	927.363	0.0776919	0.118964	2.95279	0.00314913	0.237086	0.400927	0.135779	ATP11C
ENSG00000138002	1028.66	0.077429	0.0822838	2.94783	0.00320014	0.238294	0.266665	0.0904615	IFT172
ENSG00000164651	2603.19	0.0765324	0.0736267	2.92873	0.00340347	0.247905	0.238172	0.0813226	SP8
ENSG00000100422	3422.83	0.076361	0.0666554	2.91601	0.00354537	0.249534	0.213385	0.0731769	CERK
ENSG00000159433	1191.75	0.0756689	0.0848762	2.92628	0.00343047	0.247905	0.277273	0.0947528	STARD9
ENSG00000166025	2255.07	0.0756278	0.0646998	2.90075	0.00372275	0.254235	0.206233	0.0710964	AMOTL1
ENSG00000179051	3944.37	0.0751384	0.0712492	2.90505	0.00367194	0.254235	0.230613	0.0793836	RCC2
ENSG00000181722	505.331	0.0745284	0.10114	2.91697	0.00353447	0.249534	0.336817	0.115468	ZBTB20
ENSG00000112655	3616.44	0.0740087	0.0700009	2.88593	0.00390265	0.256493	0.226698	0.078553	PTK7
ENSG00000068650	1841.27	0.0739004	0.0733571	2.89043	0.00384712	0.256414	0.239003	0.0826876	ATP11A
ENSG00000101333	965.954	0.0729329	0.125997	2.91776	0.00352551	0.249534	0.454012	0.155603	PLCB4
ENSG00000249264	1465.92	0.0728353	0.103193	2.89886	0.0037452	0.254235	0.348705	0.12029	NA
ENSG00000221923	487.061	0.0726519	0.0929011	2.89272	0.00381918	0.256414	0.309979	0.107158	ZNF880
ENSG00000104885	4720.59	0.0723523	0.0715072	2.86431	0.00417915	0.265021	0.233347	0.081467	DOT1L
ENSG00000129038	262.704	0.0707428	0.142432	2.9474	0.00320458	0.238294	0.575925	0.195401	LOXL1
ENSG00000186635	655.62	0.0706641	0.0811584	2.8574	0.00427121	0.265727	0.270475	0.0946575	ARAP1
ENSG00000181744	1781.62	0.0684298	0.117287	2.86608	0.00415592	0.265021	0.427968	0.149322	DIPK2A
ENSG00000160877	2209.82	0.0682989	0.0624613	2.77276	0.00555829	0.30497	0.199134	0.0718179	NACC1
ENSG00000131242	4400.09	0.067772	0.0673948	2.78309	0.00538438	0.302889	0.220496	0.0792271	RAB11FIP4
ENSG00000085733	3292.46	0.0673101	0.0626412	2.75685	0.00583603	0.31305	0.200342	0.0726703	CTTN
ENSG00000119638	2148.6	0.0671203	0.0636347	2.7579	0.00581739	0.313019	0.204828	0.0742694	NEK9
ENSG00000266954	112.306	0.0663425	0.140398	2.92049	0.00349477	0.249534	0.598976	0.205094	NA
ENSG00000159167	449.701	0.0657526	0.136488	2.9	0.00373167	0.254235	0.571693	0.197136	STC1
ENSG00000112159	1318.14	0.0654768	0.0809702	2.7873	0.00531492	0.299956	0.277548	0.0995758	MDN1
ENSG00000151208	7995.1	0.0654656	0.068635	2.752	0.00592334	0.315244	0.22767	0.082729	DLG5
ENSG00000230383	410.612	0.0649065	0.0942374	2.80061	0.00510063	0.290702	0.332474	0.118715	RPL6P19
ENSG00000100345	4206.35	0.0648869	0.0882923	2.79222	0.00523478	0.296398	0.307913	0.110275	MYH9
ENSG00000168675	1105.53	0.0645311	0.11611	2.82858	0.00467552	0.282258	0.440511	0.155736	LDLRAD4
ENSG00000135540	2504.25	0.0635309	0.0626364	2.69342	0.00707224	0.341319	0.202475	0.0751739	NHSL1
ENSG00000204525	1866.59	0.0632992	0.146811	2.95163	0.00316097	0.237086	0.696354	0.235921	HLA-C
ENSG00000166265	252.469	0.0632338	0.117114	2.81928	0.00481317	0.28738	0.453596	0.160891	CYYR1
ENSG00000164916	3527.71	0.0627504	0.0592208	2.66094	0.00779234	0.355451	0.186367	0.0700381	FOXK1
ENSG00000107551	734.967	0.0627167	0.0800713	2.74761	0.00600308	0.316074	0.278859	0.101491	RASSF4
ENSG00000196372	709.169	0.0626489	0.0800063	2.74652	0.00602311	0.316074	0.278719	0.101481	ASB13
ENSG00000249465	19.5719	0.0622991	0.266455	3.38442	0.000713278	NA	1.8034	0.532854	NA
ENSG00000159214	233.685	0.0618644	0.120913	2.81838	0.0048267	0.28738	0.486681	0.172681	CCDC24
ENSG00000058056	832.903	0.0610111	0.0894218	2.7447	0.00605659	0.316074	0.322361	0.117448	USP13
ENSG00000007202	4414.95	0.0607567	0.0620437	2.64336	0.00820888	0.360982	0.201743	0.0763209	BLTP2
ENSG00000009335	1635.92	0.0606373	0.0600324	2.62857	0.00857456	0.368642	0.191694	0.0729273	UBE3C
ENSG00000108932	576.393	0.0604802	0.0741332	2.69816	0.00697245	0.341256	0.257787	0.095542	SLC16A6
ENSG00000164616	28.8451	0.0603124	0.197803	3.27577	0.00105373	0.136246	1.30446	0.398216	NA
ENSG00000267302	57.0683	0.0602597	0.1502	2.97944	0.00288777	0.228488	0.781769	0.262388	RNFT1-DT
ENSG00000168481	36.6806	0.0602239	0.214526	3.3189	0.000903744	0.128346	1.44306	0.4348	LGI3
ENSG00000177119	853.923	0.0602063	0.0648169	2.65087	0.00802851	0.356194	0.215846	0.0814246	ANO6
ENSG00000084112	1140.39	0.0601134	0.0631519	2.63944	0.00830442	0.364259	0.207826	0.0787387	SSH1
ENSG00000196352	175.849	0.0600684	0.122359	2.81014	0.00495203	0.28808	0.510398	0.181627	CD55
ENSG00000169598	254.001	0.0600438	0.103118	2.75817	0.00581259	0.313019	0.391067	0.141785	DFFB
ENSG00000130702	3319.26	0.059785	0.0670322	2.65638	0.00789845	0.355451	0.226879	0.085409	LAMA5
ENSG00000049089	1067.22	0.0596138	0.121303	2.803	0.00506296	0.290052	0.506244	0.180608	COL9A2
ENSG00000126215	818.597	0.0594037	0.0646532	2.63691	0.00836654	0.364578	0.215958	0.0818983	XRCC3
ENSG00000049618	4330.09	0.0593885	0.0620116	2.62006	0.00879148	0.371515	0.20282	0.0774105	ARID1B
ENSG00000118263	4424.62	0.0593162	0.0782864	2.69528	0.00703285	0.341319	0.278052	0.103162	KLF7
ENSG00000078124	937.551	0.0586731	0.0748285	2.67435	0.00748753	0.350939	0.264112	0.0987575	ACER3
ENSG00000184588	1477.84	0.0583316	0.0825437	2.6938	0.00706417	0.341319	0.299091	0.111029	PDE4B
ENSG00000160049	2448.97	0.058274	0.0534294	2.54251	0.011006	0.401451	0.157651	0.0620061	DFFA
ENSG00000227799	24.3887	0.0581142	0.198736	3.27278	0.00106496	NA	1.35006	0.412512	NA
ENSG00000186566	3100.25	0.0579328	0.0520117	2.52893	0.0114412	0.407019	0.150122	0.0593619	GPATCH8
ENSG00000173218	431.318	0.0578154	0.107856	2.74559	0.00604014	0.316074	0.429002	0.156251	VANGL1
ENSG00000183833	265.758	0.0577985	0.131261	2.84107	0.00449618	0.274298	0.60846	0.214165	CFAP91
ENSG00000140526	3286.46	0.0577384	0.0560038	2.54815	0.0108296	0.400549	0.171984	0.0674936	ABHD2
ENSG00000053372	1215.95	0.0574956	0.0605415	2.57749	0.00995212	0.393042	0.197012	0.0764357	MRTO4
ENSG00000134762	64.6774	0.0573453	0.150267	2.98713	0.0028161	0.228488	0.835482	0.279694	DSC3
ENSG00000101144	3900.93	0.0573047	0.0792993	2.67006	0.00758385	0.35322	0.287073	0.107516	BMP7
ENSG00000177542	2458.5	0.057254	0.0600542	2.56966	0.0101798	0.394577	0.194632	0.0757421	SLC25A22
ENSG00000131323	2210.04	0.0570664	0.0552768	2.53015	0.0114013	0.40646	0.168284	0.0665115	TRAF3
ENSG00000145050	1689.06	0.0568743	0.0601748	2.56397	0.0103482	0.397544	0.195665	0.0763133	MANF
ENSG00000133131	333.846	0.0565059	0.0837769	2.67224	0.0075346	0.351872	0.309663	0.115881	MORC4
ENSG00000187605	4245.89	0.0562239	0.0577465	2.53327	0.0113003	0.40646	0.182815	0.0721656	TET3
ENSG00000132510	5897.98	0.055967	0.0693699	2.60935	0.00907133	0.379476	0.243893	0.0934686	KDM6B
ENSG00000137834	83.6297	0.0558641	0.154252	3.02725	0.00246793	0.21327	0.917904	0.303214	SMAD6
ENSG00000181467	1233.67	0.0558558	0.0594894	2.5408	0.01106	0.402576	0.192956	0.0759429	RAP2B
ENSG00000141441	415.494	0.0557537	0.106744	2.72188	0.00649123	0.328002	0.434537	0.159646	GAREM1
ENSG00000099875	2037.03	0.0557246	0.0559029	2.5092	0.0121005	0.417637	0.172673	0.0688159	MKNK2
ENSG00000106236	476.594	0.0556763	0.101976	2.70764	0.00677635	0.334493	0.406134	0.149996	NPTX2
ENSG00000176533	1188.26	0.0555799	0.0690366	2.60157	0.00927977	0.381017	0.242978	0.0933966	GNG7
ENSG00000106591	838.286	0.0553736	0.0705206	2.60621	0.00915508	0.379476	0.250561	0.0961399	MRPL32
ENSG00000113361	710.666	0.0550494	0.10865	2.72103	0.00650788	0.328002	0.451531	0.165941	CDH6
ENSG00000082438	124.799	0.0548907	0.135085	2.86225	0.00420644	0.265021	0.689882	0.241028	COBLL1
ENSG00000261801	146.84	0.054863	0.114779	2.74213	0.00610416	0.317599	0.496658	0.181121	LOXL1-AS1
ENSG00000243829	698.228	0.054649	0.0755883	2.61839	0.00883452	0.371521	0.276321	0.105531	RPS9P4
ENSG00000280780	743.887	0.0539391	0.0641727	2.54471	0.0109368	0.401437	0.221077	0.0868772	JAKMIP2-AS1
ENSG00000075711	1914.82	0.0539306	0.0509617	2.43948	0.0147085	0.451146	0.145085	0.0594737	DLG1
ENSG00000063180	1161.07	0.0538903	0.0662541	2.55828	0.010519	0.399851	0.232077	0.0907158	CA11
ENSG00000164953	596.724	0.0535593	0.0853047	2.63657	0.00837482	0.364578	0.326464	0.123821	TMEM67
ENSG00000196663	1487.43	0.0535065	0.0598265	2.50255	0.0123301	0.420535	0.197655	0.0789813	TECPR2
ENSG00000136859	420.549	0.0531372	0.10005	2.67404	0.00749436	0.350939	0.408902	0.152916	ANGPTL2
ENSG00000106948	2162.74	0.0530506	0.0624171	2.51658	0.0118501	0.41311	0.212966	0.0846253	AKNA
ENSG00000116299	636.947	0.052995	0.0687093	2.5594	0.0104854	0.399851	0.246391	0.096269	ELAPOR1
ENSG00000132849	408.898	0.052987	0.0831422	2.62189	0.00874426	0.371166	0.31766	0.121157	PATJ
ENSG00000227051	8190.72	0.0527025	0.068446	2.55323	0.0106729	0.400518	0.245659	0.0962149	C14orf132
ENSG00000196975	178.132	0.0524794	0.104402	2.68135	0.00733258	0.350939	0.440936	0.164445	ANXA4
ENSG00000188549	36.3566	0.0524345	0.171097	3.15314	0.00161527	0.176452	1.19493	0.378965	CCDC9B
ENSG00000176826	104.699	0.0523783	0.132867	2.84444	0.00444902	0.272381	0.705593	0.248061	FKBP9P1
ENSG00000273679	39.0573	0.052247	0.152854	3.02822	0.00246002	0.21327	0.978443	0.323109	LOC441711
ENSG00000149311	1691.26	0.0519778	0.0647586	2.51694	0.0118381	0.41311	0.227683	0.0904603	ATM
ENSG00000117525	132.277	0.0519219	0.109043	2.69402	0.00705949	0.341319	0.478244	0.17752	F3
ENSG00000204186	2022.18	0.0517012	0.0613394	2.48476	0.012964	0.431122	0.209054	0.0841344	ZDBF2
ENSG00000143409	416.983	0.051347	0.079966	2.58746	0.00966865	0.3884	0.307206	0.118729	MINDY1
ENSG00000160796	523.717	0.0511363	0.0785385	2.57882	0.00991397	0.393042	0.300646	0.116583	NBEAL2
ENSG00000149212	3846.61	0.0510711	0.0663282	2.51349	0.0119544	0.415337	0.237986	0.0946834	SESN3
ENSG00000074657	7838.57	0.0506947	0.0457442	2.35903	0.0183226	0.485725	0.117971	0.0500081	ZNF532
ENSG00000259652	44.5112	0.0503274	0.145581	2.97005	0.00297752	0.231338	0.922519	0.310607	NA
ENSG00000157423	347.667	0.0503023	0.106225	2.6675	0.00764184	0.354255	0.470728	0.176468	HYDIN
ENSG00000185432	476.244	0.0502286	0.0798734	2.57093	0.0101425	0.394577	0.310574	0.120802	METTL7A
ENSG00000140481	57.0067	0.0501786	0.154348	3.04717	0.00231005	0.207378	1.0464	0.343401	CCDC33
ENSG00000124788	517.631	0.0501465	0.0713722	2.53017	0.0114009	0.40646	0.266836	0.105462	ATXN1
ENSG00000087116	778.432	0.0500385	0.0719627	2.53172	0.0113506	0.40646	0.270207	0.106729	ADAMTS2
ENSG00000155506	8780.13	0.0499253	0.0586127	2.42818	0.0151749	0.458049	0.195636	0.0805689	LARP1
ENSG00000158560	513.254	0.0498934	0.0747196	2.54352	0.0109741	0.401437	0.284948	0.112029	DYNC1I1
ENSG00000117595	67.0849	0.0497968	0.128105	2.80443	0.00504055	0.290052	0.692739	0.247016	IRF6
ENSG00000100095	10075.3	0.049786	0.0824119	2.57438	0.010042	0.393636	0.325606	0.126479	SEZ6L
ENSG00000090565	3323.96	0.0497389	0.0540932	2.37747	0.0174317	0.474979	0.167012	0.0702478	RAB11FIP3
ENSG00000163349	2892.8	0.0497135	0.0508116	2.34759	0.0188955	0.491566	0.146094	0.0622317	HIPK1
ENSG00000104081	1029.99	0.0495077	0.105409	2.6566	0.00789331	0.355451	0.471363	0.177431	BMF
ENSG00000100647	1278.9	0.0493348	0.0587799	2.41943	0.015545	0.463336	0.197653	0.0816942	SUSD6
ENSG00000073169	620.295	0.0492357	0.0657803	2.47975	0.0131473	0.433886	0.239056	0.096403	SELENOO
ENSG00000136159	503.821	0.0489575	0.073524	2.52326	0.0116273	0.407803	0.28154	0.111578	NUDT15
ENSG00000119414	1426.92	0.0488415	0.0571924	2.3938	0.0166749	0.473306	0.188386	0.0786977	PPP6C
ENSG00000126522	176.885	0.0488019	0.0921169	2.59627	0.00942415	0.382895	0.385575	0.148511	ASL
ENSG00000124782	276.283	0.0482305	0.0829102	2.55423	0.0106422	0.400518	0.334775	0.131067	RREB1
ENSG00000171365	723.487	0.0478826	0.073388	2.50593	0.012213	0.420193	0.284198	0.11341	CLCN5
ENSG00000149782	744.627	0.0478649	0.0656919	2.45662	0.0140252	0.44834	0.24185	0.0984485	PLCB3
ENSG00000144057	2767.64	0.0475515	0.0874635	2.56258	0.0103898	0.398259	0.364299	0.142161	ST6GAL2
ENSG00000214176	303.887	0.0473647	0.0914546	2.57569	0.0100041	0.393042	0.38998	0.151408	PLEKHM1P1
ENSG00000105738	2046.7	0.0473007	0.0808194	2.53226	0.0113331	0.40646	0.327093	0.129171	SIPA1L3
ENSG00000129933	2132.44	0.0472341	0.0527826	2.31379	0.0206793	0.50607	0.16127	0.0696997	MAU2
ENSG00000150938	2023.19	0.0471877	0.0555718	2.34495	0.0190298	0.49327	0.180345	0.0769079	CRIM1
ENSG00000197077	657.541	0.0470938	0.0669502	2.45334	0.0141535	0.448439	0.251016	0.102316	KIAA1671
ENSG00000259366	45.0783	0.0470605	0.135036	2.87926	0.00398608	0.258662	0.848023	0.294528	NA
ENSG00000162885	324.773	0.0469674	0.0757276	2.50386	0.0122848	0.420193	0.300126	0.119865	B3GALNT2
ENSG00000130707	2279.43	0.0466778	0.0676093	2.45127	0.0142354	0.448439	0.25592	0.104403	ASS1
ENSG00000128731	4022.55	0.0465924	0.0656424	2.43522	0.0148827	0.454774	0.244851	0.100546	HERC2
ENSG00000164828	3864.21	0.0465473	0.0498172	2.27065	0.0231679	0.524715	0.142169	0.0626113	SUN1
ENSG00000085741	19.244	0.0462982	0.212547	3.23432	0.00121934	NA	1.71392	0.529918	WNT11
ENSG00000196295	561.407	0.0461442	0.0657581	2.42869	0.0151535	0.458049	0.246741	0.101594	NA
ENSG00000160145	2342.08	0.0461336	0.0739579	2.48176	0.0130737	0.432279	0.293332	0.118195	KALRN
ENSG00000150403	1641.14	0.0460769	0.053405	2.29778	0.0215743	0.512031	0.167156	0.0727467	TMCO3
ENSG00000269652	44.2746	0.0459373	0.133334	2.86647	0.00415081	0.265021	0.850641	0.296756	NA
ENSG00000197724	4752.63	0.045881	0.0487953	2.24816	0.0245658	0.534707	0.136141	0.0605565	PHF2
ENSG00000160179	336.233	0.0458139	0.0918461	2.5579	0.0105307	0.399851	0.402622	0.157403	ABCG1
ENSG00000136478	1009.69	0.0456719	0.0660449	2.42308	0.0153894	0.462241	0.249745	0.103069	TEX2
ENSG00000138496	90.567	0.0456252	0.142982	2.96556	0.00302137	0.233697	1.00418	0.338615	PARP9
ENSG00000128165	877.192	0.0456055	0.0608295	2.37537	0.0175312	0.474979	0.218155	0.0918402	ADM2
ENSG00000112851	2455.81	0.0454677	0.057207	2.33271	0.0196634	0.497354	0.194632	0.0834359	ERBIN
ENSG00000196458	523.368	0.0453436	0.0778903	2.48977	0.0127826	0.43005	0.318833	0.128057	ZNF605
ENSG00000227543	855.508	0.0452533	0.0564472	2.31958	0.0203634	0.502942	0.189854	0.0818484	NA
ENSG00000123307	206.263	0.045172	0.0908688	2.54559	0.0109092	0.401301	0.400407	0.157294	NEUROD4
ENSG00000179295	6155.78	0.0451698	0.0471564	2.22297	0.0262175	0.549267	0.126503	0.056907	PTPN11
ENSG00000132424	6628.63	0.045154	0.0514508	2.25625	0.0240551	0.533596	0.154745	0.0685851	PNISR
ENSG00000156564	699.072	0.0450673	0.0872348	2.52823	0.011464	0.407019	0.377012	0.149121	LRFN2
ENSG00000074211	2020.02	0.0450411	0.0545731	2.2921	0.0218999	0.514114	0.177112	0.0772705	PPP2R2C
ENSG00000187240	694.367	0.0449101	0.0667972	2.41619	0.0156837	0.464278	0.256425	0.106128	DYNC2H1
ENSG00000091490	1468.16	0.0449008	0.0664504	2.41339	0.015805	0.464278	0.254401	0.105413	SEL1L3
ENSG00000128915	1543.3	0.0448106	0.0516231	2.25103	0.0243837	0.533596	0.156429	0.0694922	ICE2
ENSG00000204104	752.877	0.0448051	0.0689066	2.42967	0.0151124	0.457981	0.269125	0.110766	TRAF3IP1
ENSG00000170473	665.021	0.0448007	0.0626258	2.3791	0.0173551	0.474281	0.231484	0.097299	PYM1
ENSG00000100731	2268.52	0.0446813	0.0588918	2.33828	0.0193728	0.49448	0.207717	0.0888333	PCNX1
ENSG00000268945	4.40614	0.0446788	0.388855	3.35388	0.000796857	NA	4.96225	1.47955	NA
ENSG00000107819	1672.19	0.0446641	0.0585016	2.3335	0.019622	0.497153	0.205142	0.0879118	SFXN3
ENSG00000115306	10133.8	0.044567	0.0592243	2.34	0.0192835	0.49448	0.210201	0.0898292	SPTBN1
ENSG00000198626	150.429	0.0445346	0.127234	2.80687	0.00500256	0.289881	0.793477	0.282691	RYR2
ENSG00000126106	1174.31	0.0444792	0.0518524	2.24686	0.0246487	0.535167	0.158544	0.0705624	TMEM53
ENSG00000139726	3373.21	0.0444533	0.0513513	2.24041	0.0250641	0.538785	0.154999	0.0691833	DENR
ENSG00000227939	760.436	0.0440189	0.0616812	2.35645	0.0184504	0.487153	0.227612	0.0965908	RPL3P2
ENSG00000114302	2892.84	0.0438812	0.0491174	2.20479	0.027469	0.554695	0.140092	0.0635399	PRKAR2A
ENSG00000127124	397.821	0.043815	0.0826222	2.48976	0.0127829	0.43005	0.354928	0.142555	HIVEP3
ENSG00000166908	713.113	0.0436307	0.0566107	2.29182	0.0219163	0.514114	0.194454	0.0848472	PIP4K2C
ENSG00000075151	4762.71	0.0435539	0.0514196	2.22239	0.0262569	0.549267	0.156825	0.070566	EIF4G3
ENSG00000111087	103.34	0.0435147	0.144722	2.98779	0.00281005	0.228488	1.08647	0.363636	GLI1
ENSG00000160323	505.953	0.0434402	0.0657361	2.38318	0.0171639	0.473624	0.25464	0.106849	ADAMTS13
ENSG00000140553	1824.91	0.0431957	0.050318	2.20171	0.0276859	0.554801	0.149368	0.0678417	UNC45A
ENSG00000072121	745.671	0.0431579	0.0634779	2.35879	0.0183345	0.485725	0.241487	0.102377	ZFYVE26
ENSG00000163399	9850.18	0.0430969	0.0468157	2.1706	0.0299613	0.572972	0.125765	0.0579404	ATP1A1
ENSG00000234745	2504.55	0.0430211	0.114447	2.67865	0.00739202	0.350939	0.646824	0.241474	HLA-B
ENSG00000162643	51.9383	0.0429984	0.137184	2.92139	0.00348477	0.249534	0.990685	0.339115	DNAI3
ENSG00000241472	797.269	0.0429599	0.0764601	2.44574	0.0144556	0.449655	0.32115	0.13131	PTPRG-AS1
ENSG00000184731	11.0087	0.0428474	0.28526	3.22035	0.00128036	NA	2.6743	0.830438	FAM110C
ENSG00000105221	2410.88	0.0427797	0.0498464	2.18733	0.0287184	0.562232	0.146554	0.0670014	AKT2
ENSG00000164946	166.486	0.0427234	0.109892	2.63774	0.00834593	0.364578	0.596375	0.226093	FREM1
ENSG00000272677	72.3281	0.0425292	0.112278	2.65794	0.00786201	0.355451	0.628666	0.236524	HNRNPD-DT
ENSG00000278581	10.0403	0.0424922	0.280164	3.21653	0.00129749	NA	2.61926	0.814311	MIR6080
ENSG00000198435	1277.63	0.0424832	0.0695572	2.39583	0.0165827	0.472388	0.281271	0.1174	NRARP
ENSG00000160991	2564.27	0.0424394	0.0552511	2.25175	0.0243383	0.533596	0.18735	0.083202	ORAI2
ENSG00000154645	161.117	0.0424089	0.101005	2.57003	0.010169	0.394577	0.507219	0.197359	CHODL
ENSG00000223459	455.164	0.0423951	0.0751505	2.42953	0.0151183	0.457981	0.315781	0.129976	TCAF1P1
ENSG00000254453	130.091	0.0423487	0.0981599	2.55152	0.0107255	0.400549	0.481766	0.188815	NAV2-AS2
ENSG00000185633	125.985	0.0422834	0.101483	2.57218	0.010106	0.394577	0.513359	0.199581	NDUFA4L2
ENSG00000076555	377.789	0.0421034	0.0802445	2.45277	0.0141762	0.448439	0.349419	0.142459	ACACB
ENSG00000233885	587.166	0.0420858	0.0621478	2.32741	0.0199437	0.499082	0.236191	0.101482	NA
ENSG00000173821	1039.63	0.042066	0.0594323	2.29788	0.0215684	0.512031	0.218067	0.094899	RNF213
ENSG00000100228	590.87	0.0419334	0.0720395	2.40327	0.016249	0.469217	0.298708	0.124292	RAB36
ENSG00000134243	3136.59	0.0418584	0.0503398	2.17301	0.0297796	0.572972	0.151559	0.0697462	SORT1
ENSG00000134438	11.3278	0.0417697	0.3483	3.25961	0.00111564	NA	4.08845	1.25428	RAX
ENSG00000184787	4402.12	0.0416333	0.0463023	2.13159	0.0330403	0.584775	0.123694	0.0580287	UBE2G2
ENSG00000198677	2522.91	0.0415976	0.0479086	2.14117	0.0322604	0.583448	0.134367	0.0627541	SKIC3
ENSG00000198832	372.966	0.0414079	0.0698882	2.38019	0.0173037	0.473624	0.287598	0.12083	SELENOM
ENSG00000060237	7016.04	0.0413275	0.0494675	2.1508	0.0314923	0.578203	0.145913	0.0678415	WNK1
ENSG00000185900	277.274	0.0412755	0.0770433	2.42268	0.0154066	0.462241	0.333328	0.137587	POMK
ENSG00000275023	3893.21	0.0412646	0.0540989	2.21323	0.0268819	0.55251	0.181428	0.0819745	MLLT6
ENSG00000188803	10953	0.0412418	0.112557	2.65884	0.00784098	0.355451	0.657681	0.247356	SHISA6
ENSG00000235522	596.192	0.0410933	0.0603302	2.29066	0.0219834	0.514114	0.227057	0.099123	NA
ENSG00000259845	21.0376	0.0410924	0.166131	3.10261	0.00191821	NA	1.40578	0.453096	NA
ENSG00000260230	1139.16	0.0409441	0.0558633	2.23213	0.0256064	0.546376	0.195551	0.0876073	FRRS1L
ENSG00000155980	7631.99	0.040881	0.0590383	2.27194	0.02309	0.524321	0.218733	0.0962757	KIF5A
ENSG00000139636	1810.46	0.0408271	0.0504113	2.15173	0.0314189	0.578203	0.153875	0.0715124	LMBR1L
ENSG00000183715	5924.43	0.0406694	0.0747893	2.39982	0.0164029	0.470525	0.321988	0.134171	OPCML
ENSG00000178950	2106.25	0.0404997	0.0520584	2.16825	0.03014	0.572972	0.167339	0.0771772	GAK
ENSG00000127946	3558.73	0.0401944	0.0456539	2.09179	0.036457	0.602149	0.120822	0.0577603	HIP1
ENSG00000163870	729.139	0.0400247	0.0567435	2.22704	0.0259443	0.549267	0.204622	0.0918807	TPRA1
ENSG00000165661	2276.65	0.0400102	0.0501635	2.13077	0.0331083	0.584775	0.153479	0.0720298	QSOX2
ENSG00000206149	695.681	0.0399231	0.0570564	2.22936	0.0257897	0.548261	0.207239	0.0929586	HERC2P9
ENSG00000090905	2981.19	0.0399215	0.0492115	2.11622	0.0343261	0.590046	0.146283	0.0691245	TNRC6A
ENSG00000119772	4315.84	0.0398837	0.0523881	2.16075	0.0307144	0.575305	0.171327	0.0792903	DNMT3A
ENSG00000162591	2107.41	0.0397683	0.0586997	2.24759	0.0246024	0.534832	0.219696	0.0977473	MEGF6
ENSG00000230650	8.74282	0.0397317	0.335529	3.23417	0.00121997	NA	4.00367	1.23793	LOC442041
ENSG00000198546	258.087	0.0397207	0.0718172	2.3652	0.0180204	0.481098	0.307487	0.130005	ZNF511
ENSG00000183943	2870.89	0.0397093	0.0514013	2.14231	0.0321689	0.583011	0.16387	0.0764923	PRKX
ENSG00000231329	154.163	0.0396242	0.0947864	2.50354	0.0122959	0.420193	0.482281	0.19264	NA
ENSG00000009413	3618.87	0.0396074	0.0475168	2.08992	0.0366252	0.602673	0.13415	0.0641891	REV3L
ENSG00000172572	165.361	0.0394723	0.102082	2.55737	0.0105467	0.399851	0.560047	0.218993	PDE3A
ENSG00000258427	98.6352	0.0394018	0.107542	2.60688	0.00913727	0.379476	0.628565	0.241118	NA
ENSG00000116198	1228.76	0.0393904	0.0541001	2.1771	0.0294732	0.572581	0.186117	0.0854886	CEP104
ENSG00000166900	342.592	0.0392674	0.0721321	2.35975	0.0182872	0.485725	0.311822	0.132142	STX3
ENSG00000128228	279.77	0.0392462	0.077984	2.39649	0.0165528	0.472388	0.351494	0.14667	SDF2L1
ENSG00000240509	191.83	0.039231	0.0980192	2.52327	0.0116268	0.407803	0.519385	0.205838	RPL34P18
ENSG00000199036	13.4521	0.0391329	0.215277	3.16899	0.00152967	NA	1.9638	0.619693	MIR219A1
ENSG00000134508	91.3201	0.0391148	0.133134	2.89845	0.00375006	0.254235	1.04553	0.360718	CABLES1
ENSG00000124831	2182.84	0.0391116	0.052825	2.15207	0.0313921	0.578203	0.176693	0.0821039	LRRFIP1
ENSG00000113712	4444.83	0.0391099	0.0446907	2.05979	0.0394189	0.62162	0.115729	0.0561851	CSNK1A1
ENSG00000163945	616.267	0.038985	0.0621688	2.27247	0.0230582	0.524321	0.246711	0.108565	UVSSA
ENSG00000229807	19082.5	0.0389805	0.0528093	2.14922	0.031617	0.578203	0.176901	0.0823093	XIST
ENSG00000169220	240.402	0.0387493	0.075228	2.37154	0.0177142	0.476579	0.335508	0.141473	RGS14
ENSG00000185736	270	0.0387309	0.081498	2.40974	0.0159637	0.465489	0.380324	0.157827	ADARB2
ENSG00000196914	5754.53	0.0386948	0.0501905	2.10281	0.0354822	0.596281	0.156362	0.0743587	ARHGEF12
ENSG00000230435	110.518	0.0386589	0.0916284	2.47219	0.0134287	0.436546	0.464271	0.187797	NA
ENSG00000103326	1336.53	0.0386542	0.0532057	2.14897	0.0316367	0.578203	0.180948	0.0842023	CAPN15
ENSG00000090539	287.994	0.0385332	0.0761999	2.37424	0.0175853	0.474979	0.34355	0.144699	CHRD
ENSG00000228526	199.395	0.0385286	0.0835056	2.41898	0.015564	0.463336	0.397191	0.164198	MIR34AHG
ENSG00000172081	1075.32	0.0384308	0.0567231	2.19699	0.0280213	0.555489	0.209244	0.0952412	MOB3A
ENSG00000225138	1520.93	0.0384265	0.0628804	2.26959	0.0232325	0.52549	0.253716	0.111789	NA
ENSG00000103489	1545.39	0.0383597	0.0686199	2.31878	0.0204068	0.502942	0.292897	0.126315	XYLT1
ENSG00000110328	324.06	0.0383361	0.0918153	2.47001	0.0135111	0.437469	0.469748	0.190181	GALNT18
ENSG00000131196	128.21	0.0382764	0.11157	2.65046	0.00803832	0.356194	0.712357	0.268768	NFATC1
ENSG00000140332	3111.38	0.0382738	0.0569899	2.1977	0.0279703	0.555136	0.21177	0.0963598	TLE3
ENSG00000103064	2266.98	0.0382683	0.0634182	2.27204	0.0230844	0.524321	0.258044	0.113574	SLC7A6
ENSG00000134569	2179.09	0.0381757	0.0534137	2.14284	0.0321262	0.582846	0.183937	0.0858381	LRP4
ENSG00000248445	667.53	0.0381434	0.0920972	2.46996	0.013513	0.437469	0.474713	0.192195	SEMA6A-AS1
ENSG00000216937	32.613	0.0381097	0.124661	2.81193	0.00492451	0.28808	0.93837	0.33371	CCDC7
ENSG00000155660	3792.28	0.0381095	0.0461167	2.04046	0.0413041	0.622291	0.126196	0.0618469	PDIA4
ENSG00000080189	1091.44	0.0380655	0.0491153	2.07332	0.0381424	0.612209	0.149021	0.0718756	SLC35C2
ENSG00000101004	2552.09	0.0380548	0.045822	2.0369	0.0416602	0.624762	0.124213	0.0609814	NINL
ENSG00000160124	340.509	0.0380427	0.0649324	2.28222	0.0224764	0.518543	0.269361	0.118026	MIX23
ENSG00000107263	5630.59	0.0380269	0.0530151	2.13357	0.0328779	0.584775	0.181103	0.0848826	RAPGEF1
ENSG00000076043	167.501	0.0379914	0.0799873	2.38952	0.0168706	0.473306	0.374608	0.156771	REXO2
ENSG00000087266	1981.05	0.0377691	0.0561206	2.176	0.0295553	0.572581	0.206697	0.0949894	SH3BP2
ENSG00000235065	25.9338	0.0376579	0.138368	2.94736	0.003205	NA	1.16975	0.396882	RPL24P2
ENSG00000106868	525.439	0.0374368	0.0602683	2.22335	0.0261924	0.549267	0.238988	0.10749	SUSD1
ENSG00000113580	402.659	0.0373931	0.0721542	2.32832	0.0198951	0.499082	0.322128	0.138352	NR3C1
ENSG00000058453	1753.9	0.0373017	0.0581668	2.1951	0.0281567	0.557058	0.223934	0.102016	CROCC
ENSG00000100150	504.659	0.0371579	0.0601021	2.21622	0.0266762	0.551541	0.238825	0.107762	DEPDC5
ENSG00000072840	373.046	0.0371258	0.0705889	2.31232	0.02076	0.50607	0.312691	0.135228	EVC
ENSG00000146776	398.575	0.0371098	0.0606217	2.22131	0.0263297	0.549267	0.242798	0.109304	ATXN7L1
ENSG00000116991	5471.55	0.0370458	0.056542	2.16824	0.0301408	0.572972	0.212356	0.0979396	SIPA1L2
ENSG00000133019	354.125	0.0369806	0.0705172	2.30927	0.0209288	0.50607	0.312992	0.135537	CHRM3
ENSG00000263956	608.247	0.0369777	0.0538451	2.1262	0.0334868	0.585201	0.190963	0.0898145	NBPF11
ENSG00000186260	1046.94	0.0369264	0.0525558	2.10417	0.0353636	0.596021	0.180413	0.0857405	MRTFB
ENSG00000168906	4931.32	0.0369215	0.0458187	2.00737	0.0447099	0.644203	0.125711	0.0626245	MAT2A
ENSG00000047644	933.437	0.036909	0.0555581	2.15133	0.0314501	0.578203	0.205052	0.0953141	WWC3
ENSG00000065308	622.549	0.0368922	0.0861441	2.41411	0.0157737	0.464278	0.434309	0.179904	TRAM2
ENSG00000116786	2773.78	0.0368668	0.0441792	1.9964	0.0458905	0.64903	0.114605	0.057406	PLEKHM2
ENSG00000128482	1389.18	0.0368316	0.0655064	2.26554	0.0234796	0.528278	0.278712	0.123023	RNF112
ENSG00000230756	7.73183	0.0367899	0.312091	3.18783	0.00143344	NA	3.75371	1.17751	NA
ENSG00000275665	273.584	0.0367152	0.0706563	2.30571	0.021127	0.507049	0.315464	0.136819	NA
ENSG00000197081	3624.9	0.0366679	0.0543853	2.1287	0.0332788	0.584775	0.196361	0.0922446	IGF2R
ENSG00000176641	1527.49	0.0366022	0.0750198	2.33514	0.0195362	0.496311	0.347644	0.148875	RNF152
ENSG00000213903	406.661	0.0365019	0.0644165	2.24943	0.024485	0.534707	0.272539	0.121159	LTB4R
ENSG00000175701	232.595	0.0364802	0.0689699	2.28852	0.0221075	0.51483	0.304831	0.1332	MTLN
ENSG00000269001	51.4749	0.0364471	0.115886	2.71274	0.006673	0.332231	0.838878	0.309237	NA
ENSG00000171492	1361.97	0.036395	0.0579483	2.17507	0.029625	0.572581	0.22553	0.103689	LRRC8D
ENSG00000124574	655.397	0.0363745	0.054973	2.13213	0.0329958	0.584775	0.202108	0.0947916	ABCC10
ENSG00000072778	3537.45	0.0363696	0.0480124	2.01885	0.0435025	0.636591	0.143607	0.0711332	ACADVL
ENSG00000264044	906.996	0.0362196	0.0625511	2.22568	0.0260356	0.549267	0.260423	0.117008	NA
ENSG00000236609	1629.16	0.036071	0.0472417	2.00125	0.0453652	0.647444	0.137984	0.068949	ZNF853
ENSG00000046651	553.69	0.0359405	0.0609328	2.20291	0.0276012	0.554801	0.249768	0.113381	OFD1
ENSG00000197461	132.185	0.0358206	0.0810235	2.3642	0.0180691	0.481639	0.400867	0.169557	PDGFA
ENSG00000145349	1771.97	0.0357993	0.0457514	1.97753	0.0479817	0.65404	0.126934	0.064188	CAMK2D
ENSG00000136930	3681.89	0.0357579	0.0455294	1.9744	0.0483362	0.65404	0.125354	0.0634894	PSMB7
ENSG00000266963	32.4444	0.0357463	0.120572	2.77758	0.00547657	0.30497	0.9477	0.341197	NA
ENSG00000153944	8258.97	0.0356921	0.057266	2.15239	0.0313667	0.578203	0.222833	0.103528	MSI2
ENSG00000155090	1423.41	0.0356151	0.0563816	2.13842	0.0324827	0.583681	0.216106	0.101059	KLF10
ENSG00000130508	4002.66	0.0355779	0.0471148	1.98761	0.0468552	0.650806	0.137952	0.0694062	PXDN
ENSG00000015133	2318.9	0.0355677	0.0504731	2.04073	0.0412779	0.622291	0.16649	0.0815834	CCDC88C
ENSG00000198728	5565.14	0.0355516	0.0444274	1.96073	0.0499104	0.65404	0.117796	0.0600775	LDB1
ENSG00000261240	344.833	0.0354643	0.0860856	2.39592	0.0165786	0.472388	0.449669	0.187681	NA
ENSG00000157224	1389.05	0.0354451	0.051388	2.05413	0.0399635	0.62162	0.17481	0.0851019	CLDN12
ENSG00000163625	3264.91	0.0353979	0.052094	2.06545	0.0388804	0.616705	0.18108	0.0876708	WDFY3
ENSG00000176225	384.291	0.0352739	0.0576169	2.1491	0.0316268	0.578203	0.22718	0.10571	RTTN
ENSG00000115687	950.272	0.0351744	0.0510878	2.04323	0.0410296	0.621942	0.173002	0.0846709	PASK
ENSG00000262902	1109.39	0.0351567	0.0807192	2.35241	0.0186522	0.488909	0.404536	0.171967	MTCO1P40
ENSG00000259409	132.288	0.0351307	0.0985904	2.50397	0.0122808	0.420193	0.597049	0.238441	NA
ENSG00000165891	613.345	0.0351001	0.0679507	2.25539	0.0241092	0.533596	0.305134	0.135291	E2F7
ENSG00000048828	1559.24	0.0350904	0.0485454	1.99752	0.045769	0.64903	0.151027	0.0756076	FAM120A
ENSG00000167491	4121.43	0.0350427	0.0473492	1.97791	0.0479383	0.65404	0.141008	0.0712913	GATAD2A
ENSG00000124225	912.857	0.0350166	0.0565336	2.12896	0.033258	0.584775	0.219547	0.103124	PMEPA1
ENSG00000198198	1229.55	0.0349976	0.0541613	2.09223	0.0364177	0.602073	0.200077	0.0956283	SZT2
ENSG00000161249	60.0926	0.0349561	0.143913	2.97801	0.00290127	0.228488	1.32936	0.446393	DMKN
ENSG00000114735	900.08	0.0348767	0.0536482	2.0814	0.0373977	0.607835	0.196148	0.0942388	HEMK1
ENSG00000075429	235.379	0.0347461	0.0862994	2.38898	0.0168952	0.473306	0.460538	0.192776	CACNG5
ENSG00000085998	2358.09	0.034702	0.0461931	1.95404	0.0506963	0.65404	0.132301	0.0677063	POMGNT1
ENSG00000131941	794.707	0.0346853	0.0542899	2.0881	0.0367885	0.604169	0.202263	0.0968646	RHPN2
ENSG00000179029	495.25	0.0346685	0.057022	2.12909	0.0332471	0.584775	0.224812	0.105591	TMEM107
ENSG00000153914	1849.01	0.0346074	0.0475095	1.96988	0.0488517	0.65404	0.143342	0.0727666	SREK1
ENSG00000112062	1216.56	0.0344439	0.0464808	1.95118	0.0510355	0.65404	0.135142	0.0692615	MAPK14
ENSG00000139044	339.657	0.0343912	0.0655676	2.2211	0.0263443	0.549267	0.291417	0.131204	B4GALNT3
ENSG00000186815	724.303	0.0343679	0.0555727	2.10195	0.0355575	0.596517	0.21416	0.101886	TPCN1
ENSG00000143776	2372.35	0.0343471	0.0602426	2.16441	0.0304331	0.572972	0.251428	0.116165	CDC42BPA
ENSG00000108984	798.62	0.0343396	0.0561434	2.10995	0.0348627	0.591953	0.218969	0.103779	MAP2K6
ENSG00000112773	98.1395	0.0342608	0.0973723	2.48781	0.0128532	0.430743	0.598949	0.240754	TENT5A
ENSG00000068724	473.316	0.0342426	0.058321	2.13839	0.0324853	0.583681	0.236888	0.110779	TTC7A
ENSG00000224318	215.587	0.0342283	0.0792567	2.32796	0.0199143	0.499082	0.400849	0.172189	CHL1-AS2
ENSG00000004534	4220.09	0.0342192	0.042774	1.91594	0.0553732	0.665026	0.108456	0.0566071	RBM6
ENSG00000141905	1229.42	0.0341613	0.0500168	2.00258	0.0452224	0.647343	0.166558	0.0831717	NFIC
ENSG00000278416	60.0784	0.0341279	0.10394	2.56623	0.0102809	0.39672	0.702768	0.273852	NA
ENSG00000084652	2472.34	0.0340944	0.0422148	1.91171	0.0559128	0.66672	0.105111	0.0549824	TXLNA
ENSG00000157741	1458.85	0.0340154	0.0527539	2.04877	0.0404843	0.621942	0.191404	0.0934238	UBN2
ENSG00000228606	205.227	0.0339842	0.0698362	2.251	0.0243855	0.533596	0.326164	0.144898	DCAF8-DT
ENSG00000163618	5328.34	0.0338277	0.0680246	2.23277	0.0255644	0.54615	0.313256	0.140299	CADPS
ENSG00000224078	3431.97	0.0337816	0.0492836	1.98099	0.0475925	0.65404	0.1611	0.0813229	NA
ENSG00000232888	245.722	0.0336594	0.0782933	2.31202	0.0207768	0.50607	0.397949	0.172122	RPS11P5
ENSG00000105339	487.732	0.033636	0.058013	2.12233	0.0338097	0.585201	0.237007	0.111673	DENND3
ENSG00000049246	428.325	0.0335705	0.0559909	2.09238	0.036405	0.602073	0.220748	0.105501	PER3
ENSG00000180891	2369.82	0.0335594	0.0498172	1.98591	0.0470439	0.650806	0.166598	0.0838904	CUEDC1
ENSG00000008130	1938.6	0.0334949	0.0489339	1.96828	0.0490363	0.65404	0.158786	0.0806726	NADK
ENSG00000165219	1498.24	0.0333409	0.0502487	1.98921	0.0466784	0.650121	0.171216	0.0860724	GAPVD1
ENSG00000225972	3570.58	0.0331916	0.058168	2.11556	0.0343822	0.590393	0.240196	0.113538	MTND1P23
ENSG00000171316	7055.07	0.0331652	0.0458463	1.91022	0.0561051	0.66673	0.132656	0.0694456	CHD7
ENSG00000169604	2979.94	0.0330544	0.0492301	1.96393	0.0495388	0.65404	0.162805	0.0828977	ANTXR1
ENSG00000187653	466.685	0.033053	0.0801628	2.31786	0.0204568	0.503458	0.421339	0.181779	NA
ENSG00000153395	4270.44	0.0330064	0.0420406	1.87776	0.0604147	0.686814	0.105164	0.0560054	LPCAT1
ENSG00000214425	388.247	0.0329528	0.0663733	2.20153	0.0276984	0.554801	0.305897	0.138948	NA
ENSG00000185567	832.263	0.0329077	0.0624814	2.16163	0.0306465	0.574655	0.275771	0.127575	AHNAK2
ENSG00000151693	3360.55	0.0328982	0.0470569	1.92167	0.0546472	0.665026	0.143635	0.074745	ASAP2
ENSG00000105227	340.937	0.0328738	0.0761624	2.28294	0.022434	0.518543	0.386767	0.169417	PRX
ENSG00000129003	1864.26	0.0327895	0.0489254	1.95233	0.0508986	0.65404	0.160825	0.0823755	VPS13C
ENSG00000148408	1881.92	0.0327585	0.0584209	2.11024	0.0348381	0.591953	0.244199	0.115721	CACNA1B
ENSG00000113163	1207.82	0.0327338	0.0469115	1.91529	0.0554555	0.665026	0.142779	0.0745471	CERT1
ENSG00000185352	113.822	0.0327292	0.0871485	2.37435	0.01758	0.474979	0.498325	0.209879	HS6ST3
ENSG00000130517	1866.45	0.0327182	0.0490811	1.95366	0.0507409	0.65404	0.162479	0.0831664	PGPEP1
ENSG00000171988	1836.09	0.0327111	0.0460695	1.90168	0.0572128	0.670481	0.135548	0.071278	JMJD1C
ENSG00000111684	869.098	0.0326913	0.0514814	1.99844	0.0456695	0.64903	0.184691	0.0924176	LPCAT3
ENSG00000232907	1342.28	0.0326788	0.0455289	1.89334	0.0583123	0.677439	0.131091	0.0692377	DLGAP4-AS1
ENSG00000214193	341.995	0.0326724	0.0603503	2.13274	0.0329461	0.584775	0.260139	0.121974	SH3D21
ENSG00000159399	3276.87	0.0326718	0.0607685	2.13768	0.0325428	0.583681	0.263474	0.123252	HK2
ENSG00000181544	62.658	0.0326426	0.101912	2.54326	0.0109824	0.401437	0.712371	0.280102	FANCB
ENSG00000122965	752.437	0.0326334	0.0514098	1.99588	0.0459465	0.64903	0.184243	0.0923114	RBM19
ENSG00000183763	259.114	0.032615	0.0668292	2.19939	0.0278503	0.555136	0.311615	0.141682	TRAIP
ENSG00000213222	54.0347	0.0325672	0.1075	2.62297	0.00871658	0.371166	0.818178	0.311927	TOMM40P4
ENSG00000035687	1585.55	0.0325066	0.0503771	1.97369	0.0484164	0.65404	0.175172	0.0887533	ADSS2
ENSG00000115129	280.642	0.0324962	0.0688498	2.21547	0.0267278	0.551594	0.328571	0.148308	TP53I3
ENSG00000198088	105.511	0.0324426	0.0821821	2.32646	0.0199941	0.499082	0.448573	0.192814	NUP62CL
ENSG00000167291	12655.1	0.0323373	0.0456977	1.88673	0.0591965	0.680776	0.133265	0.070633	TBC1D16
ENSG00000141198	582.835	0.0323279	0.054755	2.04795	0.0405645	0.621942	0.215304	0.105131	TOM1L1
ENSG00000166224	4130.69	0.0322289	0.0481315	1.92477	0.0542582	0.663566	0.155213	0.0806397	SGPL1
ENSG00000254422	512.408	0.0321504	0.0569543	2.07775	0.0377327	0.610192	0.234844	0.113028	NA
ENSG00000198890	670.615	0.0321483	0.0543249	2.03724	0.0416264	0.624762	0.212285	0.104203	PRMT6
ENSG00000114948	1713.12	0.0320713	0.0619415	2.13914	0.032424	0.583681	0.275987	0.129017	ADAM23
ENSG00000257181	649.023	0.0320683	0.0553142	2.05149	0.0402191	0.62162	0.221238	0.107842	NA
ENSG00000151572	55.5633	0.032014	0.118213	2.77147	0.00558037	0.30497	1.04638	0.377552	ANO4
ENSG00000197312	763.503	0.0319296	0.0569771	2.07355	0.0381215	0.612209	0.236037	0.113832	DDI2
ENSG00000259521	29.4682	0.031927	0.113851	2.71749	0.006578	0.329394	0.967579	0.356057	NA
ENSG00000182158	340.96	0.0318695	0.064623	2.16366	0.0304906	0.572972	0.298691	0.138049	CREB3L2
ENSG00000161813	1057.86	0.0318647	0.0476974	1.90823	0.0563617	0.667354	0.152292	0.0798082	LARP4
ENSG00000090863	6693	0.0318349	0.0443656	1.85643	0.0633919	0.694006	0.123422	0.0664832	GLG1
ENSG00000250033	191.486	0.0317918	0.0707855	2.21964	0.026443	0.550002	0.349925	0.157649	SLC7A11-AS1
ENSG00000162458	578.275	0.0317048	0.0522125	1.99114	0.0464652	0.649762	0.195074	0.0979711	FBLIM1
ENSG00000047578	789.375	0.0317012	0.0492582	1.93442	0.0530618	0.660735	0.167439	0.086558	KATNIP
ENSG00000226963	50.3449	0.0316417	0.0985797	2.50008	0.0124167	0.422656	0.684937	0.273967	NA
ENSG00000173638	1170.54	0.0316343	0.0692585	2.20321	0.0275797	0.554801	0.338291	0.153544	SLC19A1
ENSG00000175426	979.112	0.0316271	0.0716637	2.22438	0.0261231	0.549267	0.358824	0.161314	PCSK1
ENSG00000166347	625.813	0.0316193	0.0539113	2.01932	0.043454	0.636419	0.21081	0.104397	CYB5A
ENSG00000101443	245.689	0.0315725	0.0705049	2.21322	0.0268825	0.55251	0.349324	0.157835	WFDC2
ENSG00000162377	1200.68	0.0315678	0.0472613	1.89316	0.0583366	0.677439	0.14914	0.0787786	COA7
ENSG00000185238	806.119	0.0314657	0.049875	1.94133	0.0522185	0.65847	0.174096	0.0896788	PRMT3
ENSG00000110013	1156.14	0.0314651	0.0482796	1.90998	0.056136	0.66673	0.158971	0.0832319	SIAE
ENSG00000169926	3704.51	0.0314638	0.0501474	1.94664	0.0515779	0.655773	0.176685	0.0907641	KLF13
ENSG00000279344	380.352	0.0314555	0.0556304	2.04371	0.0409822	0.621942	0.226653	0.110903	NA
ENSG00000038532	1759.29	0.031447	0.0441933	1.84365	0.0652337	0.6952	0.122827	0.0666217	CLEC16A
ENSG00000147099	482.562	0.031435	0.0526649	1.99366	0.0461887	0.64903	0.200292	0.100464	HDAC8
ENSG00000162738	6694.24	0.0314029	0.0411539	1.82607	0.0678404	0.700989	0.101428	0.0555446	VANGL2
ENSG00000011143	779.039	0.0313152	0.052503	1.9882	0.04679	0.650629	0.199287	0.100235	MKS1
ENSG00000048707	1810.89	0.0313033	0.0503056	1.94624	0.0516262	0.655773	0.178768	0.0918529	VPS13D
ENSG00000140992	2637.33	0.0313001	0.0417128	1.82306	0.0682944	0.700989	0.105095	0.0576474	PDPK1
ENSG00000166171	811.329	0.0312181	0.0592646	2.08983	0.0366335	0.602673	0.258646	0.123765	DPCD
ENSG00000171604	4342.03	0.0311843	0.0551791	2.03098	0.0422569	0.626925	0.223918	0.110251	CXXC5
ENSG00000060709	511.399	0.0311519	0.062174	2.12328	0.0337307	0.585201	0.283073	0.133319	RIMBP2
ENSG00000185634	556.202	0.0311224	0.070521	2.20522	0.0274383	0.554695	0.353207	0.160168	SHC4
ENSG00000204256	8136.39	0.0310532	0.042059	1.8161	0.069355	0.704777	0.107732	0.0593208	BRD2
ENSG00000134851	975.638	0.0310352	0.057857	2.06739	0.0386977	0.616247	0.247734	0.11983	TMEM165
ENSG00000115084	1184.24	0.0310332	0.0487848	1.91005	0.0561262	0.66673	0.165209	0.0864944	SLC35F5
ENSG00000165323	5685.77	0.0310324	0.054488	2.01662	0.0437354	0.637845	0.218467	0.108333	FAT3
ENSG00000156504	1133.03	0.0309784	0.0521184	1.97395	0.0483871	0.65404	0.197083	0.0998418	PABIR2
ENSG00000185722	2846.25	0.0309764	0.0531946	1.99338	0.0462194	0.64903	0.207024	0.103855	ANKFY1
ENSG00000127603	9045.16	0.0309754	0.0521043	1.97363	0.0484243	0.65404	0.196964	0.0997978	MACF1
ENSG00000168575	941.773	0.0309701	0.0527525	1.98537	0.0471032	0.650806	0.202992	0.102244	SLC20A2
ENSG00000165138	699.568	0.0309389	0.0531588	1.99196	0.0463759	0.649037	0.206854	0.103845	ANKS6
ENSG00000150893	395.079	0.0309137	0.0811009	2.29702	0.0216177	0.512031	0.457951	0.199368	FREM2
ENSG00000107929	1958.96	0.0308196	0.0468286	1.86709	0.0618888	0.689926	0.147336	0.0789118	LARP4B
ENSG00000144560	2599.5	0.0308104	0.0461368	1.85449	0.0636695	0.694006	0.140987	0.0760246	VGLL4
ENSG00000130558	14650.2	0.0307933	0.0543017	2.00847	0.0445929	0.644203	0.21785	0.108466	OLFM1
ENSG00000223697	137.675	0.0307432	0.0778965	2.26493	0.023517	0.528278	0.426325	0.188229	NA
ENSG00000196782	2270.25	0.0306928	0.058168	2.06448	0.0389724	0.617218	0.252107	0.122116	MAML3
ENSG00000157764	1628.02	0.030651	0.0487528	1.90073	0.0573378	0.670481	0.166223	0.0874521	BRAF
ENSG00000163596	443.123	0.0306048	0.0527299	1.97715	0.0480245	0.65404	0.204308	0.103334	ICA1L
ENSG00000170322	1423.65	0.030598	0.044646	1.8256	0.0679105	0.700989	0.128392	0.0703285	NFRKB
ENSG00000044446	753.146	0.0305905	0.0551204	2.01751	0.0436422	0.637022	0.226088	0.112063	PHKA2
ENSG00000188735	1291.45	0.0305842	0.0467923	1.86065	0.0627935	0.692086	0.147701	0.0793811	TMEM120B
ENSG00000105516	969.963	0.0305659	0.068869	2.17976	0.0292751	0.569911	0.343445	0.157561	DBP
ENSG00000049239	1568.41	0.0305536	0.0475248	1.87395	0.0609366	0.687362	0.154735	0.0825715	H6PD
ENSG00000197375	317.981	0.0305365	0.0570801	2.04602	0.0407546	0.621942	0.243544	0.119033	SLC22A5
ENSG00000272620	393.384	0.0305224	0.0681296	2.17193	0.0298611	0.572972	0.33736	0.155327	AFAP1-AS1
ENSG00000177169	2354.86	0.0304865	0.0497804	1.9178	0.055137	0.665026	0.176761	0.0921691	ULK1
ENSG00000137962	22.3716	0.0304689	0.133783	2.90149	0.0037139	NA	1.35217	0.466026	ARHGAP29
ENSG00000236668	150.596	0.0304638	0.0796361	2.27722	0.0227731	0.520537	0.448319	0.196871	LHX2-AS1
ENSG00000110237	1115.65	0.0304402	0.0517578	1.9556	0.0505128	0.65404	0.195886	0.100167	ARHGEF17
ENSG00000232389	83.5014	0.0304217	0.101844	2.553	0.0106799	0.400518	0.787249	0.308362	NA
ENSG00000164638	2763.61	0.0304201	0.0476107	1.87248	0.0611403	0.688568	0.155992	0.0833079	SLC29A4
ENSG00000230424	204.232	0.0303374	0.0621004	2.10584	0.0352181	0.595306	0.28735	0.136454	EMC1-AS1
ENSG00000110274	1055.6	0.0303312	0.0479765	1.87769	0.0604234	0.686814	0.159815	0.0851128	CEP164
ENSG00000276710	778.25	0.0302292	0.0509678	1.93576	0.0528966	0.660268	0.189212	0.0977453	CSPG4P10
ENSG00000110318	336.676	0.0301855	0.0640906	2.12468	0.0336132	0.585201	0.305192	0.143641	CEP126
ENSG00000168394	639.257	0.0300324	0.10971	2.67464	0.00748094	0.350939	0.964812	0.360726	TAP1
ENSG00000177103	1294.87	0.0299911	0.0540294	1.98672	0.0469533	0.650806	0.218979	0.110221	DSCAML1
ENSG00000103479	2284.72	0.0299673	0.0452381	1.8175	0.0691406	0.703837	0.135147	0.0743586	RBL2
ENSG00000108389	3543.64	0.0299584	0.0430259	1.7884	0.0737116	0.709132	0.116583	0.0651882	MTMR4
ENSG00000083123	492.88	0.0299358	0.0604119	2.07752	0.0377536	0.610192	0.275414	0.132568	BCKDHB
ENSG00000158106	1269.32	0.0298946	0.0459656	1.82817	0.0675236	0.700967	0.142016	0.077682	RHPN1
ENSG00000185800	2391.88	0.0298814	0.0467512	1.84261	0.0653862	0.6952	0.149481	0.0811248	DMWD
ENSG00000111752	3146.5	0.0298044	0.0450318	1.8098	0.0703264	0.705662	0.133728	0.0738912	PHC1
ENSG00000083857	8348.74	0.0297787	0.0540097	1.98179	0.0475032	0.65404	0.219772	0.110896	FAT1
ENSG00000106012	2938.99	0.0297121	0.0475993	1.85544	0.0635336	0.694006	0.158254	0.085292	IQCE
ENSG00000126822	417.975	0.0296903	0.0576646	2.0363	0.0417205	0.624762	0.252992	0.124241	PLEKHG3
ENSG00000118997	76.3075	0.0296763	0.0963523	2.47307	0.0133957	0.436546	0.707523	0.286091	DNAH7
ENSG00000074047	1269.25	0.029673	0.0482652	1.86823	0.0617299	0.689575	0.164934	0.0882834	GLI2
ENSG00000121542	375.772	0.0295868	0.0529142	1.95841	0.0501818	0.65404	0.210448	0.107459	SEC22A
ENSG00000100478	251.339	0.0295092	0.0648527	2.11915	0.0340782	0.588086	0.316572	0.149387	AP4S1
ENSG00000135116	667.26	0.0295071	0.065822	2.12926	0.0332327	0.584775	0.325125	0.152694	HRK
ENSG00000169213	3381.71	0.0294982	0.0494232	1.88828	0.0589888	0.680776	0.177035	0.0937549	RAB3B
ENSG00000151846	311.284	0.0294874	0.0655591	2.12614	0.0334918	0.585201	0.322953	0.151897	PABPC3
ENSG00000110841	698.316	0.0294588	0.0488078	1.87457	0.0608518	0.686852	0.17109	0.0912687	PPFIBP1
ENSG00000256238	103.75	0.0294205	0.0827333	2.29624	0.0216624	0.512031	0.501273	0.218302	SUPT16HP1
ENSG00000228262	12.4814	0.0294127	0.172902	3.00875	0.00262327	NA	1.88206	0.625528	LINC01317
ENSG00000250182	3329.44	0.0293942	0.0584527	2.04078	0.0412729	0.622291	0.261533	0.128153	NA
ENSG00000279159	2556.91	0.0293894	0.0418208	1.76172	0.078117	0.709766	0.108607	0.0616484	NA
ENSG00000083067	593.804	0.0293805	0.187463	3.02443	0.002491	0.213544	2.07078	0.684685	TRPM3
ENSG00000115993	1110.69	0.0293421	0.0579665	2.03301	0.0420516	0.626925	0.257538	0.126678	TRAK2
ENSG00000115109	2408.39	0.0291765	0.0494774	1.88208	0.0598252	0.683555	0.178834	0.0950194	EPB41L5
ENSG00000041982	2224.49	0.029167	0.0565932	2.00953	0.0444812	0.644203	0.246251	0.122542	TNC
ENSG00000122642	2304.91	0.029155	0.0541695	1.97086	0.0487398	0.65404	0.224184	0.113749	FKBP9
ENSG00000259357	434.121	0.0291417	0.0518572	1.92898	0.0537334	0.663566	0.202347	0.104898	NA
ENSG00000164168	1416.14	0.0291134	0.043238	1.76525	0.0775221	0.709766	0.119996	0.0679771	TMEM184C
ENSG00000164889	1960.43	0.0291126	0.0585731	2.03633	0.0417168	0.624762	0.264192	0.129739	SLC4A2
ENSG00000125772	3911.8	0.0290901	0.044428	1.78074	0.0749546	0.709132	0.130211	0.0731216	GPCPD1
ENSG00000197536	34.2858	0.0290453	0.117191	2.77048	0.00559739	0.30497	1.15111	0.415491	NA
ENSG00000051825	642.223	0.0288036	0.0516482	1.91742	0.055185	0.665026	0.201813	0.105253	MPHOSPH9
ENSG00000164308	18.6497	0.0288029	0.17023	2.99622	0.00273353	NA	1.87777	0.626715	ERAP2
ENSG00000259985	53.9139	0.0287191	0.101201	2.55555	0.010602	0.400518	0.842734	0.329766	NA
ENSG00000168275	496.605	0.0286796	0.0497569	1.87655	0.0605795	0.686814	0.183634	0.097857	COA6
ENSG00000179761	94.7914	0.0286547	0.0919762	2.41001	0.0159523	0.465489	0.660425	0.274035	PIPOX
ENSG00000144290	1167.77	0.0286298	0.0503576	1.88782	0.0590498	0.680776	0.189845	0.100563	SLC4A10
ENSG00000198879	700.507	0.0285891	0.0538739	1.95327	0.0507877	0.65404	0.224157	0.11476	SFMBT2
ENSG00000107816	1872.91	0.0285445	0.0442174	1.76219	0.0780374	0.709766	0.129756	0.0736332	LZTS2
ENSG00000196205	11101	0.0285421	0.0563749	1.99253	0.0463135	0.64903	0.247611	0.12427	NA
ENSG00000217716	111.54	0.0285361	0.0952006	2.45969	0.0139056	0.445418	0.725441	0.294932	RPS10P3
ENSG00000105948	250.208	0.0285326	0.0598933	2.04111	0.0412402	0.622291	0.279427	0.1369	TTC26
ENSG00000257453	1045.47	0.0284749	0.0624675	2.07128	0.0383329	0.612209	0.3029	0.146238	NA
ENSG00000249684	27.5339	0.0284735	0.111506	2.70834	0.00676211	0.334493	1.07024	0.395164	NA
ENSG00000088256	3120.86	0.0284658	0.0414974	1.72971	0.0836828	0.717397	0.107815	0.0623313	GNA11
ENSG00000233706	182.3	0.0284489	0.0724628	2.17638	0.0295267	0.572581	0.398306	0.183013	NA
ENSG00000161996	736.112	0.0283914	0.0555565	1.97656	0.0480908	0.65404	0.240887	0.121872	WDR90
ENSG00000168092	4495.88	0.0283732	0.0429387	1.73949	0.0819493	0.715766	0.119158	0.0685019	PAFAH1B2
ENSG00000261093	735.734	0.0283353	0.0489107	1.8507	0.0642125	0.6952	0.176498	0.0953681	NA
ENSG00000138688	3770.27	0.0283298	0.0470748	1.81113	0.0701209	0.705662	0.1579	0.087183	BLTP1
ENSG00000111254	104.241	0.0283207	0.0756952	2.20747	0.0272811	0.553551	0.434823	0.196978	AKAP3
ENSG00000145016	1502.2	0.0283196	0.0465076	1.79895	0.0720269	0.708562	0.152252	0.0846339	RUBCN
ENSG00000172009	1894.25	0.0282976	0.0416161	1.7249	0.0845456	0.720884	0.108972	0.0631761	THOP1
ENSG00000165671	3812.04	0.0282905	0.0449715	1.76803	0.0770562	0.709766	0.137405	0.0777167	NSD1
ENSG00000013306	1687.1	0.0282737	0.0427014	1.73374	0.0829648	0.717397	0.117432	0.0677337	SLC25A39
ENSG00000143195	1525.89	0.0282211	0.086092	2.32691	0.0199702	0.499082	0.573971	0.246667	ILDR2
ENSG00000197043	2790.63	0.0281931	0.0532439	1.93332	0.0531962	0.660735	0.220091	0.113841	ANXA6
ENSG00000145604	1073.83	0.0281327	0.0450065	1.76441	0.0776622	0.709766	0.138207	0.0783301	SKP2
ENSG00000148484	1203.93	0.0281044	0.0498409	1.86506	0.0621726	0.690514	0.186891	0.100206	RSU1
ENSG00000089692	88.0795	0.0280538	0.0825203	2.28059	0.0225728	0.518694	0.525074	0.230236	LAG3
ENSG00000147454	857.762	0.028049	0.0463183	1.78819	0.0737449	0.709132	0.151293	0.0846067	SLC25A37
ENSG00000257923	4608.54	0.0280322	0.0417611	1.71725	0.0859335	0.724993	0.110537	0.0643685	CUX1
ENSG00000100239	2986.57	0.0278801	0.0405166	1.70566	0.0880722	0.725946	0.10187	0.0597249	PPP6R2
ENSG00000111961	967.874	0.0278687	0.0557489	1.96785	0.0490856	0.65404	0.245495	0.124753	SASH1
ENSG00000140995	1591.9	0.0278684	0.0454627	1.76612	0.0773765	0.709766	0.143427	0.0812104	DEF8
ENSG00000071794	2973.7	0.0278299	0.0437644	1.7347	0.0827946	0.717397	0.127574	0.0735425	HLTF
ENSG00000152223	1152.59	0.0277946	0.0540482	1.93834	0.052582	0.659529	0.229797	0.118554	EPG5
ENSG00000225178	477.972	0.0277187	0.054259	1.9402	0.0523558	0.659242	0.232207	0.119682	NA
ENSG00000188234	340.124	0.0277103	0.0605971	2.03214	0.0421393	0.626925	0.291248	0.143321	AGAP4
ENSG00000072135	587.672	0.02771	0.0501105	1.86155	0.0626671	0.692086	0.191333	0.102782	PTPN18
ENSG00000183723	2240.89	0.0276967	0.0493347	1.84483	0.0650626	0.6952	0.183468	0.0994497	CMTM4
ENSG00000244380	1298.73	0.0276373	0.0477848	1.80965	0.0703505	0.705662	0.167743	0.0926938	NA
ENSG00000213676	2133.96	0.0276131	0.0436375	1.72643	0.0842708	0.719441	0.127006	0.0735656	ATF6B
ENSG00000185112	643.559	0.0275987	0.0702104	2.13808	0.03251	0.583681	0.384828	0.179987	FAM43A
ENSG00000111328	1142.49	0.0275895	0.0493433	1.84249	0.0654034	0.6952	0.184012	0.0998715	CDK2AP1
ENSG00000083223	1005.77	0.0275829	0.0436318	1.72546	0.0844455	0.720385	0.127034	0.0736233	TUT7
ENSG00000100650	12379.8	0.0275645	0.0411454	1.6975	0.0896017	0.727583	0.106798	0.062915	SRSF5
ENSG00000240889	826.288	0.0275489	0.048503	1.8233	0.068258	0.700989	0.175518	0.0962637	NDUFB2-AS1
ENSG00000066735	3093.57	0.0275019	0.0626656	2.05291	0.040081	0.62162	0.311967	0.151963	KIF26A
ENSG00000068024	889.69	0.0274828	0.045937	1.76574	0.0774396	0.709766	0.149418	0.0846205	HDAC4
ENSG00000169047	2350.74	0.0274791	0.0469758	1.78799	0.0737769	0.709132	0.160013	0.0894932	IRS1
ENSG00000137494	355.599	0.0274519	0.0562113	1.96555	0.0493509	0.65404	0.252177	0.128298	ANKRD42
ENSG00000182310	185.078	0.0274477	0.0724691	2.15948	0.030813	0.576383	0.410775	0.190219	SPACA6
ENSG00000008086	875.842	0.0274183	0.050652	1.86592	0.062052	0.689926	0.198142	0.10619	CDKL5
ENSG00000155850	339.264	0.0274009	0.0535106	1.91997	0.0548622	0.665026	0.226634	0.118041	SLC26A2
ENSG00000205746	597.555	0.0273828	0.0532763	1.91538	0.0554435	0.665026	0.224443	0.117179	PKD1P4
ENSG00000136051	1119.77	0.0273799	0.0442377	1.72974	0.083676	0.717397	0.133158	0.0769815	WASHC4
ENSG00000146938	2469.05	0.0273609	0.0482317	1.81283	0.0698587	0.705662	0.173476	0.095694	NLGN4X
ENSG00000188375	248.029	0.0273416	0.0706842	2.1385	0.0324765	0.583681	0.3928	0.18368	H3-5
ENSG00000228506	595.493	0.027337	0.0540524	1.92792	0.0538652	0.663566	0.23222	0.120451	NA
ENSG00000168615	2586.34	0.0273288	0.0448905	1.74046	0.0817779	0.715766	0.139556	0.0801831	ADAM9
ENSG00000283117	61.1022	0.0273036	0.0962694	2.4848	0.0129623	0.431122	0.796762	0.320654	MGC4859
ENSG00000116254	2089.3	0.0272868	0.0563317	1.96362	0.0495741	0.65404	0.254268	0.12949	CHD5
ENSG00000110092	1963.98	0.0272011	0.0568939	1.97012	0.0488242	0.65404	0.260086	0.132015	CCND1
ENSG00000214455	503.538	0.0272	0.0624184	2.04347	0.0410063	0.621942	0.311997	0.15268	NA
ENSG00000176155	972.09	0.0271864	0.0556432	1.95063	0.0511011	0.65404	0.248312	0.127298	CCDC57
ENSG00000214708	261.497	0.0271349	0.0558732	1.95306	0.0508126	0.65404	0.2508	0.128414	LOC105371730
ENSG00000066230	703.948	0.0270628	0.0543173	1.92609	0.0540934	0.663566	0.236252	0.122659	SLC9A3
ENSG00000254470	439.773	0.0270613	0.0598407	2.00805	0.0446385	0.644203	0.288713	0.143778	AP5B1
ENSG00000197563	439.657	0.0270435	0.0497753	1.83882	0.0659422	0.695837	0.190854	0.103792	PIGN
ENSG00000180921	369.72	0.027043	0.0550321	1.93751	0.0526831	0.659529	0.243268	0.125557	FAM83H
ENSG00000160218	936.012	0.0269397	0.0495692	1.83194	0.06696	0.698044	0.189181	0.103268	TRAPPC10
ENSG00000214063	1104.06	0.0268863	0.0506804	1.854	0.0637396	0.694006	0.200895	0.108358	TSPAN4
ENSG00000164050	4155.04	0.0268474	0.0484136	1.80444	0.0711621	0.708562	0.177509	0.0983735	PLXNB1
ENSG00000101098	3014.19	0.0268099	0.0441969	1.71292	0.0867281	0.725522	0.13445	0.0784917	RIMS4
ENSG00000263563	240.298	0.0267746	0.064475	2.05869	0.0395238	0.62162	0.335423	0.16293	UBBP4
ENSG00000170085	580.793	0.02676	0.0524348	1.88544	0.0593701	0.681222	0.21929	0.116307	SIMC1
ENSG00000101977	120.978	0.0267515	0.0759299	2.18743	0.0287113	0.562232	0.461929	0.211175	MCF2
ENSG00000259125	94.6266	0.0267285	0.0902441	2.38632	0.0170178	0.473306	0.692861	0.290347	LRP1-AS
ENSG00000141298	1222.25	0.0267168	0.0466305	1.76121	0.0782029	0.709766	0.159315	0.0904576	SSH2
ENSG00000254307	258.626	0.0267056	0.0562614	1.94915	0.0512774	0.654603	0.257046	0.131876	NA
ENSG00000256235	154.078	0.0266722	0.0686978	2.10445	0.0353392	0.596021	0.379535	0.180349	SMIM3
ENSG00000149930	3420.34	0.026671	0.0425099	1.68166	0.0926348	0.733207	0.119467	0.0710412	TAOK2
ENSG00000148143	3799.12	0.0266579	0.0453145	1.73096	0.0834585	0.717397	0.145965	0.0843262	ZNF462
ENSG00000158863	1333.83	0.0266342	0.04349	1.69535	0.09001	0.727583	0.128303	0.0756793	FHIP2B
ENSG00000165959	303.802	0.0266096	0.0526303	1.88554	0.0593573	0.681222	0.222019	0.117748	CLMN
ENSG00000196862	95.1881	0.0265961	0.0807924	2.24589	0.0247113	0.535184	0.53186	0.236815	RGPD4
ENSG00000232931	114.227	0.0265941	0.0778225	2.20811	0.0272368	0.553551	0.489589	0.221723	NA
ENSG00000141384	55.7889	0.0265712	0.0953579	2.47481	0.0133305	0.436546	0.808738	0.326787	TAF4B
ENSG00000108312	4563.42	0.0265655	0.0443942	1.70978	0.0873075	0.725529	0.137105	0.080189	UBTF
ENSG00000127481	5922.79	0.0265614	0.0497791	1.82738	0.0676421	0.700989	0.193077	0.105658	UBR4
ENSG00000155636	209.731	0.0265058	0.0637397	2.04435	0.0409186	0.621942	0.330578	0.161703	RBM45
ENSG00000008294	7268.79	0.0265041	0.0410634	1.6609	0.0967332	0.741791	0.108105	0.0650882	SPAG9
ENSG00000137177	1373.93	0.0264742	0.04497	1.71881	0.0856494	0.724993	0.14311	0.083261	KIF13A
ENSG00000233558	137.279	0.0264489	0.0790696	2.22213	0.0262748	0.549267	0.509884	0.229458	LOC100287430
ENSG00000185324	1137.99	0.0264385	0.0461528	1.74341	0.0812622	0.715583	0.155377	0.0891226	CDK10
ENSG00000138031	2058.43	0.0264335	0.0442186	1.70267	0.0886296	0.727479	0.135803	0.0797588	ADCY3
ENSG00000268043	544.999	0.0264204	0.0510234	1.84989	0.0643301	0.6952	0.206645	0.111707	NBPF12
ENSG00000077147	5698.64	0.0264202	0.039237	1.65113	0.0987118	0.7447	0.095506	0.0578428	TM9SF3
ENSG00000182253	236.899	0.0263923	0.0700765	2.11474	0.0344521	0.590422	0.397893	0.188152	SYNM
ENSG00000130338	1825.76	0.0263908	0.0436399	1.69078	0.0908786	0.730111	0.130389	0.0771173	TULP4
ENSG00000264443	119.677	0.0263891	0.069155	2.10426	0.0353555	0.596021	0.387784	0.184285	NA
ENSG00000131389	1031.31	0.0263616	0.0479651	1.78248	0.0746709	0.709132	0.174827	0.0980807	SLC6A6
ENSG00000158089	319.563	0.02636	0.0775794	2.20232	0.0276424	0.554801	0.490803	0.222857	GALNT14
ENSG00000038382	6502.35	0.0263505	0.0435404	1.68785	0.0914399	0.730627	0.129568	0.0767653	TRIO
ENSG00000204220	1468.09	0.0263378	0.0463199	1.74454	0.0810643	0.715583	0.157505	0.0902846	PFDN6
ENSG00000224578	1229.9	0.0263189	0.0521003	1.86863	0.0616737	0.689575	0.218167	0.116752	HNRNPA1L3
ENSG00000196118	414.587	0.0263073	0.0561802	1.9386	0.0525506	0.659529	0.258688	0.133441	CFAP119
ENSG00000134121	5183.67	0.026304	0.0607072	2.00236	0.045246	0.647343	0.302557	0.1511	CHL1
ENSG00000104093	2802.42	0.0262867	0.0427703	1.67342	0.0942445	0.736935	0.122697	0.0733208	DMXL2
ENSG00000113441	816.479	0.0262788	0.0472778	1.76479	0.0775987	0.709766	0.167866	0.0951194	LNPEP
ENSG00000171786	4267.8	0.0262606	0.0398889	1.64603	0.0997576	0.746932	0.100033	0.0607721	NHLH1
ENSG00000170381	684.781	0.0262167	0.0624455	2.0224	0.0431349	0.633351	0.320298	0.158375	SEMA3E
ENSG00000198695	43593.5	0.0262079	0.0447251	1.70645	0.0879251	0.725946	0.141534	0.0829409	ND6
ENSG00000100813	6568.02	0.0261933	0.0352629	1.67795	0.093357	0.734997	0.0749569	0.0446718	ACIN1
ENSG00000139651	1811.87	0.0261271	0.04138	1.65091	0.0987564	0.7447	0.111317	0.0674275	ZNF740
ENSG00000114770	1253.95	0.0261075	0.0435376	1.68065	0.0928312	0.733422	0.13024	0.0774939	ABCC5
ENSG00000198920	1123.88	0.0260951	0.046997	1.75373	0.0794764	0.712368	0.165622	0.0944398	KIAA0753
ENSG00000087157	969.273	0.0260773	0.042632	1.66487	0.0959392	0.739432	0.122	0.0732794	PGS1
ENSG00000258839	129.228	0.0260743	0.0720001	2.1313	0.0330648	0.584775	0.424374	0.199116	MC1R
ENSG00000137693	2754.37	0.0260673	0.0468825	1.7504	0.0800494	0.712701	0.164514	0.0939864	YAP1
ENSG00000144034	847.038	0.0260497	0.0474668	1.76336	0.0778406	0.709766	0.170825	0.096875	TPRKB
ENSG00000013297	34.3808	0.0260399	0.121046	2.79602	0.00517365	0.293897	1.34708	0.481786	CLDN11
ENSG00000263220	3.32834	0.0260006	0.27761	3.10593	0.0018968	NA	4.64805	1.49651	NA
ENSG00000248955	3.72591	0.0259634	0.272839	3.08823	0.00201351	NA	4.45063	1.44116	NA
ENSG00000196968	621.972	0.0259537	0.0529689	1.87612	0.0606391	0.686814	0.228901	0.122008	FUT11
ENSG00000136381	3492.22	0.0259462	0.038832	1.63335	0.102396	0.751648	0.0935666	0.0572852	IREB2
ENSG00000105810	1675.54	0.0259246	0.0494643	1.80513	0.071054	0.708562	0.192704	0.106754	CDK6
ENSG00000155052	424.069	0.0259201	0.0722783	2.13203	0.0330045	0.584775	0.430018	0.201694	CNTNAP5
ENSG00000175906	2171.86	0.0259166	0.0560488	1.92732	0.0539395	0.663566	0.25983	0.134814	ARL4D
ENSG00000187239	1441.51	0.0259105	0.0439602	1.68277	0.0924201	0.733205	0.134899	0.080165	FNBP1
ENSG00000116984	1198.31	0.0259062	0.0482222	1.77702	0.0755654	0.709132	0.17953	0.101029	MTR
ENSG00000235016	920.318	0.0259048	0.0492761	1.80053	0.071777	0.708562	0.190796	0.105967	SEMA3F-AS1
ENSG00000163006	453.529	0.0258614	0.0534448	1.88249	0.0597692	0.683555	0.23422	0.12442	CCDC138
ENSG00000008710	9892.93	0.0258203	0.0457498	1.71817	0.0857659	0.724993	0.153459	0.0893157	PKD1
ENSG00000174574	3954.27	0.025817	0.0374033	1.6346	0.102133	0.751648	0.0854374	0.0522681	AKIRIN1
ENSG00000170871	4128.57	0.0257872	0.0422959	1.65086	0.0987679	0.7447	0.119761	0.0725445	KIAA0232
ENSG00000183671	36.3896	0.0257216	0.101662	2.58872	0.00963335	0.3884	0.995398	0.384514	CMKLR2
ENSG00000175161	3539.37	0.0256905	0.0559986	1.92115	0.0547134	0.665026	0.26076	0.135731	CADM2
ENSG00000204967	758.055	0.0256881	0.0473097	1.7506	0.0800156	0.712701	0.17065	0.0974812	PCDHA4
ENSG00000060339	3069.19	0.0256783	0.0419602	1.64277	0.100431	0.749058	0.117113	0.0712898	CCAR1
ENSG00000167874	120.02	0.0256734	0.0753675	2.16598	0.0303126	0.572972	0.473741	0.218719	TMEM88
ENSG00000167419	111.147	0.0256534	0.0701068	2.10183	0.0355682	0.596517	0.408011	0.194122	LPO
ENSG00000067369	7779.13	0.0256456	0.0446283	1.68882	0.0912537	0.730546	0.14244	0.0843427	TP53BP1
ENSG00000268095	110.295	0.0256422	0.0708893	2.11091	0.03478	0.591953	0.417408	0.197739	ZNF649-AS1
ENSG00000100201	16504.2	0.0255906	0.0373876	1.62532	0.104094	0.752102	0.0855587	0.0526411	DDX17
ENSG00000104687	1880.3	0.0255301	0.0392751	1.61743	0.105785	0.752744	0.0969755	0.0599565	GSR
ENSG00000134109	1097.64	0.0255171	0.0443546	1.67946	0.0930621	0.734241	0.140089	0.0834128	EDEM1
ENSG00000162695	721.137	0.0255116	0.0489358	1.78326	0.0745433	0.709132	0.188972	0.10597	SLC30A7
ENSG00000132640	1900.18	0.0255107	0.0411727	1.62799	0.103526	0.751648	0.110938	0.068144	BTBD3
ENSG00000240409	87.8705	0.0254975	0.0916283	2.41659	0.0156665	0.464278	0.772395	0.319621	MTATP8P1
ENSG00000142784	2034.59	0.02542	0.0434498	1.6587	0.0971767	0.742672	0.131426	0.0792344	WDTC1
ENSG00000146054	98.5734	0.0253876	0.077007	2.18371	0.0289834	0.564866	0.502493	0.230109	TRIM7
ENSG00000170264	741.667	0.0253752	0.0483862	1.76745	0.0771522	0.709766	0.183661	0.103912	FAM161A
ENSG00000106692	705.766	0.0253537	0.0451352	1.6918	0.0906838	0.730111	0.148714	0.0879026	FKTN
ENSG00000170271	469.028	0.0253505	0.0491338	1.78365	0.0744805	0.709132	0.191855	0.107563	FAXDC2
ENSG00000137411	1670.91	0.0253096	0.0445464	1.67767	0.0934124	0.734997	0.142747	0.0850866	VARS2
ENSG00000039319	1551.11	0.0252683	0.0603682	1.97433	0.0483447	0.65404	0.30744	0.155719	ZFYVE16
ENSG00000179008	47.3621	0.0252394	0.0902009	2.39242	0.0167375	0.473306	0.751461	0.3141	C14orf39
ENSG00000204049	161.25	0.0252392	0.0665029	2.05097	0.0402702	0.621856	0.372316	0.181532	NA
ENSG00000134030	4214.41	0.0251916	0.0400876	1.60792	0.107853	0.753885	0.103195	0.0641793	CTIF
ENSG00000090975	444.797	0.0251864	0.0490533	1.77774	0.0754461	0.709132	0.191759	0.107866	PITPNM2
ENSG00000232581	288.013	0.02516	0.0531875	1.86075	0.0627794	0.692086	0.235557	0.126593	NA
ENSG00000183696	125.906	0.0251464	0.0674384	2.06045	0.0393558	0.62162	0.383919	0.186328	UPP1
ENSG00000214756	97.0834	0.0251236	0.0706882	2.09956	0.0357674	0.597016	0.422616	0.201288	CSKMT
ENSG00000231925	749.776	0.0251065	0.0474939	1.74002	0.0818563	0.715766	0.175139	0.100654	TAPBP
ENSG00000184216	896.823	0.0251017	0.0450555	1.6831	0.0923565	0.733205	0.148791	0.0884033	IRAK1
ENSG00000206052	1423.37	0.0250948	0.0563539	1.91237	0.0558293	0.666184	0.268211	0.140251	DOK6
ENSG00000243961	54.0723	0.0250689	0.0989347	2.55035	0.0107614	0.400549	0.96633	0.378901	NA
ENSG00000185024	2449.18	0.0250634	0.042667	1.63386	0.102288	0.751648	0.125013	0.0765139	BRF1
ENSG00000114757	524.814	0.0250365	0.0607392	1.97396	0.0483864	0.65404	0.313171	0.158651	PEX5L
ENSG00000220749	331.596	0.0250047	0.0531753	1.85669	0.0633559	0.694006	0.236323	0.127282	RPL21P28
ENSG00000183395	63.6	0.0249985	0.0897041	2.38488	0.0170849	0.473314	0.750766	0.314803	PMCH
ENSG00000177943	646.463	0.0249893	0.0501389	1.79646	0.0724222	0.708562	0.204421	0.113791	MAMDC4
ENSG00000172534	4850.55	0.0249829	0.0444875	1.66718	0.0954784	0.738508	0.143266	0.085933	HCFC1
ENSG00000235026	37.8525	0.0249035	0.092805	2.44307	0.014563	0.449785	0.827741	0.338812	DPP10-AS1
ENSG00000247708	113.409	0.0248928	0.0646181	2.02063	0.0433177	0.63496	0.355507	0.175938	STX18-AS1
ENSG00000100364	6249.68	0.0248902	0.0503742	1.79894	0.072028	0.708562	0.207447	0.115316	KIAA0930
ENSG00000221890	5248.84	0.0248765	0.0377845	1.59347	0.111055	0.757198	0.0885064	0.0555432	NPTXR
ENSG00000198646	4248.87	0.0248587	0.0371646	1.59619	0.110447	0.756666	0.085026	0.0532682	NCOA6
ENSG00000205978	5163.41	0.0248577	0.0402502	1.59691	0.110287	0.756165	0.105012	0.0657598	NYNRIN
ENSG00000101290	4554.32	0.0248556	0.0376847	1.59304	0.111151	0.757198	0.0879498	0.0552088	CDS2
ENSG00000125633	2414.92	0.0248471	0.0418055	1.61351	0.106634	0.752744	0.117773	0.072992	CCDC93
ENSG00000171450	1220.74	0.0248322	0.0491599	1.77117	0.0765331	0.709766	0.194604	0.109874	CDK5R2
ENSG00000172167	227.808	0.024826	0.059428	1.95115	0.0510393	0.65404	0.30145	0.154498	MTBP
ENSG00000136824	1768.42	0.0248131	0.0468299	1.71677	0.086022	0.724993	0.169121	0.0985116	SMC2
ENSG00000228232	462.228	0.0248053	0.0608371	1.96994	0.0488451	0.65404	0.316185	0.160505	NA
ENSG00000128272	12441.9	0.0247908	0.0392067	1.58906	0.112046	0.757572	0.0976049	0.0614229	ATF4
ENSG00000128602	1974.99	0.0247764	0.0457862	1.69109	0.0908196	0.730111	0.157858	0.0933466	SMO
ENSG00000111906	1397.43	0.0247411	0.0504072	1.79587	0.072515	0.708562	0.208563	0.116135	HDDC2
ENSG00000185942	131.616	0.0247314	0.0710712	2.09771	0.0359303	0.597437	0.433548	0.206676	NKAIN3
ENSG00000147364	1532.44	0.0247091	0.0417281	1.60786	0.107866	0.753885	0.117431	0.0730355	FBXO25
ENSG00000213131	90.2071	0.024683	0.0821309	2.25371	0.0242143	0.533596	0.605483	0.26866	NA
ENSG00000110888	670.168	0.0246282	0.0464256	1.70227	0.0887046	0.727479	0.165452	0.0971949	CAPRIN2
ENSG00000142192	46980.3	0.0245988	0.0513283	1.8112	0.0701097	0.705662	0.219183	0.121015	APP
ENSG00000206120	73.1057	0.0245909	0.0762026	2.16381	0.0304786	0.572972	0.507879	0.234715	NA
ENSG00000234661	284.846	0.0245736	0.0682942	2.05998	0.0394001	0.62162	0.401446	0.194878	CHL1-AS1
ENSG00000160216	2205.18	0.0245565	0.0405551	1.5887	0.112128	0.757572	0.107962	0.0679559	AGPAT3
ENSG00000206028	1900.8	0.0245334	0.051353	1.81004	0.0702895	0.705662	0.219801	0.121434	NA
ENSG00000113504	2359.47	0.0245119	0.0430206	1.62317	0.104552	0.752585	0.129977	0.0800757	SLC12A7
ENSG00000230090	3.62851	0.0245029	0.260755	3.0525	0.00226942	NA	4.33226	1.41925	NA
ENSG00000224424	258.128	0.024502	0.0634648	1.99756	0.0457643	0.64903	0.347075	0.173749	PRKAR2A-AS1
ENSG00000115459	502.343	0.0244444	0.0468857	1.70838	0.0875655	0.725529	0.171318	0.100281	ELMOD3
ENSG00000166822	1020.99	0.0244331	0.0479886	1.73418	0.0828863	0.717397	0.183609	0.105877	TMEM170A
ENSG00000251259	48.9123	0.0244189	0.0893051	2.38137	0.0172485	0.473624	0.767665	0.322363	NA
ENSG00000091622	1020.17	0.0244188	0.0531076	1.84078	0.0656538	0.695473	0.239049	0.129863	PITPNM3
ENSG00000177663	357.632	0.0244106	0.0576504	1.91551	0.0554276	0.665026	0.286354	0.149492	IL17RA
ENSG00000136144	1418.05	0.0243567	0.0427033	1.61244	0.106867	0.752978	0.127357	0.0789841	RCBTB1
ENSG00000253710	201.151	0.0242955	0.0572206	1.9062	0.0566237	0.667357	0.282751	0.148332	ALG11
ENSG00000225031	458.23	0.0242904	0.0533499	1.84194	0.0654834	0.6952	0.242371	0.131585	NA
ENSG00000172794	127.228	0.0242854	0.0798348	2.21526	0.0267424	0.551594	0.575651	0.259858	RAB37
ENSG00000109654	7946	0.0242657	0.0409688	1.58292	0.113441	0.758807	0.11195	0.0707242	TRIM2
ENSG00000162733	1970.86	0.0242487	0.0484557	1.74021	0.0818222	0.715766	0.189656	0.108985	DDR2
ENSG00000184916	1013.6	0.0242435	0.0475467	1.71882	0.0856466	0.724993	0.179562	0.104468	JAG2
ENSG00000164690	54.9473	0.0242425	0.0991327	2.56014	0.0104629	0.399851	1.01529	0.396576	SHH
ENSG00000266708	493.305	0.0242175	0.0494376	1.76157	0.0781424	0.709766	0.200667	0.113914	NA
ENSG00000183036	1848.24	0.0242159	0.085241	2.30693	0.0210585	0.507049	0.684557	0.296739	PCP4
ENSG00000130827	2766.14	0.024211	0.0466431	1.69636	0.0898184	0.727583	0.169626	0.0999946	PLXNA3
ENSG00000126214	2957.31	0.0241908	0.0392543	1.56619	0.117304	0.762155	0.0988703	0.0631279	KLC1
ENSG00000183530	1240.1	0.0241856	0.0450912	1.65851	0.0972155	0.742672	0.152599	0.0920102	PRR14L
ENSG00000167380	786.839	0.0241489	0.0431406	1.6144	0.10644	0.752744	0.132273	0.0819332	ZNF226
ENSG00000121892	4168.3	0.0241389	0.03844	1.56222	0.118236	0.762985	0.0934363	0.0598099	PDS5A
ENSG00000151718	679.55	0.0241142	0.0494941	1.76014	0.0783847	0.710119	0.20181	0.114656	WWC2
ENSG00000242952	64.7918	0.0241124	0.0788294	2.19839	0.0279211	0.555136	0.562827	0.256017	RPSAP3
ENSG00000105357	201.277	0.0240766	0.0572871	1.90183	0.0571939	0.670481	0.285094	0.149905	MYH14
ENSG00000075426	317.087	0.0240624	0.0582208	1.91549	0.0554295	0.665026	0.295033	0.154024	FOSL2
ENSG00000150433	621.409	0.0240599	0.0464441	1.6875	0.0915076	0.730627	0.168054	0.0995877	TMEM218
ENSG00000257335	65.4441	0.0240564	0.0850767	2.30438	0.0212013	0.507074	0.687362	0.298285	MGAM
ENSG00000167280	694.22	0.0239863	0.0438661	1.62478	0.10421	0.752377	0.14023	0.086307	ENGASE
ENSG00000104327	291.629	0.0239582	0.0910849	2.41924	0.0155531	0.463336	0.833227	0.344417	CALB1
ENSG00000137871	1219.04	0.0239045	0.0423921	1.59246	0.111281	0.757198	0.125667	0.0789137	ZNF280D
ENSG00000137449	819.262	0.0238993	0.051162	1.78991	0.0734684	0.709132	0.221218	0.123592	CPEB2
ENSG00000225697	298.98	0.0238847	0.0541753	1.84629	0.06485	0.6952	0.253643	0.13738	SLC26A6
ENSG00000163785	2099.16	0.0238789	0.0406196	1.56528	0.117518	0.762155	0.109891	0.0702058	RYK
ENSG00000101346	1630.41	0.0238401	0.0393068	1.55296	0.120433	0.765172	0.0998176	0.0642758	POFUT1
ENSG00000152127	3654.58	0.0238108	0.0443656	1.63091	0.102909	0.751648	0.14615	0.0896124	MGAT5
ENSG00000140319	7251.43	0.023805	0.0378575	1.5489	0.121405	0.76769	0.0901801	0.058222	SRP14
ENSG00000197892	254.328	0.0237861	0.0592784	1.9242	0.0543293	0.663566	0.308611	0.160384	KIF13B
ENSG00000224914	372.991	0.0237859	0.0568102	1.88724	0.0591287	0.680776	0.282261	0.149563	LINC00863
ENSG00000215252	761.797	0.0237681	0.0495511	1.75236	0.0797127	0.712701	0.204206	0.116532	GOLGA8B
ENSG00000052723	1654.59	0.0237566	0.0407062	1.56194	0.118303	0.762985	0.110876	0.070986	SIKE1
ENSG00000186350	1965.27	0.0236921	0.0430175	1.59787	0.110072	0.756165	0.132466	0.0829019	RXRA
ENSG00000253174	131.63	0.0236815	0.0629762	1.97295	0.0485016	0.65404	0.350445	0.177625	NA
ENSG00000248245	21.2838	0.0236795	0.131948	2.82762	0.00468953	NA	1.62221	0.5737	NA
ENSG00000240065	83.6524	0.023635	0.173912	2.91393	0.00356909	0.249534	2.24513	0.770481	PSMB9
ENSG00000219607	107.497	0.0236169	0.078223	2.18548	0.0288533	0.5636	0.566201	0.259073	PPP1R3G
ENSG00000171791	2407.24	0.0236017	0.0473963	1.69816	0.0894777	0.727583	0.18081	0.106474	BCL2
ENSG00000244716	579.811	0.023599	0.0588007	1.91271	0.0557855	0.666119	0.305078	0.159501	RPL17P7
ENSG00000139318	4372.77	0.0235844	0.054722	1.84803	0.0645974	0.6952	0.261465	0.141483	DUSP6
ENSG00000053108	575.76	0.0235835	0.0798166	2.21156	0.0269972	0.552899	0.59676	0.269837	FSTL4
ENSG00000089057	2227.42	0.023511	0.0464876	1.67364	0.0942009	0.736935	0.170918	0.102123	SLC23A2
ENSG00000172824	195.559	0.023509	0.0612029	1.94479	0.0518002	0.65606	0.332285	0.170859	CES4A
ENSG00000140807	922.373	0.0234249	0.0571502	1.88348	0.059636	0.683555	0.288691	0.153276	NKD1
ENSG00000153071	22.2996	0.0234196	0.118878	2.76066	0.00576843	NA	1.43756	0.520731	DAB2
ENSG00000231104	161.267	0.02341	0.0629581	1.96662	0.0492276	0.65404	0.353268	0.179632	NA
ENSG00000165494	1959.77	0.0234022	0.0408911	1.55178	0.120714	0.766436	0.113247	0.0729787	PCF11
ENSG00000132541	452.536	0.0233929	0.0484618	1.71774	0.0858435	0.724993	0.193878	0.112868	RIDA
ENSG00000184005	701.902	0.0233892	0.0473697	1.69178	0.0906879	0.730111	0.181492	0.107279	ST6GALNAC3
ENSG00000115738	1133.39	0.0233617	0.0631217	1.96776	0.0490961	0.65404	0.355715	0.180772	ID2
ENSG00000133739	512.974	0.0233565	0.0463609	1.66629	0.0956554	0.739089	0.170156	0.102117	LRRCC1
ENSG00000197386	3320.57	0.0233532	0.0423075	1.57319	0.115676	0.761779	0.126436	0.0803693	HTT
ENSG00000122884	2790.54	0.023343	0.0515515	1.78319	0.074556	0.709132	0.228638	0.128219	P4HA1
ENSG00000163482	785.3	0.0233323	0.048833	1.72467	0.0845875	0.720887	0.19838	0.115025	STK36
ENSG00000245848	264.111	0.0233278	0.0622539	1.95512	0.0505687	0.65404	0.346073	0.177008	CEBPA
ENSG00000163472	244.585	0.0232968	0.0529929	1.80975	0.0703347	0.705662	0.244689	0.135206	TMEM79
ENSG00000183439	37.0775	0.0232723	0.0860376	2.3262	0.020008	0.499082	0.743327	0.319546	TRIM61
ENSG00000204642	53.399	0.0232475	0.105547	2.64906	0.00807159	0.356756	1.20917	0.456454	HLA-F
ENSG00000157212	615.226	0.0232464	0.0442409	1.61154	0.107063	0.753348	0.146869	0.0911364	PAXIP1
ENSG00000234648	430.378	0.0232374	0.0638678	1.97515	0.0482512	0.65404	0.365959	0.185282	NA
ENSG00000134253	274.83	0.0232353	0.0512878	1.77502	0.0758939	0.709132	0.226354	0.127522	TRIM45
ENSG00000137221	674.321	0.0232283	0.0452428	1.63518	0.102011	0.751648	0.158045	0.096653	TJAP1
ENSG00000133030	11299.5	0.0232093	0.041235	1.55001	0.121139	0.767449	0.116748	0.0753206	MPRIP
ENSG00000196369	572.858	0.0231983	0.0484287	1.71174	0.0869453	0.725529	0.194467	0.113608	SRGAP2B
ENSG00000141622	4275.69	0.023186	0.0401828	1.53543	0.124678	0.771613	0.107764	0.0701852	RNF165
ENSG00000244313	303.062	0.0231728	0.0592772	1.90926	0.0562282	0.66673	0.314089	0.164508	NA
ENSG00000082269	891.549	0.0231605	0.045331	1.63542	0.101961	0.751648	0.159312	0.0974137	FAM135A
ENSG00000142599	6618.15	0.0231558	0.041119	1.54641	0.122005	0.768916	0.115838	0.0749077	RERE
ENSG00000131080	624.284	0.023148	0.0472606	1.68257	0.0924581	0.733205	0.181369	0.107793	EDA2R
ENSG00000182022	472.447	0.0231406	0.0591981	1.90731	0.0564805	0.667357	0.313507	0.164372	CHST15
ENSG00000076641	1907.51	0.0231393	0.0478674	1.69692	0.0897109	0.727583	0.188355	0.110998	PAG1
ENSG00000075292	4953.46	0.0231386	0.0390756	1.52447	0.127392	0.773097	0.099308	0.0651428	ZNF638
ENSG00000173757	2200.15	0.0231336	0.0442329	1.60802	0.107831	0.753885	0.147199	0.0915404	STAT5B
ENSG00000197056	435.151	0.0231309	0.0505832	1.75769	0.0787998	0.710851	0.219116	0.124661	ZMYM1
ENSG00000114859	624.559	0.0231037	0.0450353	1.62653	0.103837	0.751648	0.156216	0.0960422	CLCN2
ENSG00000156313	325.4	0.0230857	0.0568077	1.8695	0.0615527	0.689426	0.287665	0.153872	RPGR
ENSG00000233859	69.6199	0.023071	0.0750187	2.13014	0.0331599	0.584775	0.525297	0.246602	NA
ENSG00000040531	336.591	0.02307	0.0525072	1.79461	0.0727157	0.708562	0.240792	0.134175	CTNS
ENSG00000125744	1428.44	0.0230191	0.0441629	1.60298	0.10894	0.755904	0.146856	0.0916143	RTN2
ENSG00000173064	4808.78	0.0229945	0.0469549	1.6709	0.0947416	0.737087	0.178572	0.106872	HECTD4
ENSG00000063127	110.77	0.022991	0.0665959	2.00719	0.0447291	0.644203	0.40306	0.200808	SLC6A16
ENSG00000108854	1377.25	0.0229833	0.0428806	1.57291	0.11574	0.761779	0.133318	0.0847592	SMURF2
ENSG00000141380	2019.68	0.022916	0.0404557	1.52878	0.126318	0.771613	0.110613	0.0723536	SS18
ENSG00000143382	129.023	0.0228599	0.0738405	2.10956	0.0348967	0.591953	0.510927	0.242197	ADAMTSL4
ENSG00000180537	1221.75	0.0228539	0.0464259	1.65394	0.0981395	0.744142	0.173121	0.104672	RNF182
ENSG00000176087	1968.76	0.022853	0.0399331	1.52046	0.128396	0.77366	0.106414	0.0699884	SLC35A4
ENSG00000122863	3009.74	0.0228522	0.0483757	1.70109	0.0889259	0.727583	0.195591	0.11498	CHST3
ENSG00000107731	3253.95	0.0228478	0.0441436	1.59743	0.110171	0.756165	0.147278	0.0921971	UNC5B
ENSG00000145911	332.413	0.0228452	0.0573285	1.87157	0.0612659	0.688568	0.295363	0.157816	N4BP3
ENSG00000135469	348.023	0.0228091	0.0482664	1.69735	0.0896313	0.727583	0.194552	0.114621	COQ10A
ENSG00000198938	83368.5	0.0228053	0.0447199	1.61015	0.107365	0.753731	0.153855	0.0955532	COX3
ENSG00000115464	4630.7	0.0228047	0.0440073	1.59289	0.111185	0.757198	0.14594	0.0916195	USP34
ENSG00000128829	2201.99	0.0228034	0.0420106	1.54961	0.121236	0.76769	0.125122	0.0807446	EIF2AK4
ENSG00000121005	712.249	0.022802	0.0427171	1.56371	0.117885	0.762985	0.132213	0.0845506	CRISPLD1
ENSG00000261612	23.9538	0.0227829	0.096799	2.5329	0.0113122	NA	1.04161	0.41123	NA
ENSG00000118276	626.52	0.0227331	0.0517315	1.77048	0.0766479	0.709766	0.234258	0.132314	B4GALT6
ENSG00000187730	67.3529	0.0226971	0.0756197	2.13627	0.0326574	0.584527	0.545747	0.255467	GABRD
ENSG00000100426	2557.37	0.0226767	0.0387342	1.50431	0.132502	0.776155	0.0975932	0.0648757	ZBED4
ENSG00000101152	5528.74	0.0226701	0.0395987	1.51027	0.130975	0.776155	0.104104	0.068931	DNAJC5
ENSG00000108370	100.475	0.0226665	0.0694864	2.04189	0.0411625	0.622291	0.447935	0.219373	RGS9
ENSG00000279069	1510.29	0.0226519	0.0434622	1.57549	0.115144	0.761415	0.140558	0.0892156	NA
ENSG00000005339	4161.67	0.0226438	0.0425983	1.55616	0.11967	0.764334	0.131492	0.0844977	CREBBP
ENSG00000267387	46.801	0.0226371	0.0864558	2.33919	0.0193254	0.49448	0.784667	0.335443	NA
ENSG00000170832	1790.51	0.0226316	0.039962	1.51249	0.130409	0.776155	0.107098	0.0708091	USP32
ENSG00000179698	78.7884	0.0226241	0.0706222	2.0578	0.0396089	0.62162	0.465509	0.226217	WDR97
ENSG00000119314	2568.91	0.0226224	0.0513943	1.76071	0.0782871	0.709977	0.231144	0.131279	PTBP3
ENSG00000131724	178.333	0.0226111	0.0658237	1.98886	0.0467161	0.650124	0.398695	0.200463	IL13RA1
ENSG00000105088	3941.7	0.0225947	0.0413898	1.53138	0.125676	0.771613	0.119743	0.0781932	OLFM2
ENSG00000166946	460.705	0.0225867	0.0467842	1.65534	0.0978562	0.743296	0.17848	0.107821	CCNDBP1
ENSG00000151576	400.086	0.0225712	0.0488726	1.70488	0.0882159	0.726785	0.202742	0.118918	QTRT2
ENSG00000104522	733.727	0.0224949	0.0451283	1.61125	0.107126	0.753348	0.159738	0.0991397	GFUS
ENSG00000162783	3833.53	0.0224905	0.0451269	1.61108	0.107162	0.753348	0.159741	0.0991513	IER5
ENSG00000136935	613.813	0.0224783	0.0447518	1.60135	0.109299	0.755971	0.15551	0.0971117	GOLGA1
ENSG00000233830	237.848	0.0224721	0.0589207	1.88661	0.0592133	0.680776	0.316637	0.167834	NA
ENSG00000124209	1574.65	0.0224676	0.0416121	1.53096	0.125779	0.771613	0.122198	0.0798179	RAB22A
ENSG00000240303	421.906	0.0224662	0.0461098	1.6351	0.102029	0.751648	0.171191	0.104698	ACAD11
ENSG00000106479	1009.29	0.0224499	0.0424681	1.54717	0.121821	0.768409	0.130761	0.0845161	ZNF862
ENSG00000229180	70.7843	0.0224453	0.0840458	2.29149	0.0219353	0.514114	0.7339	0.320272	RABGEF1P1
ENSG00000022567	601.002	0.0224318	0.0463003	1.6389	0.101234	0.750528	0.17356	0.1059	SLC45A4
ENSG00000162909	2391.44	0.0224244	0.0381497	1.4917	0.135778	0.781041	0.0938939	0.0629443	CAPN2
ENSG00000174705	3815.98	0.0224134	0.0412083	1.52204	0.128	0.77366	0.118518	0.077868	SH3PXD2B
ENSG00000176619	7507	0.0223934	0.0399799	1.50379	0.132636	0.776155	0.107736	0.0716433	LMNB2
ENSG00000107560	2416.27	0.0223762	0.0429681	1.55566	0.119789	0.764334	0.136215	0.0875605	RAB11FIP2
ENSG00000177042	408.121	0.0223744	0.0492189	1.70733	0.0877613	0.725757	0.207774	0.121695	TMEM80
ENSG00000118058	4515.18	0.0223705	0.043896	1.57712	0.114768	0.760684	0.146311	0.0927708	KMT2A
ENSG00000113851	1113.56	0.0223235	0.0416416	1.52661	0.126858	0.771613	0.12288	0.0804921	CRBN
ENSG00000059377	44.31	0.0223111	0.0881081	2.37602	0.0175005	0.474979	0.845013	0.355642	TBXAS1
ENSG00000260290	308.035	0.0223094	0.0602122	1.9019	0.0571843	0.670481	0.333276	0.175233	NA
ENSG00000256967	33.9369	0.0222968	0.0870115	2.3536	0.0185927	0.488086	0.816915	0.347092	NA
ENSG00000140265	1227.02	0.0222933	0.0419854	1.53219	0.125476	0.771613	0.12635	0.0824636	ZSCAN29
ENSG00000280128	579.302	0.0222888	0.0467029	1.6449	0.0999906	0.747707	0.178911	0.108767	NA
ENSG00000125458	513.48	0.0222808	0.048316	1.68387	0.0922062	0.733205	0.197799	0.117467	NT5C
ENSG00000123600	540.852	0.0222665	0.0464635	1.63828	0.101363	0.750841	0.176214	0.10756	METTL8
ENSG00000179673	102.538	0.0222357	0.15399	2.85959	0.0042419	0.265325	2.03266	0.710821	RPRML
ENSG00000225783	7310.64	0.0222223	0.0472514	1.65659	0.0976027	0.742672	0.185649	0.112067	MIAT
ENSG00000198804	271362	0.0221978	0.0429328	1.54921	0.121332	0.76769	0.136433	0.0880666	COX1
ENSG00000140443	5513.63	0.0221783	0.0470531	1.65045	0.09885	0.7447	0.183535	0.111203	IGF1R
ENSG00000152104	161.236	0.0221767	0.0717944	2.06926	0.0385214	0.614563	0.493668	0.238572	PTPN14
ENSG00000125846	627.069	0.0221392	0.0447811	1.59206	0.111371	0.757198	0.157207	0.0987446	ZNF133
ENSG00000154822	1440.93	0.0221294	0.0462466	1.6289	0.103335	0.751648	0.174297	0.107003	PLCL2
ENSG00000139613	6927.04	0.0221188	0.0395065	1.48822	0.136693	0.783005	0.104425	0.0701679	SMARCC2
ENSG00000102878	270.289	0.02211	0.0579696	1.86278	0.0624933	0.691007	0.309097	0.165933	HSF4
ENSG00000128000	522.534	0.0220885	0.046867	1.64328	0.100325	0.748771	0.181774	0.110617	ZNF780B
ENSG00000115414	768.204	0.0220813	0.0541777	1.79884	0.0720447	0.708562	0.266069	0.147912	FN1
ENSG00000121964	702.618	0.0220259	0.0434583	1.556	0.119707	0.764334	0.142723	0.0917239	GTDC1
ENSG00000151012	1978.02	0.021987	0.0459273	1.61669	0.105944	0.752744	0.171189	0.105888	SLC7A11
ENSG00000046889	862.303	0.0219446	0.0540557	1.79293	0.0729848	0.708562	0.26568	0.148182	PREX2
ENSG00000105426	2345.86	0.0219362	0.0429124	1.54039	0.123464	0.770568	0.13709	0.0889967	PTPRS
ENSG00000165689	1104.94	0.0219136	0.0444678	1.57741	0.1147	0.760684	0.154514	0.0979542	ENTR1
ENSG00000090061	3204.48	0.0219009	0.0373135	1.46828	0.142029	0.788412	0.0890968	0.0606811	CCNK
ENSG00000169118	1094.86	0.0218929	0.0445977	1.58007	0.114091	0.760665	0.156091	0.0987873	CSNK1G1
ENSG00000148204	3268.21	0.0218817	0.0471389	1.6441	0.100155	0.748289	0.18597	0.113113	CRB2
ENSG00000141664	642.82	0.0218506	0.0441788	1.56824	0.116825	0.762155	0.151455	0.0965765	ZCCHC2
ENSG00000221978	3317.63	0.0218361	0.0409254	1.49696	0.134404	0.778119	0.117353	0.0783942	CCNL2
ENSG00000234789	106.894	0.0217978	0.0650733	1.96138	0.0498346	0.65404	0.401042	0.204469	NA
ENSG00000058600	1272.77	0.021787	0.0424957	1.52618	0.126966	0.771613	0.133141	0.087238	POLR3E
ENSG00000243156	1585.42	0.0217728	0.0491607	1.68911	0.091198	0.730511	0.210363	0.124541	MICAL3
ENSG00000130299	638.101	0.0217494	0.043907	1.55836	0.119147	0.763779	0.148753	0.0954547	GTPBP3
ENSG00000025039	2565.49	0.0216996	0.0400096	1.47812	0.139374	0.786431	0.109457	0.074051	RRAGD
ENSG00000042445	629.614	0.0216995	0.051541	1.73816	0.0821825	0.715766	0.238508	0.137218	RETSAT
ENSG00000197343	1223.48	0.0216869	0.0412321	1.49708	0.134372	0.778119	0.120652	0.0805911	ZNF655
ENSG00000225864	19.462	0.0216666	0.211777	2.91944	0.00350656	NA	3.26907	1.11976	NA
ENSG00000124613	192.732	0.021662	0.0567332	1.83123	0.067066	0.698309	0.298795	0.163166	ZNF391
ENSG00000074219	1806.67	0.0216601	0.0381952	1.46004	0.14428	0.789961	0.0953217	0.0652872	TEAD2
ENSG00000236753	56.9312	0.0216428	0.0753285	2.12331	0.0337275	0.585201	0.571934	0.269359	MKLN1-AS
ENSG00000105137	331.575	0.021642	0.050528	1.7155	0.0862535	0.725522	0.227099	0.132381	SYDE1
ENSG00000005075	1036.18	0.0216128	0.0447187	1.5747	0.115326	0.761415	0.158627	0.100735	POLR2J
ENSG00000242457	51.7419	0.0216066	0.0924076	2.46665	0.0136384	0.439761	1.00111	0.40586	RBBP4P2
ENSG00000137496	1464.97	0.0215952	0.040092	1.47532	0.140126	0.788	0.110398	0.0748299	IL18BP
ENSG00000132780	7363.2	0.0215843	0.0380342	1.45613	0.145356	0.791302	0.0943017	0.0647617	NASP
ENSG00000164002	306.189	0.0215725	0.0506807	1.71677	0.0860219	0.724993	0.229299	0.133565	EXO5
ENSG00000158805	1005.02	0.0215548	0.0430523	1.53144	0.125661	0.771613	0.139911	0.0913595	ZNF276
ENSG00000186352	367.389	0.0215506	0.0478704	1.65246	0.0984405	0.7447	0.196296	0.11879	ANKRD37
ENSG00000204248	344.815	0.0215365	0.052968	1.76154	0.0781464	0.709766	0.256104	0.145386	COL11A2
ENSG00000261691	177.711	0.0215343	0.0638003	1.93687	0.0527609	0.65955	0.387839	0.20024	NA
ENSG00000177034	896.68	0.0215326	0.0451416	1.58315	0.113387	0.758807	0.163919	0.103539	MTX3
ENSG00000125952	1940	0.0215175	0.041929	1.50497	0.132332	0.776155	0.128074	0.0851008	MAX
ENSG00000110583	1089.19	0.0214965	0.0393766	1.46268	0.143556	0.789559	0.104574	0.0714948	NAA40
ENSG00000206527	965.657	0.0214822	0.0420464	1.50627	0.131999	0.776155	0.129392	0.0859025	HACD2
ENSG00000106066	19.4955	0.0214796	0.110371	2.68317	0.0072927	NA	1.3962	0.520352	CPVL
ENSG00000258890	918.694	0.0214725	0.0421321	1.50779	0.131609	0.776155	0.130313	0.0864263	CEP95
ENSG00000259429	242.146	0.0214618	0.0559072	1.81207	0.069975	0.705662	0.290869	0.160517	UBE2Q2P2
ENSG00000235501	158.726	0.0214549	0.0577528	1.84233	0.0654262	0.6952	0.312762	0.169764	NA
ENSG00000249485	117.283	0.0214537	0.0779483	2.17188	0.0298643	0.572972	0.633748	0.291796	NA
ENSG00000180385	229.621	0.0214066	0.0534968	1.76783	0.0770887	0.709766	0.263175	0.148869	NA
ENSG00000251239	13.0714	0.0214035	0.126581	2.77138	0.00558199	NA	1.66685	0.601452	LOC101927253
ENSG00000123094	937.654	0.0213937	0.0489423	1.67324	0.0942808	0.736935	0.209869	0.125427	RASSF8
ENSG00000106477	1057.13	0.0213935	0.0430834	1.527	0.126762	0.771613	0.140815	0.0922167	CEP41
ENSG00000213178	180.275	0.0213665	0.072178	2.06563	0.0388631	0.616705	0.520637	0.252047	NA
ENSG00000249464	46.8179	0.0213599	0.0863854	2.34962	0.0187925	0.491566	0.852808	0.362955	LINC01091
ENSG00000178773	114.983	0.0213568	0.0797927	2.20908	0.027169	0.553551	0.68056	0.308074	CPNE7
ENSG00000149923	3418.29	0.0213455	0.0396718	1.46027	0.144216	0.789961	0.107321	0.0734938	PPP4C
ENSG00000085552	3004.05	0.0213314	0.0442114	1.55311	0.120396	0.765172	0.153856	0.099063	IGSF9
ENSG00000110422	1162.19	0.0213292	0.0409976	1.48014	0.138836	0.786431	0.119337	0.0806254	HIPK3
ENSG00000187079	3337.23	0.0213113	0.0461927	1.60361	0.1088	0.755904	0.177404	0.110628	TEAD1
ENSG00000164300	1446.65	0.0213085	0.0445409	1.56086	0.118556	0.762985	0.15779	0.101092	SERINC5
ENSG00000175318	10.6296	0.0212927	0.151216	2.83553	0.00457497	NA	2.05708	0.725466	GRAMD2A
ENSG00000278948	621.687	0.0212895	0.0450229	1.57275	0.115777	0.761779	0.163548	0.103988	NA
ENSG00000130787	2610.84	0.0212857	0.0411524	1.48145	0.138486	0.786232	0.120951	0.0816435	HIP1R
ENSG00000165669	1870.9	0.0212695	0.0433033	1.52836	0.126423	0.771613	0.143707	0.094027	FAM204A
ENSG00000124275	565.367	0.0212499	0.0470104	1.62251	0.104693	0.752744	0.187514	0.11557	MTRR
ENSG00000105518	547.155	0.021239	0.044876	1.5674	0.11702	0.762155	0.162022	0.103369	TMEM205
ENSG00000264364	12990.8	0.0212388	0.0420522	1.49818	0.134088	0.778119	0.130197	0.0869037	DYNLL2
ENSG00000072133	543.92	0.0212269	0.0462466	1.60248	0.109049	0.755904	0.178442	0.111353	RPS6KA6
ENSG00000279528	112.93	0.0212221	0.0633875	1.92376	0.0543844	0.663566	0.386859	0.201095	NA
ENSG00000279649	124.901	0.0212084	0.062921	1.91635	0.0553207	0.665026	0.38076	0.19869	NA
ENSG00000248590	88.7584	0.0211894	0.0640923	1.9338	0.0531381	0.660735	0.397024	0.205308	NA
ENSG00000176809	106.805	0.0211854	0.0677418	1.99029	0.046559	0.650025	0.450658	0.226428	LRRC37A3
ENSG00000185834	304.722	0.0211766	0.0510322	1.71281	0.0867475	0.725522	0.235877	0.137713	NA
ENSG00000100139	1558.5	0.0211754	0.0382905	1.44032	0.149778	0.796631	0.0967426	0.0671676	MICALL1
ENSG00000271551	80.1722	0.0211695	0.075702	2.12762	0.0333687	0.585168	0.595559	0.279918	LOC115308161
ENSG00000177225	1781.62	0.0211482	0.039947	1.4564	0.145282	0.791302	0.110107	0.0756025	GATD1
ENSG00000183775	304.661	0.0211404	0.0559788	1.80455	0.0711457	0.708562	0.294504	0.163201	KCTD16
ENSG00000066926	813.728	0.0211361	0.0443351	1.55024	0.121085	0.767449	0.156075	0.100678	FECH
ENSG00000182870	870.021	0.0211316	0.045024	1.56797	0.116889	0.762155	0.164231	0.104741	GALNT9
ENSG00000120907	259.633	0.0210617	0.0586587	1.8466	0.0648051	0.6952	0.327783	0.177506	ADRA1A
ENSG00000103591	928.976	0.0210498	0.0418543	1.48744	0.136899	0.783328	0.128704	0.086527	AAGAB
ENSG00000103657	4537.14	0.0209943	0.0427662	1.5064	0.131966	0.776155	0.13868	0.0920605	HERC1
ENSG00000062096	111.039	0.0209535	0.0810239	2.23684	0.0252968	0.542442	0.73048	0.326568	ARSF
ENSG00000067177	525.228	0.0209471	0.0523296	1.73247	0.0831907	0.717397	0.252743	0.145886	PHKA1
ENSG00000276550	683.744	0.0209285	0.0418628	1.48346	0.137954	0.785448	0.129157	0.087065	HERC2P2
ENSG00000106266	867.127	0.0209198	0.0406407	1.45893	0.144584	0.790172	0.116972	0.0801763	SNX8
ENSG00000236279	35.7577	0.0209158	0.0834357	2.28998	0.0220224	0.514114	0.797078	0.348072	CLEC2L
ENSG00000282458	111.035	0.0209084	0.0681591	1.9923	0.0463379	0.64903	0.46309	0.232439	WASH5P
ENSG00000196576	12273.9	0.0209067	0.0398881	1.44634	0.148083	0.793816	0.110114	0.0761332	PLXNB2
ENSG00000142002	1204.6	0.0209035	0.0392695	1.4381	0.150405	0.796631	0.104835	0.0728984	DPP9
ENSG00000013016	512.426	0.0208812	0.0449287	1.55779	0.119282	0.763942	0.164158	0.105379	EHD3
ENSG00000013561	1221.9	0.0208797	0.0393388	1.43798	0.150439	0.796631	0.105457	0.0733365	RNF14
ENSG00000205923	150.874	0.0208625	0.0549244	1.7785	0.0753217	0.709132	0.284284	0.159845	CEMP1
ENSG00000148158	1650.32	0.0208619	0.0396624	1.44144	0.149461	0.795709	0.108239	0.0750911	SNX30
ENSG00000108641	461.904	0.0208592	0.046019	1.58557	0.112837	0.758807	0.177402	0.111885	B9D1
ENSG00000085511	1276.11	0.0208474	0.0435245	1.52035	0.128422	0.77366	0.147767	0.0971927	MAP3K4
ENSG00000180357	6391.65	0.0208407	0.0408245	1.45936	0.144467	0.790172	0.118932	0.0814964	ZNF609
ENSG00000169905	1599.57	0.0208224	0.0415114	1.47226	0.140951	0.788412	0.125828	0.0854661	TOR1AIP2
ENSG00000134324	1441.56	0.0207617	0.040732	1.45477	0.145732	0.791931	0.118241	0.0812783	LPIN1
ENSG00000243753	161.155	0.0207616	0.0560126	1.79472	0.0726981	0.708562	0.298307	0.166214	HLA-L
ENSG00000270194	93.88	0.0207614	0.0694879	2.01213	0.0442058	0.642542	0.488724	0.242888	GOLGA4-AS1
ENSG00000066427	690.931	0.0207564	0.0440296	1.53042	0.125913	0.771613	0.153995	0.100623	ATXN3
ENSG00000187068	426.339	0.0207538	0.0535521	1.75038	0.0800526	0.712701	0.268718	0.153519	C3orf70
ENSG00000166575	531.355	0.0207508	0.0443657	1.539	0.123805	0.770568	0.157988	0.102657	TMEM135
ENSG00000197050	400.681	0.0207323	0.0459472	1.57984	0.114143	0.760665	0.177116	0.11211	ZNF420
ENSG00000141068	2546.69	0.0207071	0.0519171	1.7173	0.0859241	0.724993	0.249491	0.145281	KSR1
ENSG00000103365	1610.95	0.0206998	0.0381511	1.41939	0.155786	0.798434	0.096449	0.0679511	GGA2
ENSG00000077092	41.8393	0.0206972	0.0842941	2.31099	0.0208334	0.50607	0.833566	0.360696	RARB
ENSG00000231871	840.658	0.020695	0.0434197	1.51278	0.130336	0.776155	0.147126	0.0972553	IPO9-AS1
ENSG00000187860	496.661	0.0206869	0.0508851	1.69545	0.0899899	0.727583	0.237249	0.139932	CCDC157
ENSG00000246922	182.03	0.020672	0.0554772	1.78293	0.0745977	0.709132	0.292598	0.164111	UBAP1L
ENSG00000230626	70.3827	0.0206623	0.0710636	2.03819	0.0415306	0.624617	0.519548	0.254906	NA
ENSG00000088538	1647.58	0.020623	0.0415645	1.46638	0.142545	0.78857	0.126952	0.0865751	DOCK3
ENSG00000166073	164.776	0.0206203	0.0658824	1.95022	0.05115	0.65404	0.432981	0.222016	GPR176
ENSG00000114790	758.878	0.0206179	0.0479343	1.62649	0.103846	0.751648	0.201932	0.124152	ARHGEF26
ENSG00000157087	1695	0.0206152	0.0510996	1.69784	0.0895373	0.727583	0.240294	0.141529	ATP2B2
ENSG00000099954	2473.14	0.0206026	0.0425881	1.4891	0.136462	0.782174	0.138029	0.0926934	CECR2
ENSG00000065802	1895.3	0.0206024	0.0390946	1.42403	0.154437	0.798216	0.103963	0.073006	ASB1
ENSG00000179195	7108.46	0.0205997	0.038091	1.41473	0.157148	0.79892	0.0961577	0.0679689	ZNF664
ENSG00000112280	648.525	0.0205922	0.0507443	1.68967	0.0910904	0.730356	0.236162	0.139768	COL9A1
ENSG00000163393	596.103	0.0205845	0.0498232	1.66942	0.0950343	0.738039	0.225081	0.134826	SLC22A15
ENSG00000054523	17864.1	0.0205651	0.0395419	1.42821	0.153233	0.796631	0.10781	0.075486	KIF1B
ENSG00000172663	617.6	0.0205642	0.0430398	1.49892	0.133893	0.778119	0.143245	0.0955652	TMEM134
ENSG00000166881	1254.11	0.0205641	0.0410322	1.4533	0.146141	0.792566	0.121699	0.08374	NEMP1
ENSG00000117868	1304.22	0.0205456	0.0416241	1.46495	0.142934	0.788938	0.1278	0.0872384	ESYT2
ENSG00000086062	348.663	0.0205353	0.0460529	1.57656	0.114897	0.760684	0.179322	0.113742	B4GALT1
ENSG00000163681	930.707	0.0204692	0.0397938	1.42808	0.153267	0.796631	0.110223	0.0771824	SLMAP
ENSG00000117899	1664.68	0.0204276	0.0377369	1.40519	0.159965	0.802179	0.0938482	0.0667869	MESD
ENSG00000232112	3324.47	0.0204099	0.0426435	1.48397	0.137817	0.785208	0.139298	0.0938685	TMA7
ENSG00000271430	129.599	0.0203929	0.0642501	1.91929	0.0549472	0.665026	0.412401	0.214872	NA
ENSG00000168172	1987.91	0.0203866	0.0390507	1.41481	0.157123	0.79892	0.104002	0.0735095	HOOK3
ENSG00000144040	1238.89	0.0203667	0.0421814	1.47139	0.141186	0.788412	0.134316	0.0912849	SFXN5
ENSG00000152910	211.108	0.020366	0.0708548	2.03103	0.0422516	0.626925	0.523975	0.257984	CNTNAP4
ENSG00000279762	249.901	0.0203644	0.0519747	1.70839	0.0875638	0.725529	0.252573	0.147842	NA
ENSG00000151914	4082.26	0.0203583	0.0462869	1.57718	0.114755	0.760684	0.18303	0.116049	DST
ENSG00000278259	777.383	0.0203561	0.042783	1.48561	0.137383	0.784543	0.141056	0.0949485	MYO19
ENSG00000122359	436.742	0.0203548	0.0530567	1.72942	0.0837345	0.717397	0.26579	0.153688	ANXA11
ENSG00000167106	982.679	0.0203523	0.0441398	1.52041	0.128408	0.77366	0.156903	0.103198	EEIG1
ENSG00000224411	334.128	0.0203353	0.0558322	1.77972	0.0751216	0.709132	0.30002	0.168577	NA
ENSG00000111670	2806.26	0.0203286	0.0405161	1.43481	0.151342	0.796631	0.117245	0.0817151	GNPTAB
ENSG00000181264	473.6	0.0203234	0.0460584	1.57016	0.116378	0.762155	0.180382	0.114881	TLCD5
ENSG00000179218	10189.3	0.0203189	0.0356792	1.39949	0.161667	0.804926	0.0809659	0.057854	CALR
ENSG00000135047	1256.99	0.0202984	0.0425043	1.4768	0.139729	0.786431	0.138113	0.093522	CTSL
ENSG00000240036	234.098	0.020296	0.0567495	1.79452	0.0727307	0.708562	0.311877	0.173795	NA
ENSG00000054179	37.4332	0.0202959	0.0846636	2.32325	0.0201656	0.500558	0.868451	0.373808	ENTPD2
ENSG00000198752	7377.44	0.0202957	0.0381742	1.4024	0.160795	0.803664	0.0972375	0.0693364	CDC42BPB
ENSG00000227775	322.979	0.02027	0.0482385	1.62329	0.104528	0.752585	0.207539	0.127851	NA
ENSG00000163872	3873.86	0.0202597	0.0389043	1.40795	0.159146	0.801711	0.10303	0.0731777	YEATS2
ENSG00000173575	6237.23	0.0202471	0.0353829	1.39757	0.162242	0.805203	0.079392	0.0568072	CHD2
ENSG00000015532	618.315	0.0202416	0.0428423	1.48325	0.138008	0.785448	0.142128	0.0958223	XYLT2
ENSG00000270629	373.842	0.0202385	0.0527981	1.72099	0.0852522	0.724631	0.263519	0.15312	NBPF14
ENSG00000184985	2949.06	0.0202229	0.0655384	1.93692	0.0527552	0.65955	0.435304	0.22474	SORCS2
ENSG00000181019	151.547	0.0202143	0.0616381	1.87311	0.0610535	0.688232	0.377527	0.201551	NQO1
ENSG00000226478	56.6457	0.0202106	0.075294	2.1162	0.034328	0.590046	0.622753	0.294279	NA
ENSG00000080608	405.529	0.0202095	0.0461544	1.56912	0.11662	0.762155	0.182104	0.116055	PUM3
ENSG00000140382	1519.83	0.0201963	0.0372045	1.39267	0.163718	0.806077	0.0904651	0.0649578	HMG20A
ENSG00000268565	102.942	0.0201879	0.0686688	1.98964	0.0466302	0.650121	0.48852	0.245531	NA
ENSG00000167476	5028.1	0.0201872	0.0381046	1.39723	0.162344	0.805203	0.09688	0.0693371	JSRP1
ENSG00000226221	364.567	0.0201834	0.0544256	1.75017	0.0800894	0.712701	0.283949	0.162241	RPL26P19
ENSG00000204231	2346.56	0.0201564	0.0392169	1.4076	0.15925	0.801711	0.105833	0.0751872	RXRB
ENSG00000100403	5762.65	0.0201515	0.0382721	1.39708	0.162388	0.805203	0.0982044	0.0702924	ZC3H7B
ENSG00000049323	1995.73	0.0201411	0.0446427	1.52699	0.126763	0.771613	0.163837	0.107294	LTBP1
ENSG00000175265	949.052	0.020128	0.0458423	1.5584	0.119138	0.763779	0.178629	0.114623	GOLGA8A
ENSG00000279730	18.606	0.0201238	0.0948771	2.51339	0.0119577	NA	1.15642	0.460102	NA
ENSG00000224407	2269.77	0.0201071	0.0389271	1.40197	0.160925	0.803742	0.103494	0.0738205	NA
ENSG00000255585	219.998	0.0200798	0.0499331	1.65665	0.09759	0.742672	0.229511	0.138539	LOC651337
ENSG00000130635	2087.37	0.0200642	0.0453843	1.54429	0.122517	0.769663	0.173264	0.112196	COL5A1
ENSG00000012048	676.736	0.0200577	0.0475096	1.59894	0.109833	0.756165	0.199663	0.124872	BRCA1
ENSG00000135315	461.84	0.0200336	0.0477957	1.60526	0.108436	0.755737	0.203345	0.126674	CEP162
ENSG00000138780	507.878	0.0200285	0.0462926	1.56706	0.117101	0.762155	0.184683	0.117853	GSTCD
ENSG00000135749	1326.02	0.020002	0.0427679	1.4733	0.14067	0.788412	0.14211	0.0964571	PCNX2
ENSG00000259589	247.382	0.0199941	0.0607095	1.85261	0.0639383	0.694448	0.367702	0.198478	NA
ENSG00000077152	864.841	0.0199934	0.0440077	1.5053	0.132247	0.776155	0.15675	0.104132	UBE2T
ENSG00000166833	2012.07	0.0199884	0.0423997	1.46365	0.143289	0.789464	0.137972	0.0942655	NAV2
ENSG00000198743	1458.43	0.0199753	0.0499332	1.65347	0.0982362	0.74438	0.230163	0.1392	SLC5A3
ENSG00000071462	2373.18	0.0199691	0.0360613	1.38142	0.167149	0.810303	0.08347	0.0604232	BUD23
ENSG00000135048	3793.22	0.0199687	0.04224	1.45907	0.144546	0.790172	0.136246	0.0933786	CEMIP2
ENSG00000259006	93.0674	0.0199658	0.0664453	1.94742	0.0514843	0.655773	0.45536	0.233827	NA
ENSG00000102290	257.193	0.0199622	0.0544109	1.74348	0.0812496	0.715583	0.285668	0.163849	PCDH11X
ENSG00000155846	277.941	0.0199622	0.0548288	1.75115	0.0799193	0.712701	0.290901	0.16612	PPARGC1B
ENSG00000240463	57.9989	0.0199425	0.0811169	2.2463	0.0246845	0.535184	0.787679	0.350655	NA
ENSG00000095951	810.808	0.0199229	0.0440573	1.50432	0.132499	0.776155	0.157629	0.104784	HIVEP1
ENSG00000247627	1561.16	0.0199089	0.0535785	1.7263	0.0842933	0.719441	0.275732	0.159724	MTND4P12
ENSG00000234742	677.443	0.0198837	0.051488	1.68404	0.092173	0.733205	0.249989	0.148446	RPL17P18
ENSG00000124193	5635.35	0.0198818	0.0371957	1.3785	0.168049	0.811558	0.0907889	0.0658607	SRSF6
ENSG00000129566	418.81	0.0198747	0.0468814	1.57741	0.114701	0.760684	0.192779	0.122212	TEP1
ENSG00000186862	265.854	0.0198517	0.0514818	1.68294	0.0923861	0.733205	0.250138	0.148631	PDZD7
ENSG00000132681	53.9125	0.0198489	0.0794076	2.20758	0.0272736	0.553551	0.744844	0.337403	ATP1A4
ENSG00000131697	716.569	0.0198373	0.0499427	1.64944	0.0990576	0.7447	0.231147	0.140136	NPHP4
ENSG00000133985	1468.4	0.0197895	0.0444711	1.51105	0.130775	0.776155	0.163213	0.108012	TTC9
ENSG00000215835	156.656	0.019776	0.0598656	1.83313	0.0667831	0.69788	0.358967	0.195822	LOC284685
ENSG00000122873	553.871	0.0197743	0.0439718	1.49716	0.134351	0.778119	0.157187	0.10499	CISD1
ENSG00000198707	1488.56	0.0197728	0.0413351	1.43103	0.152421	0.796631	0.127001	0.0887481	CEP290
ENSG00000119231	1336.67	0.0197561	0.0410782	1.42482	0.154211	0.798216	0.124358	0.0872798	SENP5
ENSG00000213699	645.256	0.0197507	0.0414254	1.43225	0.152071	0.796631	0.128023	0.0893858	SLC35F6
ENSG00000075131	209.71	0.019741	0.0504085	1.65673	0.0975735	0.742672	0.237555	0.143388	TIPIN
ENSG00000155026	224.129	0.0197405	0.0496946	1.64089	0.10082	0.750024	0.228664	0.139353	RSPH10B
ENSG00000166272	1898.53	0.0197219	0.0396425	1.39646	0.162577	0.805721	0.110456	0.0790973	WBP1L
ENSG00000121764	140.289	0.0197186	0.0581888	1.80332	0.0713378	0.708562	0.33685	0.186795	HCRTR1
ENSG00000166949	1187.34	0.0197083	0.0433098	1.47738	0.139574	0.786431	0.149494	0.101189	SMAD3
ENSG00000006047	265.531	0.019703	0.0509151	1.66649	0.0956167	0.739089	0.244121	0.146488	YBX2
ENSG00000141519	490.188	0.0196948	0.0551623	1.74949	0.0802067	0.713379	0.297573	0.170091	CCDC40
ENSG00000173418	930.388	0.01969	0.0419097	1.44134	0.149488	0.795709	0.133463	0.0925963	NAA20
ENSG00000231365	101.606	0.0196738	0.0656489	1.92833	0.0538145	0.663566	0.448348	0.232506	WARS2-AS1
ENSG00000136450	5125.37	0.0196709	0.0351772	1.37025	0.17061	0.813434	0.0787004	0.0574352	SRSF1
ENSG00000135454	2233.13	0.0196326	0.0447644	1.51384	0.130067	0.776155	0.167493	0.110641	B4GALNT1
ENSG00000269378	17.3685	0.0196309	0.126166	2.73698	0.00620068	NA	1.77147	0.647235	NA
ENSG00000100156	35.4149	0.0196284	0.0825539	2.28254	0.0224577	0.518543	0.848554	0.37176	SLC16A8
ENSG00000101003	921.847	0.019612	0.0443505	1.502	0.133097	0.776931	0.162468	0.108168	GINS1
ENSG00000131944	116.528	0.0196086	0.0583776	1.80359	0.071296	0.708562	0.340715	0.188909	FAAP24
ENSG00000260448	20.6506	0.0196064	0.100989	2.58466	0.00974743	NA	1.3255	0.512833	NA
ENSG00000226084	328.482	0.0195997	0.0570513	1.78042	0.0750068	0.709132	0.323067	0.181455	RPL17P6
ENSG00000166482	1170.91	0.0195928	0.0457266	1.53834	0.123966	0.770568	0.179677	0.116799	MFAP4
ENSG00000139800	1261.2	0.0195701	0.0492691	1.62589	0.103974	0.751648	0.224386	0.138008	ZIC5
ENSG00000260260	163.421	0.0195657	0.059651	1.82412	0.0681335	0.700989	0.358807	0.196701	SNHG19
ENSG00000120029	756.71	0.0195575	0.0425432	1.45236	0.146402	0.792637	0.14105	0.0971181	ARMH3
ENSG00000166734	4060.81	0.0195559	0.0370808	1.36326	0.172801	0.817241	0.0903948	0.0663078	GOLM2
ENSG00000114841	161.052	0.0195522	0.0560829	1.76198	0.0780734	0.709766	0.310853	0.176423	DNAH1
ENSG00000173598	2328.59	0.0195492	0.0405748	1.40664	0.159534	0.801711	0.119767	0.085144	NUDT4
ENSG00000179314	5064.88	0.0195435	0.0440003	1.49029	0.136148	0.781804	0.158453	0.106324	WSCD1
ENSG00000210194	752.788	0.0195378	0.0479168	1.59271	0.111226	0.757198	0.207554	0.130315	NA
ENSG00000103429	1486.04	0.0195364	0.0389624	1.37897	0.167903	0.811539	0.104832	0.076022	BFAR
ENSG00000145901	1842.97	0.0195246	0.0490157	1.61858	0.105537	0.752744	0.221473	0.136832	TNIP1
ENSG00000070182	251.002	0.0195208	0.0562164	1.76346	0.0778224	0.709766	0.312922	0.177448	SPTB
ENSG00000196535	2827.47	0.0195171	0.0473086	1.57693	0.114811	0.760684	0.19999	0.126822	MYO18A
ENSG00000076344	221.133	0.019506	0.0504021	1.64931	0.0990836	0.7447	0.239021	0.144922	RGS11
ENSG00000131626	1577.86	0.0195044	0.0371755	1.36134	0.173407	0.817241	0.0911075	0.066925	PPFIA1
ENSG00000234456	1293.49	0.0194686	0.0407591	1.40738	0.159316	0.801711	0.121839	0.0865717	MAGI2-AS3
ENSG00000152952	894.351	0.0194405	0.0486765	1.60795	0.107846	0.753885	0.217694	0.135386	PLOD2
ENSG00000236031	375.747	0.0194337	0.0522637	1.6862	0.0917576	0.732036	0.26299	0.155966	NA
ENSG00000115827	877.868	0.01943	0.0409258	1.40947	0.158698	0.801711	0.123659	0.0877344	DCAF17
ENSG00000266469	314.87	0.0194299	0.0451277	1.51702	0.129262	0.775958	0.172905	0.113977	NA
ENSG00000212664	630.827	0.0194091	0.0570715	1.77545	0.0758232	0.709132	0.325447	0.183304	RPL17P39
ENSG00000254598	65.0988	0.0194059	0.0712987	2.03014	0.0423424	0.627029	0.563195	0.277417	CSNK2A3
ENSG00000274471	37.9702	0.0194053	0.0822547	2.2779	0.0227323	0.52029	0.853806	0.374821	HERC2P7
ENSG00000274317	124.749	0.0194028	0.0648625	1.9094	0.05621	0.66673	0.440932	0.230927	NA
ENSG00000147724	76.0658	0.0193963	0.0675748	1.95806	0.0502231	0.65404	0.488802	0.249636	FAM135B
ENSG00000224717	568.457	0.0193943	0.0491032	1.61651	0.105984	0.752744	0.223359	0.138174	LEMD1-DT
ENSG00000279483	173.358	0.0193891	0.0605768	1.83537	0.0664509	0.697133	0.374522	0.204058	NA
ENSG00000006453	154.681	0.019383	0.055472	1.74607	0.0807987	0.715339	0.304575	0.174435	BAIAP2L1
ENSG00000160972	1669.39	0.0193812	0.044805	1.5067	0.131888	0.776155	0.169079	0.112218	PPP1R16A
ENSG00000197859	170.366	0.0193738	0.0673439	1.95345	0.0507659	0.65404	0.485112	0.248336	ADAMTSL2
ENSG00000163714	4873.92	0.0193332	0.036949	1.35252	0.176209	0.818381	0.0897544	0.0663608	U2SURP
ENSG00000228065	91.1044	0.0193326	0.0606301	1.83487	0.0665243	0.697133	0.376145	0.204998	NA
ENSG00000144401	521.373	0.0193232	0.0439204	1.48077	0.138668	0.786232	0.158353	0.10694	METTL21A
ENSG00000205250	1385.24	0.0192924	0.0396823	1.38005	0.167571	0.810986	0.111733	0.0809632	E2F4
ENSG00000063438	1388.14	0.0192914	0.0470598	1.5634	0.117959	0.762985	0.198017	0.126658	AHRR
ENSG00000279192	230.42	0.0192818	0.0514825	1.66544	0.0958253	0.73918	0.254221	0.152645	PWAR5
ENSG00000112294	1336.44	0.0192747	0.0391838	1.37135	0.170265	0.813434	0.107246	0.0782049	ALDH5A1
ENSG00000114491	727.537	0.0192628	0.0423938	1.43825	0.150362	0.796631	0.140317	0.0975605	UMPS
ENSG00000204227	2315.47	0.0192612	0.0372707	1.3508	0.176758	0.818381	0.0920703	0.0681596	RING1
ENSG00000155254	1225.55	0.0192503	0.0428573	1.44983	0.147105	0.793735	0.145786	0.100554	MARVELD1
ENSG00000162144	271.193	0.0192442	0.0511734	1.65775	0.0973674	0.742672	0.250564	0.151147	CYB561A3
ENSG00000170571	23.5156	0.0192307	0.0866388	2.37577	0.0175126	NA	0.996158	0.4193	EMB
ENSG00000072518	1851.18	0.0192022	0.036889	1.34623	0.178227	0.818447	0.0894943	0.0664775	MARK2
ENSG00000224891	72.0328	0.0191866	0.0654065	1.91496	0.0554982	0.665026	0.454899	0.237551	ARL14EPP1
ENSG00000178764	539.928	0.0191796	0.0484737	1.5948	0.110757	0.757198	0.216639	0.135841	ZHX2
ENSG00000110436	5853.48	0.0191659	0.0382932	1.3552	0.175354	0.818247	0.0999236	0.0737336	SLC1A2
ENSG00000128973	251.786	0.0191616	0.0489942	1.60656	0.10815	0.75496	0.223382	0.139043	CLN6
ENSG00000182541	1647.5	0.0191576	0.0411291	1.40381	0.160376	0.803071	0.126542	0.0901418	LIMK2
ENSG00000179899	185.873	0.019142	0.0584474	1.79221	0.0730986	0.708562	0.347512	0.193901	NA
ENSG00000175455	1817.41	0.0191286	0.0391398	1.36469	0.17235	0.816772	0.107136	0.0785057	CCDC14
ENSG00000118193	437.597	0.0191208	0.0504912	1.63917	0.101178	0.750528	0.242733	0.148083	KIF14
ENSG00000183291	2568.72	0.019089	0.0382211	1.35109	0.176665	0.818381	0.0994661	0.0736189	SELENOF
ENSG00000166788	678.478	0.0190799	0.043	1.44769	0.147703	0.793816	0.148095	0.102297	SAAL1
ENSG00000140983	2602.68	0.0190793	0.0392787	1.36481	0.172313	0.816772	0.108472	0.0794777	RHOT2
ENSG00000183765	445.38	0.0190756	0.0477817	1.57457	0.115356	0.761415	0.208387	0.132346	CHEK2
ENSG00000115760	3260.17	0.019066	0.0381429	1.34926	0.177254	0.818381	0.0988784	0.0732834	BIRC6
ENSG00000197603	1267.93	0.0190632	0.0403595	1.3837	0.166451	0.809943	0.118808	0.0858624	CPLANE1
ENSG00000139323	456.789	0.0190399	0.0452927	1.50862	0.131396	0.776155	0.176736	0.11715	POC1B
ENSG00000121104	272.471	0.019038	0.0485977	1.59321	0.111113	0.757198	0.219053	0.137491	FAM117A
ENSG00000116793	722.59	0.0190339	0.0440028	1.47324	0.140686	0.788412	0.160525	0.108961	PHTF1
ENSG00000105698	4282.16	0.0190268	0.0376728	1.3431	0.179239	0.819614	0.0953055	0.0709593	USF2
ENSG00000104129	608.318	0.0190216	0.0421231	1.42279	0.154798	0.798216	0.137985	0.0969819	DNAJC17
ENSG00000147044	3453.76	0.0190121	0.0386278	1.35264	0.176169	0.818381	0.102926	0.0760926	CASK
ENSG00000257808	152.534	0.0189998	0.0589018	1.79636	0.0724378	0.708562	0.355843	0.198092	NA
ENSG00000135424	1027.7	0.018997	0.0483858	1.58679	0.11256	0.757951	0.216575	0.136486	ITGA7
ENSG00000233045	62.433	0.0189787	0.0697594	1.99501	0.0460414	0.64903	0.544512	0.272936	NA
ENSG00000197448	600.23	0.0189773	0.0434085	1.45512	0.145636	0.791931	0.15342	0.105434	GSTK1
ENSG00000152894	1960.7	0.0189762	0.0406517	1.38644	0.165614	0.808348	0.122004	0.0879982	PTPRK
ENSG00000162341	326.814	0.018965	0.0490821	1.6023	0.10909	0.755904	0.225703	0.140862	TPCN2
ENSG00000133640	397.335	0.0189592	0.0526889	1.68013	0.0929322	0.733885	0.272191	0.162006	LRRIQ1
ENSG00000132359	667.56	0.0189578	0.0445838	1.48657	0.137129	0.783688	0.168116	0.11309	RAP1GAP2
ENSG00000168813	866.407	0.0189474	0.0409313	1.39147	0.164084	0.806959	0.12501	0.0898403	ZNF507
ENSG00000177640	284.737	0.0189409	0.0481653	1.57962	0.114194	0.760665	0.214065	0.135517	CASC2
ENSG00000163531	8038.28	0.0189322	0.0415082	1.40432	0.160223	0.802782	0.131313	0.093506	NFASC
ENSG00000214199	930.573	0.0189275	0.04199	1.41603	0.156766	0.798861	0.136758	0.0965779	NA
ENSG00000137992	873.659	0.0189241	0.0385892	1.34841	0.177528	0.818381	0.102749	0.0762006	DBT
ENSG00000165246	26.9121	0.0189214	0.0839732	2.32205	0.0202301	NA	0.938105	0.403998	NLGN4Y
ENSG00000259321	120.38	0.0189044	0.0628498	1.86344	0.0624003	0.691007	0.417658	0.224133	NA
ENSG00000100596	893.906	0.0188865	0.04042	1.37809	0.168175	0.811643	0.11985	0.0869684	SPTLC2
ENSG00000085999	426.45	0.0188845	0.046223	1.52837	0.126421	0.771613	0.189368	0.123902	RAD54L
ENSG00000179902	59.2019	0.0188775	0.0745062	2.09781	0.0359223	0.597437	0.661599	0.315377	CFAP276
ENSG00000005483	5423.08	0.0188763	0.0343079	1.33552	0.181707	0.821785	0.0746483	0.0558947	KMT2E
ENSG00000184992	576.497	0.0188743	0.0440596	1.46936	0.141736	0.788412	0.161876	0.110168	BRI3BP
ENSG00000242083	45.8562	0.0188711	0.0782685	2.18768	0.0286928	0.562232	0.767615	0.350881	RPL7AP31
ENSG00000171634	4903.48	0.0188289	0.0385117	1.34334	0.179161	0.819614	0.102258	0.0761221	BPTF
ENSG00000204946	498.718	0.0188283	0.0444362	1.47814	0.139371	0.786431	0.1668	0.112845	ZNF783
ENSG00000166669	132.389	0.0188039	0.0560916	1.74052	0.0817674	0.715766	0.318887	0.183214	ATF7IP2
ENSG00000102595	652.652	0.0187963	0.0408289	1.38344	0.16653	0.809943	0.124326	0.089867	UGGT2
ENSG00000223528	185.442	0.0187898	0.052719	1.67546	0.0938449	0.736727	0.273978	0.163524	NA
ENSG00000180764	129.473	0.0187869	0.0677561	1.95266	0.0508596	0.65404	0.50901	0.260675	PIPSL
ENSG00000249167	116.659	0.018774	0.0652841	1.90512	0.0567651	0.668147	0.46226	0.242642	SEMA6A-AS2
ENSG00000166436	739.818	0.0187598	0.0498535	1.6134	0.106657	0.752744	0.236952	0.146864	TRIM66
ENSG00000131844	903.55	0.0187462	0.0416359	1.40058	0.161341	0.804574	0.133292	0.0951695	MCCC2
ENSG00000130940	499.761	0.0187355	0.0562814	1.74202	0.0815054	0.715766	0.322255	0.18499	CASZ1
ENSG00000160439	168.488	0.0187136	0.0521164	1.66077	0.0967591	0.741791	0.266708	0.160593	RDH13
ENSG00000107742	7218.63	0.0187125	0.0424931	1.42128	0.155235	0.798216	0.143327	0.100843	SPOCK2
ENSG00000139146	3623.73	0.0187029	0.0386578	1.33991	0.180276	0.820992	0.103704	0.0773966	SINHCAF
ENSG00000140943	3543.67	0.0187018	0.0402245	1.36685	0.171672	0.816025	0.118314	0.0865595	MBTPS1
ENSG00000251143	4491.59	0.0187	0.0433587	1.44413	0.148702	0.793816	0.153851	0.106535	LOC100128494
ENSG00000147481	212.136	0.0186979	0.0588325	1.78705	0.0739294	0.709132	0.358994	0.200886	SNTG1
ENSG00000138738	155.399	0.0186897	0.0601973	1.81117	0.0701146	0.705662	0.379541	0.209556	PRDM5
ENSG00000187954	1861.03	0.0186764	0.0378321	1.32895	0.183863	0.822596	0.0970026	0.0729917	ZFTRAF1
ENSG00000164039	265.557	0.0186732	0.0503645	1.62205	0.104794	0.752744	0.244166	0.15053	BDH2
ENSG00000074755	2275.19	0.0186707	0.0429291	1.43143	0.152306	0.796631	0.148705	0.103886	ZZEF1
ENSG00000234616	1187.51	0.0186695	0.0412936	1.3894	0.164711	0.807293	0.129697	0.0933474	JRK
ENSG00000006712	1698.63	0.0186628	0.0369706	1.32161	0.186298	0.824227	0.0906553	0.0685946	PAF1
ENSG00000107404	3282.91	0.0186554	0.0396515	1.3539	0.175768	0.818247	0.112792	0.0833088	DVL1
ENSG00000168036	17289.9	0.018654	0.038194	1.33188	0.182899	0.822481	0.0999134	0.0750168	CTNNB1
ENSG00000198258	2762.37	0.0186477	0.0381934	1.33159	0.182993	0.822481	0.0999179	0.0750363	UBL5
ENSG00000260793	110.692	0.0186311	0.0631761	1.86338	0.0624091	0.691007	0.428463	0.229939	ATXN7L3-AS1
ENSG00000128805	113.289	0.0186303	0.0617761	1.83798	0.066066	0.695837	0.405318	0.220524	ARHGAP22
ENSG00000134250	5846.18	0.0186268	0.0391777	1.34454	0.178775	0.819434	0.108431	0.0806457	NOTCH2
ENSG00000271383	655.526	0.0186239	0.0395233	1.35031	0.176916	0.818381	0.11164	0.0826771	NBPF19
ENSG00000160201	46.061	0.0186093	0.0781114	2.18594	0.0288203	0.56359	0.778607	0.356189	U2AF1
ENSG00000162687	1050.26	0.0185913	0.039381	1.34648	0.178148	0.818447	0.110371	0.0819701	KCNT2
ENSG00000255410	307.129	0.0185663	0.0467763	1.53225	0.12546	0.771613	0.198128	0.129305	NA
ENSG00000196169	102.836	0.0185625	0.0629904	1.8585	0.0630978	0.694006	0.426703	0.229595	KIF19
ENSG00000115541	619.152	0.018558	0.0421418	1.4065	0.159576	0.801711	0.139693	0.0993197	HSPE1
ENSG00000108509	1067.3	0.0185569	0.0414698	1.38945	0.164695	0.807293	0.131983	0.094989	CAMTA2
ENSG00000136279	2718.88	0.0185552	0.0415397	1.39111	0.164191	0.807259	0.132774	0.0954447	DBNL
ENSG00000141562	3552.72	0.0185542	0.0370968	1.31734	0.187724	0.824227	0.0916702	0.0695872	NARF
ENSG00000187951	382.337	0.0185436	0.053004	1.67347	0.0942347	0.736935	0.279829	0.167215	LOC100288637
ENSG00000164483	604.546	0.0185346	0.0560835	1.73248	0.0831876	0.717397	0.321768	0.185727	SAMD3
ENSG00000189431	161.921	0.0185341	0.0595126	1.7949	0.07267	0.708562	0.371518	0.206985	RASSF10
ENSG00000128534	678.717	0.0185285	0.0424128	1.41254	0.157792	0.79892	0.14299	0.101229	LSM8
ENSG00000013293	527.343	0.0185015	0.0738956	2.08378	0.0371798	0.607835	0.663408	0.318367	SLC7A14
ENSG00000181031	22.8775	0.018501	0.0881737	2.4093	0.0159833	NA	1.09078	0.45274	RPH3AL
ENSG00000253649	47.8936	0.0184915	0.0715299	2.02917	0.0424407	0.627949	0.602991	0.297161	PRSS51
ENSG00000261971	132.309	0.0184876	0.0542631	1.69655	0.089781	0.727583	0.297247	0.175206	NA
ENSG00000141668	121.393	0.0184874	0.058668	1.77842	0.0753354	0.709132	0.359519	0.202157	CBLN2
ENSG00000151726	668.784	0.0184853	0.0419904	1.39992	0.161539	0.804926	0.138156	0.0986887	ACSL1
ENSG00000172164	180.161	0.0184844	0.0640773	1.87702	0.0605157	0.686814	0.44726	0.238282	SNTB1
ENSG00000138085	2061.91	0.0184729	0.0387826	1.3319	0.182892	0.822481	0.10518	0.0789695	ATRAID
ENSG00000256060	142.138	0.0184418	0.0596401	1.79479	0.0726869	0.708562	0.374872	0.208867	TRAPPC2B
ENSG00000144747	1794.23	0.0184396	0.0354671	1.30755	0.191026	0.826888	0.081199	0.0621001	TMF1
ENSG00000283406	55.094	0.0184353	0.0675191	1.94314	0.0519988	0.656958	0.514581	0.264819	NA
ENSG00000258757	223.697	0.0184316	0.0471577	1.53757	0.124154	0.770723	0.203814	0.132556	NA
ENSG00000269834	630.017	0.0184297	0.0419953	1.398	0.162113	0.805203	0.138388	0.09899	ZNF528-AS1
ENSG00000148498	2607.21	0.0184103	0.0396086	1.34314	0.179228	0.819614	0.112892	0.0840512	PARD3
ENSG00000172661	670.966	0.0183673	0.0400478	1.34996	0.177028	0.818381	0.117306	0.0868959	WASHC2C
ENSG00000146729	1897.34	0.0183627	0.037961	1.31636	0.188052	0.824227	0.0984598	0.0747968	NIPSNAP2
ENSG00000227372	2175.7	0.0183573	0.0406131	1.36167	0.173301	0.817241	0.123169	0.0904542	TP73-AS1
ENSG00000082805	3427.14	0.01834	0.0399527	1.34694	0.177998	0.818381	0.116415	0.0864291	ERC1
ENSG00000198624	15.4053	0.0183287	0.106632	2.61539	0.00891266	NA	1.51794	0.580389	CCDC69
ENSG00000131149	7592.64	0.0183219	0.0390057	1.32897	0.183857	0.822596	0.107436	0.0808414	GSE1
ENSG00000228502	1762.26	0.0183211	0.0448296	1.47158	0.141136	0.788412	0.173997	0.118239	NA
ENSG00000171603	11206.9	0.0183132	0.0338302	1.30959	0.190336	0.826888	0.0725424	0.0553934	CLSTN1
ENSG00000116698	2821.92	0.0182848	0.036735	1.30257	0.192722	0.826918	0.0894142	0.0686444	SMG7
ENSG00000065526	5756.2	0.0182709	0.0423184	1.40065	0.161319	0.804574	0.142717	0.101893	SPEN
ENSG00000006607	1068.55	0.0182636	0.0389758	1.32602	0.184831	0.82366	0.10727	0.0808962	FARP2
ENSG00000125247	4053.04	0.0182603	0.0373874	1.30602	0.191547	0.826888	0.0941439	0.0720848	TMTC4
ENSG00000265618	221.512	0.0182583	0.0473613	1.53691	0.124316	0.771249	0.207422	0.134961	NA
ENSG00000119522	1961.89	0.0182525	0.0379355	1.31117	0.189801	0.826499	0.0984095	0.0750549	DENND1A
ENSG00000243679	255.234	0.018246	0.0506907	1.6153	0.106246	0.752744	0.251472	0.155681	NA
ENSG00000149798	232.481	0.0182411	0.0519965	1.64316	0.100349	0.748771	0.268917	0.163658	CDC42EP2
ENSG00000203865	2021.79	0.0182373	0.0380455	1.31177	0.189597	0.826425	0.0993208	0.075715	ATP1A1-AS1
ENSG00000249875	4.45746	0.0182319	0.219075	2.91837	0.00351864	NA	4.39423	1.50571	NA
ENSG00000129244	4038.79	0.0182211	0.0343943	1.30032	0.193493	0.827971	0.0754041	0.0579891	ATP1B2
ENSG00000116704	527.531	0.0182127	0.0413839	1.37436	0.169329	0.813301	0.132009	0.0960508	SLC35D1
ENSG00000178458	399.5	0.0181983	0.0587572	1.77221	0.0763592	0.709132	0.365034	0.205976	NA
ENSG00000229847	6906.56	0.0181563	0.0462094	1.50341	0.132734	0.776155	0.192784	0.128231	EMX2OS
ENSG00000112319	75.4388	0.0181466	0.0822002	2.28956	0.022047	0.514114	0.937578	0.409502	EYA4
ENSG00000126217	4041.39	0.0181406	0.0403259	1.34679	0.178049	0.818381	0.120681	0.0896067	MCF2L
ENSG00000116147	1498.13	0.0181348	0.0612502	1.81661	0.0692763	0.704391	0.405757	0.223359	TNR
ENSG00000250959	89.2117	0.0181301	0.0590618	1.77599	0.0757342	0.709132	0.370741	0.208752	GLUD1P3
ENSG00000217241	103.294	0.0181137	0.0583019	1.7615	0.0781546	0.709766	0.359333	0.203993	NA
ENSG00000259877	218.131	0.0181034	0.0513395	1.62473	0.104219	0.752377	0.2612	0.160765	NA
ENSG00000185129	648.593	0.0180997	0.0411609	1.36454	0.172396	0.816772	0.129816	0.0951347	PURA
ENSG00000165185	1053.62	0.0180879	0.0424991	1.39878	0.161878	0.805203	0.145503	0.104021	KIAA1958
ENSG00000237854	171.623	0.0180803	0.0555809	1.70947	0.0873648	0.725529	0.319807	0.18708	NA
ENSG00000151229	649.923	0.0180608	0.0503629	1.60189	0.109179	0.755904	0.248437	0.15509	SLC2A13
ENSG00000132286	752.724	0.018054	0.0433525	1.42103	0.155307	0.798216	0.156192	0.109914	TIMM10B
ENSG00000092758	2629.35	0.0180475	0.0614915	1.81905	0.0689038	0.702912	0.411444	0.226186	COL9A3
ENSG00000048342	518.726	0.0180303	0.0444107	1.44976	0.147125	0.793735	0.16982	0.117136	CC2D2A
ENSG00000136267	615.729	0.018026	0.049419	1.57917	0.114297	0.760665	0.236074	0.149492	DGKB
ENSG00000080561	183.028	0.018025	0.0604676	1.79934	0.0719644	0.708562	0.394829	0.219429	MID2
ENSG00000001461	810.142	0.0180084	0.0389981	1.31556	0.188321	0.824227	0.107931	0.0820416	NIPAL3
ENSG00000225951	265.977	0.0180082	0.0462884	1.5004	0.133511	0.778076	0.194564	0.129675	ODF2-AS1
ENSG00000158113	34.1816	0.0179827	0.0908392	2.4526	0.014183	0.448439	1.19861	0.488712	LRRC43
ENSG00000227827	394.583	0.0179417	0.0492382	1.57208	0.115931	0.762051	0.23421	0.148981	PKD1P2
ENSG00000133275	2324.26	0.0179308	0.0382901	1.30135	0.193138	0.827447	0.101804	0.0782293	CSNK1G2
ENSG00000258471	251.943	0.0179224	0.0472593	1.52281	0.127807	0.77366	0.207908	0.13653	LOC101929718
ENSG00000186340	393.894	0.0179215	0.055125	1.69584	0.0899156	0.727583	0.315075	0.185793	THBS2
ENSG00000055332	2102.83	0.0179076	0.0391237	1.31344	0.189035	0.825406	0.109275	0.0831979	EIF2AK2
ENSG00000153179	108.6	0.0179058	0.0589591	1.76806	0.0770502	0.709766	0.372595	0.210736	RASSF3
ENSG00000080493	339.191	0.017892	0.0521763	1.63558	0.101929	0.751648	0.274246	0.167675	SLC4A4
ENSG00000272004	266.322	0.0178886	0.0453595	1.47108	0.14127	0.788412	0.182857	0.124301	NA
ENSG00000156299	1269.51	0.0178872	0.0467524	1.50845	0.131439	0.776155	0.201343	0.133477	TIAM1
ENSG00000141252	2240	0.01788	0.037604	1.29069	0.19681	0.830943	0.0962717	0.0745891	VPS53
ENSG00000167770	2311.79	0.0178797	0.0393992	1.31728	0.187746	0.824227	0.111943	0.0849806	OTUB1
ENSG00000168769	903.634	0.0178635	0.0422041	1.38249	0.16682	0.809943	0.142669	0.103197	TET2
ENSG00000168234	582.164	0.0178375	0.0421268	1.37944	0.167759	0.811218	0.14182	0.10281	TTC39C
ENSG00000257285	83.3891	0.0178274	0.0604264	1.79363	0.0728727	0.708562	0.397652	0.221702	PRMT5-DT
ENSG00000236986	199.177	0.0178233	0.0489166	1.56043	0.118659	0.762985	0.230661	0.147819	NA
ENSG00000159131	2468.18	0.0178013	0.0368004	1.28	0.200545	0.833475	0.0903535	0.0705887	GART
ENSG00000131899	6333.63	0.0177942	0.0347418	1.27614	0.201907	0.834575	0.0774592	0.0606982	LLGL1
ENSG00000116127	2116.91	0.0177755	0.0379811	1.29034	0.196933	0.830943	0.0994399	0.0770649	ALMS1
ENSG00000167522	7520.62	0.0177755	0.0360172	1.2749	0.202346	0.834649	0.0850672	0.0667248	ANKRD11
ENSG00000054793	8592.77	0.0177754	0.0393345	1.31168	0.189629	0.826425	0.111521	0.0850216	ATP9A
ENSG00000150995	102.854	0.0177729	0.063125	1.84428	0.0651418	0.6952	0.446114	0.24189	ITPR1
ENSG00000169126	154.42	0.0177642	0.0578519	1.7433	0.0812806	0.715583	0.357453	0.205043	ODAD2
ENSG00000157985	5928.75	0.0177621	0.0389536	1.30428	0.192139	0.826888	0.107956	0.0827704	AGAP1
ENSG00000106829	2424.26	0.0177577	0.0442829	1.43646	0.150871	0.796631	0.169292	0.117854	TLE4
ENSG00000160789	1131.99	0.0177512	0.0414776	1.35908	0.174121	0.817565	0.134405	0.0988939	LMNA
ENSG00000058091	1690.73	0.0177465	0.0393113	1.31003	0.190187	0.826888	0.111353	0.0850008	CDK14
ENSG00000166780	2679.23	0.0177433	0.039296	1.3096	0.19033	0.826888	0.111212	0.0849204	BMERB1
ENSG00000124120	678.515	0.0177406	0.0437481	1.42079	0.155378	0.798216	0.162427	0.114322	TTPAL
ENSG00000171940	966.024	0.0177316	0.041201	1.35129	0.176602	0.818381	0.13128	0.0971514	ZNF217
ENSG00000111358	1032.25	0.0177188	0.040044	1.32366	0.185617	0.824145	0.11872	0.0896912	GTF2H3
ENSG00000167705	35.339	0.0177188	0.0731135	2.06579	0.0388479	0.616705	0.681256	0.329779	RILP
ENSG00000122417	648.633	0.0177167	0.0438173	1.42187	0.155064	0.798216	0.163414	0.114929	ODF2L
ENSG00000258986	355.931	0.0177123	0.0501037	1.58431	0.113123	0.758807	0.247428	0.156174	TMEM179
ENSG00000166471	980.649	0.017681	0.0412597	1.3508	0.176759	0.818381	0.13209	0.0977866	TMEM41B
ENSG00000162105	2140.39	0.0176787	0.0393028	1.307	0.191213	0.826888	0.111399	0.0852326	SHANK2
ENSG00000160741	616.552	0.0176591	0.0433256	1.40592	0.159749	0.801711	0.15732	0.111898	CRTC2
ENSG00000158411	321.586	0.017659	0.0440929	1.42755	0.153422	0.796631	0.167219	0.117137	MITD1
ENSG00000020922	494.314	0.0176544	0.0443147	1.43363	0.151677	0.796631	0.170135	0.118674	MRE11
ENSG00000204677	35.0305	0.0176524	0.074873	2.11098	0.0347737	0.591953	0.737448	0.349339	FAM153CP
ENSG00000261448	96.3075	0.0176393	0.0685959	1.95727	0.0503153	0.65404	0.565489	0.288916	LOC102723692
ENSG00000184209	621.62	0.0176389	0.0405607	1.33207	0.182837	0.822481	0.124389	0.0933801	SNRNP35
ENSG00000159023	3449.92	0.017637	0.0333487	1.27694	0.201623	0.834357	0.0704666	0.0551839	EPB41
ENSG00000167186	837.121	0.0176282	0.0420892	1.37053	0.170522	0.813434	0.142028	0.10363	COQ7
ENSG00000092208	473.226	0.0176275	0.0430836	1.39795	0.162127	0.805203	0.154358	0.110417	GEMIN2
ENSG00000197965	3441.36	0.0176139	0.0329688	1.27976	0.200629	0.833475	0.0687414	0.0537142	MPZL1
ENSG00000171109	922.435	0.017603	0.0415757	1.35591	0.175128	0.818247	0.135979	0.100286	MFN1
ENSG00000088340	56.3249	0.0175993	0.0697063	1.98261	0.047411	0.654016	0.594491	0.299853	FER1L4
ENSG00000126777	3223.77	0.0175889	0.0375547	1.27678	0.201678	0.834357	0.0962392	0.0753762	KTN1
ENSG00000164151	2123.6	0.0175874	0.0372789	1.27386	0.202713	0.834649	0.0941016	0.0738712	ICE1
ENSG00000215154	150.312	0.0175653	0.0534328	1.65092	0.0987544	0.7447	0.2947	0.178506	LOC652276
ENSG00000210151	2763.67	0.0175507	0.0409649	1.33831	0.180796	0.820992	0.129089	0.096457	MIR12136
ENSG00000196730	2904.72	0.0175179	0.0390382	1.29527	0.195227	0.830943	0.109172	0.084285	DAPK1
ENSG00000152495	2863.81	0.0175139	0.0604861	1.78695	0.0739451	0.709132	0.404423	0.22632	CAMK4
ENSG00000055118	1980.43	0.0175068	0.0413408	1.34608	0.178277	0.818447	0.133509	0.0991836	KCNH2
ENSG00000113593	704.081	0.0175046	0.040959	1.33634	0.181439	0.821216	0.129143	0.0966395	PPWD1
ENSG00000140374	1549.92	0.0175025	0.0394824	1.30303	0.192564	0.826918	0.113488	0.0870951	ETFA
ENSG00000167840	714.935	0.0175007	0.0409145	1.33508	0.18185	0.821996	0.128652	0.0963627	ZNF232
ENSG00000167702	2269.47	0.0174901	0.0437323	1.41119	0.158188	0.799992	0.163195	0.115644	KIFC2
ENSG00000246792	9.21352	0.0174887	0.139755	2.72441	0.00644164	NA	2.18277	0.801189	NA
ENSG00000164081	467.778	0.0174875	0.0495112	1.56292	0.118071	0.762985	0.240921	0.154148	TEX264
ENSG00000007350	180.964	0.0174806	0.0496104	1.565	0.117583	0.762155	0.242326	0.154841	TKTL1
ENSG00000262477	586.631	0.0174799	0.048475	1.53786	0.124082	0.770568	0.226842	0.147505	NA
ENSG00000153208	202.094	0.0174761	0.0492827	1.55715	0.119435	0.763942	0.237876	0.152764	MERTK
ENSG00000237938	258.245	0.017465	0.046346	1.48282	0.138121	0.785649	0.198068	0.133575	NA
ENSG00000154478	163.315	0.0174536	0.0521746	1.62105	0.105007	0.752744	0.277994	0.17149	GPR26
ENSG00000185189	2303.49	0.0174483	0.0447233	1.43766	0.15053	0.796631	0.176395	0.122696	NRBP2
ENSG00000267512	464.885	0.0174396	0.0423726	1.37111	0.17034	0.813434	0.146099	0.106555	NA
ENSG00000143341	93.5285	0.0174333	0.0672113	1.924	0.0543541	0.663566	0.54036	0.280852	HMCN1
ENSG00000197162	905.253	0.0174252	0.0382913	1.27891	0.20093	0.833475	0.102558	0.0801918	ZNF785
ENSG00000065243	1170.8	0.017404	0.0394331	1.29788	0.194327	0.829412	0.11319	0.0872114	PKN2
ENSG00000111110	192.998	0.01739	0.050859	1.59031	0.111766	0.757572	0.260179	0.163603	PPM1H
ENSG00000167065	359.018	0.0173896	0.0479769	1.52236	0.127918	0.77366	0.220605	0.144909	DUSP18
ENSG00000229750	180.123	0.0173744	0.0526869	1.62923	0.103265	0.751648	0.285931	0.175501	NA
ENSG00000145734	2160.03	0.0173742	0.040425	1.3182	0.187436	0.824227	0.123547	0.0937243	BDP1
ENSG00000115446	815.344	0.0173699	0.0398963	1.30608	0.191526	0.826888	0.117945	0.0903046	UNC50
ENSG00000138463	445.041	0.0173651	0.0420801	1.36023	0.173756	0.817241	0.14274	0.104938	SLC49A4
ENSG00000226360	588.468	0.017334	0.0449062	1.43863	0.150255	0.796631	0.17933	0.124653	RPL10AP6
ENSG00000259813	134.869	0.0173269	0.0536965	1.64858	0.0992339	0.74491	0.300856	0.182494	NA
ENSG00000271797	79.3927	0.0173224	0.0616556	1.80536	0.0710176	0.708562	0.429058	0.237657	NA
ENSG00000114019	1334.19	0.0173189	0.0396065	1.2978	0.194356	0.829412	0.115087	0.0886784	AMOTL2
ENSG00000273618	16.7953	0.0173159	0.101991	2.56472	0.0103259	NA	1.49588	0.583251	NA
ENSG00000127957	189.83	0.0173151	0.0482779	1.52721	0.126709	0.771613	0.225164	0.147434	PMS2P3
ENSG00000160305	1600.32	0.0172845	0.03771	1.26457	0.206027	0.836754	0.0978512	0.0773792	DIP2A
ENSG00000188807	1025.99	0.0172837	0.0405183	1.31673	0.187929	0.824227	0.124782	0.0947665	TMEM201
ENSG00000001629	2486.89	0.0172731	0.038102	1.2693	0.204336	0.835516	0.101139	0.0796812	ANKIB1
ENSG00000184619	45.1902	0.0172602	0.0729606	2.06314	0.0390997	0.618669	0.701772	0.340148	KRBA2
ENSG00000154265	470.83	0.0172598	0.0430578	1.3835	0.166512	0.809943	0.155344	0.112283	ABCA5
ENSG00000158156	103.15	0.0172593	0.0564552	1.70163	0.0888239	0.727583	0.342859	0.201488	XKR8
ENSG00000267688	517.597	0.0172518	0.0413109	1.33528	0.181785	0.821925	0.133866	0.100253	NA
ENSG00000162434	2818.15	0.0172508	0.0423002	1.3619	0.173229	0.817241	0.145812	0.107065	JAK1
ENSG00000239665	1989.18	0.0172485	0.0417844	1.3477	0.177755	0.818381	0.139504	0.103513	NA
ENSG00000139641	908.267	0.0172464	0.0434356	1.39372	0.163401	0.80589	0.160267	0.114992	ESYT1
ENSG00000100211	941.423	0.0172437	0.0410215	1.32752	0.184336	0.823625	0.130535	0.0983296	CBY1
ENSG00000116183	565.014	0.0172319	0.0430613	1.38255	0.166804	0.809943	0.155487	0.112464	PAPPA2
ENSG00000171155	232.502	0.0172312	0.0465133	1.4789	0.139168	0.786431	0.201532	0.136272	C1GALT1C1
ENSG00000181007	702.654	0.0172238	0.0401191	1.30496	0.191906	0.826888	0.120599	0.0924157	ZFP82
ENSG00000186076	130.537	0.0172205	0.0586517	1.74355	0.0812371	0.715583	0.378616	0.217152	NA
ENSG00000074621	210.455	0.0172049	0.0470391	1.4918	0.13575	0.781041	0.208848	0.139997	SLC24A1
ENSG00000129250	1544.45	0.0172002	0.0357763	1.24537	0.212996	0.843993	0.0839179	0.067384	KIF1C
ENSG00000163597	1892.44	0.0171966	0.0408609	1.32159	0.186306	0.824227	0.128824	0.0974767	SNHG16
ENSG00000181135	369.873	0.0171865	0.0444889	1.42146	0.155183	0.798216	0.174388	0.122682	ZNF707
ENSG00000167858	60.8981	0.0171794	0.0806481	2.26234	0.0236763	0.529539	0.958627	0.423732	TEKT1
ENSG00000203993	910.06	0.0171621	0.0415734	1.33866	0.180682	0.820992	0.137222	0.102507	ARRDC1-AS1
ENSG00000135406	68.1316	0.0171529	0.065452	1.88132	0.0599285	0.683555	0.509877	0.271021	PRPH
ENSG00000103994	2381.02	0.0171514	0.0384017	1.26835	0.204672	0.835516	0.103925	0.0819372	ZNF106
ENSG00000159267	690.9	0.0171472	0.0397911	1.29448	0.195501	0.830943	0.117317	0.090629	HLCS
ENSG00000148459	146.498	0.0171431	0.052891	1.62582	0.103988	0.751648	0.291032	0.179007	PDSS1
ENSG00000142552	67.0986	0.0171333	0.0654	1.87988	0.060124	0.684434	0.509342	0.270943	RCN3
ENSG00000111652	1107.31	0.0171309	0.0390986	1.27966	0.200666	0.833475	0.110422	0.0862903	COPS7A
ENSG00000168477	550.981	0.0171219	0.0462466	1.46779	0.142162	0.788412	0.198452	0.135205	TNXB
ENSG00000082458	2175.46	0.0171081	0.0366162	1.24527	0.213034	0.843993	0.089669	0.072008	DLG3
ENSG00000117054	1626.68	0.017108	0.0370738	1.24921	0.211587	0.842829	0.0930394	0.0744785	ACADM
ENSG00000259031	225.989	0.0170992	0.0511112	1.58592	0.112757	0.758692	0.266015	0.167736	NA
ENSG00000007062	296.136	0.0170963	0.0511955	1.58769	0.112357	0.757572	0.26723	0.168314	PROM1
ENSG00000103061	1963.3	0.0170915	0.0376555	1.25495	0.209497	0.83899	0.0976352	0.0778002	SLC7A6OS
ENSG00000171105	1512.89	0.0170799	0.0394886	1.28521	0.198719	0.832047	0.114359	0.0889812	INSR
ENSG00000039523	129.741	0.0170789	0.0513269	1.58999	0.111837	0.757572	0.269234	0.16933	RIPOR1
ENSG00000121957	1343.82	0.0170733	0.0393099	1.28129	0.200092	0.832981	0.112588	0.0878711	GPSM2
ENSG00000163453	518.059	0.0170661	0.0573863	1.71428	0.0864776	0.725522	0.360318	0.210187	IGFBP7
ENSG00000155792	178.716	0.0170624	0.0562802	1.69222	0.090604	0.730111	0.342775	0.202559	DEPTOR
ENSG00000188786	608.225	0.0170609	0.0422497	1.35317	0.176001	0.818381	0.145787	0.107738	MTF1
ENSG00000184007	5829.27	0.0170584	0.0378472	1.25593	0.209142	0.838795	0.0992592	0.0790325	PTP4A2
ENSG00000188352	1295.27	0.017058	0.0374798	1.25123	0.210849	0.841043	0.096254	0.0769272	FOCAD
ENSG00000196353	1713.53	0.0170498	0.0500883	1.56105	0.118512	0.762985	0.252003	0.161432	CPNE4
ENSG00000130741	5410.74	0.0170391	0.0345716	1.23659	0.21624	0.844022	0.0768361	0.0621355	EIF2S3
ENSG00000141524	127.79	0.0170358	0.0517001	1.5967	0.110333	0.756184	0.274909	0.172173	TMC6
ENSG00000269713	897.308	0.0170316	0.0380791	1.25799	0.208397	0.837796	0.101263	0.0804961	NBPF9
ENSG00000270823	1568.33	0.0170247	0.0394492	1.28203	0.199831	0.83288	0.114067	0.0889735	NA
ENSG00000223482	429.58	0.0170204	0.043362	1.38311	0.166632	0.809943	0.160143	0.115785	NUTM2A-AS1
ENSG00000229132	448.067	0.016994	0.0483236	1.51688	0.129296	0.775958	0.22777	0.150156	EIF4A1P10
ENSG00000213253	51.1319	0.0169918	0.0688377	1.95815	0.0502122	0.65404	0.597869	0.305323	NA
ENSG00000165626	674.328	0.0169907	0.0389188	1.27015	0.20403	0.835516	0.108935	0.0857657	BEND7
ENSG00000114023	991.073	0.0169674	0.0401575	1.29518	0.195257	0.830943	0.121569	0.0938628	FAM162A
ENSG00000264859	74.121	0.0169671	0.0635692	1.8374	0.0661514	0.695837	0.475011	0.258524	DSG2-AS1
ENSG00000168010	671.547	0.0169379	0.0407427	1.30813	0.190829	0.826888	0.128124	0.0979441	ATG16L2
ENSG00000169402	79.2841	0.01693	0.0620728	1.8051	0.0710596	0.708562	0.445856	0.246999	RSPH10B2
ENSG00000185164	1047.29	0.0169297	0.0388842	1.26682	0.205218	0.836393	0.108705	0.0858092	NOMO2
ENSG00000105792	64.5516	0.0169285	0.0736182	2.0822	0.0373245	0.607835	0.741997	0.356353	CFAP69
ENSG00000100031	81.2127	0.0169275	0.0584398	1.73127	0.0834029	0.717397	0.379954	0.219465	GGT1
ENSG00000103248	456.336	0.0169247	0.0413832	1.32417	0.185447	0.824145	0.135616	0.102416	MTHFSD
ENSG00000219481	998.896	0.0169188	0.0407779	1.30824	0.190793	0.826888	0.128572	0.0982785	NBPF1
ENSG00000162959	220.484	0.0169168	0.0497513	1.54852	0.121498	0.767717	0.248235	0.160305	MEMO1
ENSG00000214184	46.2233	0.0169089	0.0682374	1.94295	0.0520228	0.656958	0.585646	0.301422	GCC2-AS1
ENSG00000167642	2454.07	0.0169067	0.0411738	1.31792	0.187531	0.824227	0.133186	0.101058	SPINT2
ENSG00000188730	76.8685	0.0168991	0.0696555	1.97807	0.0479204	0.65404	0.624278	0.315599	VWC2
ENSG00000070961	4423.36	0.0168947	0.0387716	1.26321	0.206513	0.836754	0.107696	0.0852557	ATP2B1
ENSG00000213684	54.07	0.0168789	0.0642686	1.85095	0.0641765	0.6952	0.492339	0.265992	NA
ENSG00000205726	3198.33	0.0168737	0.034529	1.22781	0.21952	0.845499	0.0766555	0.0624329	ITSN1
ENSG00000231304	115.274	0.0168572	0.0567451	1.69532	0.0900146	0.727583	0.353024	0.208235	SGO1-AS1
ENSG00000112667	808.891	0.016852	0.0447599	1.41668	0.156577	0.798434	0.179457	0.126674	DNPH1
ENSG00000184194	2049.77	0.016832	0.0342479	1.22637	0.220059	0.845499	0.0751441	0.0612735	GPR173
ENSG00000233799	180.011	0.0168233	0.0482459	1.50877	0.131356	0.776155	0.227743	0.150946	NA
ENSG00000134744	2210.76	0.0168221	0.0344712	1.22516	0.220514	0.845499	0.0763533	0.062321	TUT4
ENSG00000103494	877.301	0.0168187	0.0422732	1.34438	0.178826	0.819448	0.146844	0.109228	RPGRIP1L
ENSG00000237298	234.443	0.0168173	0.0447244	1.41437	0.157253	0.79892	0.179123	0.126645	TTN-AS1
ENSG00000215256	891.818	0.0168091	0.038712	1.25833	0.208274	0.837796	0.107269	0.085247	DHRS4-AS1
ENSG00000205356	2402.92	0.016809	0.0393279	1.27022	0.204007	0.835516	0.113242	0.0891513	TECPR1
ENSG00000224114	774.307	0.0168062	0.0444957	1.40745	0.159293	0.801711	0.176071	0.125099	RPS14P1
ENSG00000160345	89.5172	0.0167939	0.0629128	1.81999	0.0687603	0.702856	0.466101	0.2561	PIERCE1
ENSG00000196208	261.587	0.0167838	0.0574401	1.70713	0.0877979	0.725757	0.365508	0.214107	GREB1
ENSG00000161217	803.724	0.0167721	0.0379415	1.24404	0.213486	0.843993	0.100407	0.0807109	PCYT1A
ENSG00000185596	590.097	0.0167703	0.0425062	1.34906	0.177316	0.818381	0.149952	0.111152	NA
ENSG00000196700	2653.31	0.016757	0.0380387	1.24479	0.21321	0.843993	0.101264	0.0813505	ZNF512B
ENSG00000173295	91.2519	0.0167506	0.0564248	1.68564	0.0918654	0.732471	0.349374	0.207265	FAM86B3P
ENSG00000197713	1011.35	0.0167463	0.0379254	1.24261	0.214011	0.844022	0.100301	0.0807179	RPE
ENSG00000039139	34.0156	0.0167427	0.0736949	2.08548	0.0370261	0.606347	0.756243	0.362624	DNAH5
ENSG00000164332	1442.1	0.0167177	0.0378304	1.23991	0.21501	0.844022	0.099525	0.0802681	UBLCP1
ENSG00000185808	104.876	0.0167068	0.0543485	1.64178	0.100636	0.749713	0.317295	0.193263	PIGP
ENSG00000147224	2030.87	0.0167011	0.0337474	1.22147	0.221908	0.845499	0.0725825	0.0594222	PRPS1
ENSG00000181826	202.234	0.016672	0.0532901	1.61845	0.105567	0.752744	0.301621	0.186364	RELL1
ENSG00000081721	911.444	0.0166695	0.0386553	1.25105	0.210916	0.841043	0.106946	0.0854846	DUSP12
ENSG00000237350	210.97	0.0166673	0.0581788	1.71873	0.0856627	0.724993	0.379899	0.221034	NA
ENSG00000177853	1330.65	0.016653	0.0407102	1.29559	0.195118	0.83082	0.128439	0.0991355	ZNF518A
ENSG00000196214	963.202	0.0166523	0.0373105	1.23002	0.218689	0.845499	0.095322	0.0774962	ZNF766
ENSG00000162929	741.895	0.0166483	0.0442607	1.39474	0.163094	0.805816	0.173541	0.124426	SANBR
ENSG00000165476	1741.67	0.0166458	0.0410874	1.30505	0.191875	0.826888	0.132846	0.101793	REEP3
ENSG00000155275	255.592	0.0166377	0.0473397	1.4789	0.139166	0.786431	0.216155	0.146159	TRMT44
ENSG00000104731	1302.48	0.01663	0.0380383	1.23892	0.215376	0.844022	0.101418	0.0818599	KLHDC4
ENSG00000234420	555.831	0.0166151	0.0437553	1.37892	0.167919	0.811539	0.166863	0.121009	ZNF37BP
ENSG00000261317	174.22	0.0166092	0.0492577	1.52574	0.127073	0.771976	0.243415	0.159539	NA
ENSG00000251495	259.452	0.0166041	0.0504611	1.55383	0.120225	0.764988	0.260687	0.16777	NA
ENSG00000112473	4664.38	0.0165904	0.0381262	1.23846	0.215544	0.844022	0.102238	0.0825524	SLC39A7
ENSG00000119636	371.976	0.0165804	0.0424615	1.34033	0.180139	0.820992	0.149991	0.111906	BBOF1
ENSG00000113812	1116.04	0.0165631	0.0370244	1.22249	0.221522	0.845499	0.0931624	0.076207	ACTR8
ENSG00000203499	78.3751	0.0165307	0.0684733	1.94646	0.0515999	0.655773	0.608611	0.312677	IQANK1
ENSG00000161958	229.479	0.0165194	0.0561021	1.67196	0.0945331	0.736935	0.347399	0.20778	FGF11
ENSG00000112852	3390.38	0.0165056	0.0387908	1.24619	0.212694	0.843667	0.108473	0.0870434	PCDHB2
ENSG00000123191	790.659	0.0164999	0.0406953	1.28885	0.19745	0.830943	0.128629	0.0998016	ATP7B
ENSG00000121879	1194.95	0.0164955	0.0395741	1.26184	0.207006	0.83723	0.116323	0.0921855	PIK3CA
ENSG00000263142	270.902	0.0164922	0.0490491	1.51643	0.12941	0.776155	0.241244	0.159086	LRRC37A17P
ENSG00000197119	3514.84	0.0164913	0.0368715	1.2174	0.223453	0.848466	0.0920532	0.0756148	SLC25A29
ENSG00000137822	3378.81	0.0164877	0.033865	1.20894	0.226685	0.850327	0.0732103	0.0605574	TUBGCP4
ENSG00000274225	104.193	0.0164864	0.05691	1.68755	0.0914978	0.730627	0.361254	0.21407	NA
ENSG00000277053	1150.61	0.0164787	0.0428993	1.34888	0.177377	0.818381	0.156001	0.115653	GTF2IP1
ENSG00000109113	401.785	0.0164744	0.0465863	1.45293	0.146244	0.792566	0.206479	0.142113	RAB34
ENSG00000000460	297.759	0.0164628	0.0446021	1.39741	0.162291	0.805203	0.17896	0.128066	C1orf112
ENSG00000089169	4233.7	0.016458	0.0596596	1.74357	0.0812342	0.715583	0.410292	0.235317	RPH3A
ENSG00000218510	202.242	0.0164294	0.0460152	1.43575	0.151075	0.796631	0.198707	0.1384	LINC00339
ENSG00000063176	1152.83	0.0164289	0.0416166	1.3105	0.190026	0.826888	0.13981	0.106684	SPHK2
ENSG00000140564	1352.57	0.0164155	0.0400652	1.26968	0.204199	0.835516	0.121727	0.0958725	FURIN
ENSG00000260917	344.944	0.0164103	0.0463742	1.44479	0.148516	0.793816	0.203834	0.141082	LOC103344931
ENSG00000198792	2001.76	0.0163984	0.038072	1.22871	0.219181	0.845499	0.101993	0.0830082	TMEM184B
ENSG00000250565	120.874	0.0163963	0.0516982	1.57439	0.115396	0.761415	0.280529	0.178182	ATP6V1E2
ENSG00000188042	3065.74	0.0163921	0.0430522	1.34988	0.177055	0.818381	0.158308	0.117276	ARL4C
ENSG00000146197	321.432	0.0163891	0.0550092	1.64519	0.0999311	0.74767	0.331499	0.201496	SCUBE3
ENSG00000054690	374.992	0.0163858	0.0437105	1.36873	0.171084	0.814787	0.167127	0.122104	PLEKHH1
ENSG00000137497	12853.6	0.0163856	0.0369715	1.21328	0.225023	0.850327	0.0929025	0.0765713	NUMA1
ENSG00000197620	456.899	0.016374	0.0434177	1.35977	0.173902	0.817351	0.163234	0.120045	EOLA1
ENSG00000183960	338.253	0.0163605	0.0544079	1.63164	0.102755	0.751648	0.322305	0.197535	KCNH8
ENSG00000167548	2487.58	0.0163482	0.0466839	1.45077	0.146845	0.793337	0.208518	0.14373	KMT2D
ENSG00000168646	668.648	0.0163482	0.0466129	1.44887	0.147375	0.793816	0.207517	0.143227	AXIN2
ENSG00000132600	1006.27	0.0163387	0.0405896	1.27938	0.200762	0.833475	0.127783	0.0998785	PRMT7
ENSG00000134490	232.11	0.0163383	0.0464694	1.44463	0.148562	0.793816	0.205546	0.142282	TMEM241
ENSG00000147799	985.272	0.0163312	0.0460061	1.43175	0.152215	0.796631	0.199063	0.139034	ARHGAP39
ENSG00000173230	2920.92	0.0163277	0.0387861	1.23808	0.215685	0.844022	0.10869	0.0877889	GOLGB1
ENSG00000136925	1698.43	0.0163266	0.0382845	1.2289	0.219109	0.845499	0.103989	0.0846194	TSTD2
ENSG00000184384	456.997	0.0163242	0.0565502	1.67521	0.0938938	0.736777	0.357674	0.21351	MAML2
ENSG00000262096	51.8455	0.0163167	0.065332	1.86677	0.0619339	0.689926	0.535258	0.28673	NA
ENSG00000255571	1826.6	0.0163148	0.0362001	1.20278	0.229062	0.850327	0.087285	0.0725696	MIR9-3HG
ENSG00000164294	436.295	0.0163139	0.0492889	1.51567	0.129603	0.776155	0.245924	0.162254	GPX8
ENSG00000130363	505.27	0.0163135	0.0404047	1.27364	0.20279	0.834768	0.125727	0.0987147	RSPH3
ENSG00000140470	87.2065	0.0163126	0.0690438	1.96044	0.0499449	0.65404	0.635393	0.324108	ADAMTS17
ENSG00000104177	5317.86	0.0163083	0.035933	1.20068	0.229874	0.850327	0.0854538	0.0711709	MYEF2
ENSG00000146425	2832.53	0.0163047	0.0403882	1.27285	0.20307	0.834958	0.125559	0.0986437	DYNLT1
ENSG00000100266	1933.11	0.016304	0.0375651	1.21669	0.223724	0.848472	0.0977386	0.0803319	PACSIN2
ENSG00000107105	3922.49	0.0162971	0.0451436	1.40641	0.159602	0.801711	0.187161	0.133077	ELAVL2
ENSG00000170779	829.565	0.0162928	0.0454197	1.41402	0.157357	0.79892	0.191031	0.135098	CDCA4
ENSG00000136273	264.957	0.0162927	0.0462536	1.43705	0.150705	0.796631	0.202736	0.141078	HUS1
ENSG00000088812	3544.42	0.0162862	0.0367062	1.20565	0.227952	0.850327	0.0909634	0.0754475	ATRN
ENSG00000229932	161.482	0.016283	0.0553781	1.64948	0.0990488	0.7447	0.338845	0.205425	NA
ENSG00000103245	1141.55	0.0162727	0.0371272	1.20954	0.226454	0.850327	0.0942109	0.0778897	CIAO3
ENSG00000261499	8.49005	0.0162629	0.130724	2.6696	0.00759421	NA	2.13044	0.798037	NA
ENSG00000127022	23045	0.0162628	0.0322135	1.20976	0.226369	0.850327	0.0655371	0.0541735	CANX
ENSG00000143126	9609.13	0.0162589	0.0403805	1.27071	0.203832	0.835516	0.125571	0.0988192	CELSR2
ENSG00000076513	1326.06	0.016258	0.0387154	1.23357	0.217363	0.845499	0.10811	0.0876398	ANKRD13A
ENSG00000213442	702.895	0.0162527	0.0459807	1.42805	0.153279	0.796631	0.199091	0.139415	RPL18AP3
ENSG00000168056	2469.77	0.0162463	0.043724	1.36365	0.172679	0.817095	0.167832	0.123076	LTBP3
ENSG00000279428	190.574	0.0162454	0.0467431	1.44844	0.147494	0.793816	0.209904	0.144917	NA
ENSG00000279675	122.923	0.0162342	0.065982	1.88155	0.0598966	0.683555	0.554671	0.294794	NA
ENSG00000151725	656.685	0.0162166	0.041901	1.3098	0.190264	0.826888	0.143956	0.109907	CENPU
ENSG00000117643	791.266	0.0162141	0.0421468	1.31668	0.187946	0.824227	0.14709	0.111713	MAN1C1
ENSG00000160299	1945.77	0.0162068	0.0385349	1.22784	0.219506	0.845499	0.106463	0.0867077	PCNT
ENSG00000265018	33.9321	0.0162043	0.0700409	1.98721	0.0468995	0.650806	0.671271	0.337796	AGAP12P
ENSG00000105011	355.03	0.0162035	0.0446826	1.38967	0.16463	0.807293	0.181161	0.130363	ASF1B
ENSG00000182240	209.633	0.0161927	0.0532827	1.60199	0.109159	0.755904	0.306611	0.191394	BACE2
ENSG00000261061	113.799	0.0161883	0.0539571	1.61633	0.106023	0.752744	0.317231	0.196266	NA
ENSG00000134815	645.36	0.0161853	0.0394059	1.24452	0.21331	0.843993	0.115121	0.0925024	DHX34
ENSG00000269374	247.482	0.0161791	0.048175	1.48313	0.138039	0.785448	0.230751	0.155583	LOC732229
ENSG00000053254	3213.95	0.0161768	0.0348693	1.19008	0.234014	0.850823	0.078789	0.0662046	FOXN3
ENSG00000277142	54.7149	0.0161731	0.0608614	1.7622	0.0780359	0.709766	0.43989	0.249626	NA
ENSG00000074356	2004.49	0.0161725	0.037395	1.20806	0.227022	0.850327	0.0964553	0.0798429	NCBP3
ENSG00000272654	70.7668	0.0161653	0.0601538	1.74665	0.0806972	0.714806	0.425969	0.243877	NA
ENSG00000135968	1120.94	0.0161651	0.0400608	1.2588	0.208104	0.837796	0.122182	0.0970623	GCC2
ENSG00000162129	652.234	0.0161627	0.0393569	1.24244	0.214074	0.844022	0.114651	0.0922787	CLPB
ENSG00000084710	4487.91	0.0161439	0.0366769	1.1983	0.230801	0.850327	0.0908422	0.0758094	EFR3B
ENSG00000272916	119.159	0.0161304	0.0530757	1.59535	0.110633	0.757043	0.304066	0.190595	NDST2
ENSG00000173706	1416.62	0.016129	0.0398029	1.25107	0.210909	0.841043	0.119429	0.0954614	HEG1
ENSG00000281207	133.469	0.0161259	0.0532799	1.59963	0.10968	0.756165	0.307298	0.192106	SLFNL1-AS1
ENSG00000142207	1229.38	0.0161217	0.0374192	1.20594	0.227841	0.850327	0.0967004	0.0801868	URB1
ENSG00000138653	388.132	0.0161141	0.0449475	1.39374	0.163396	0.80589	0.185233	0.132903	NDST4
ENSG00000102908	1043.23	0.0161014	0.0399771	1.25401	0.209839	0.839647	0.121383	0.096796	NFAT5
ENSG00000176386	342.935	0.0160859	0.0419031	1.30451	0.192061	0.826888	0.144356	0.110659	CDC26
ENSG00000196712	3717.9	0.0160796	0.0378643	1.21045	0.226108	0.850327	0.100523	0.0830464	NF1
ENSG00000162174	1654.47	0.0160794	0.0356327	1.18721	0.235145	0.850823	0.0835594	0.070383	ASRGL1
ENSG00000133657	2651.19	0.0160742	0.034339	1.18459	0.23618	0.850823	0.0757844	0.0639753	ATP13A3
ENSG00000260279	15.671	0.016071	0.0966485	2.49876	0.012463	NA	1.47307	0.58952	LOC105371414
ENSG00000256139	3.11924	0.0160602	0.199724	2.84094	0.00449809	NA	4.2495	1.49581	NA
ENSG00000071127	3893.08	0.01606	0.0365534	1.1929	0.232908	0.850823	0.0899765	0.0754267	WDR1
ENSG00000182890	194.807	0.0160437	0.0540812	1.61411	0.106503	0.752744	0.320924	0.198824	GLUD2
ENSG00000175745	7701.3	0.0160373	0.0463514	1.42987	0.152753	0.796631	0.205423	0.143665	NR2F1
ENSG00000185275	44.5777	0.016018	0.0693363	1.96784	0.0490861	0.65404	0.659633	0.335206	NA
ENSG00000261600	3.76131	0.0160141	0.197769	2.83226	0.00462203	NA	4.17075	1.47259	NA
ENSG00000178921	1568.93	0.016011	0.0390706	1.22951	0.218882	0.845499	0.111968	0.0910673	PFAS
ENSG00000119729	1040.61	0.0159886	0.0387654	1.22225	0.221613	0.845499	0.108969	0.0891546	RHOQ
ENSG00000099785	688.81	0.0159879	0.0380631	1.20934	0.226531	0.850327	0.102384	0.0846609	MARCHF2
ENSG00000185504	1483.82	0.0159807	0.0396257	1.24041	0.214824	0.844022	0.117789	0.0949596	FAAP100
ENSG00000167555	648.821	0.0159804	0.0393311	1.23374	0.2173	0.845499	0.114682	0.0929547	ZNF528
ENSG00000139193	117.875	0.0159725	0.053893	1.60764	0.107913	0.753911	0.318757	0.198276	CD27
ENSG00000261054	84.3427	0.0159708	0.0595259	1.72813	0.0839652	0.718648	0.417943	0.241847	NA
ENSG00000161243	127.261	0.0159602	0.0515394	1.55523	0.11989	0.764528	0.28212	0.1814	FBXO27
ENSG00000137413	359.274	0.0159567	0.0440318	1.36113	0.173472	0.817241	0.173147	0.127208	TAF8
ENSG00000225968	2482.47	0.015956	0.0428481	1.32649	0.184678	0.823625	0.157063	0.118405	ELFN1
ENSG00000174807	82.0564	0.0159466	0.0600993	1.74005	0.0818494	0.715766	0.429842	0.247028	CD248
ENSG00000092421	6697.71	0.0159419	0.0570651	1.67445	0.0940418	0.736935	0.372664	0.222559	SEMA6A
ENSG00000165548	1363.19	0.0159415	0.0371173	1.19323	0.232779	0.850823	0.0943961	0.0791097	TMEM63C
ENSG00000146966	1829.4	0.0159384	0.0373818	1.19655	0.23148	0.850327	0.0965507	0.0806906	DENND2A
ENSG00000162543	75.3604	0.0159351	0.0707823	2.00846	0.0445945	0.644203	0.710848	0.353927	UBXN10
ENSG00000269937	95.8663	0.0159264	0.0593799	1.72379	0.0847451	0.721538	0.416046	0.241355	NA
ENSG00000001631	909.297	0.0159255	0.0409993	1.2727	0.203125	0.834958	0.133569	0.10495	KRIT1
ENSG00000135108	3887.97	0.0159198	0.031069	1.20516	0.228142	0.850327	0.0609568	0.0505799	FBXO21
ENSG00000109265	3595.97	0.0159133	0.0360951	1.18152	0.237395	0.851065	0.0867574	0.0734284	CRACD
ENSG00000238105	75.3662	0.0159016	0.0626355	1.79639	0.0724325	0.708562	0.485221	0.270109	GOLGA2P5
ENSG00000176542	1151.97	0.0159014	0.0406903	1.26341	0.206442	0.836754	0.129936	0.102845	USF3
ENSG00000259408	6.29782	0.0158939	0.176219	2.75862	0.00580456	NA	3.33452	1.20876	NA
ENSG00000283312	31.0255	0.0158875	0.0703701	1.9969	0.0458363	0.64903	0.700133	0.35061	NA
ENSG00000108433	517.64	0.0158781	0.0412644	1.27795	0.201269	0.833888	0.136915	0.107137	GOSR2
ENSG00000214182	413.673	0.0158746	0.0440394	1.35807	0.174442	0.817855	0.173569	0.127806	PTMAP5
ENSG00000156398	127.797	0.0158661	0.0618399	1.77728	0.0755222	0.709132	0.468455	0.26358	SFXN2
ENSG00000196724	367.825	0.0158566	0.0416049	1.28656	0.198249	0.831285	0.141213	0.10976	ZNF418
ENSG00000249031	84.2597	0.0158428	0.0613881	1.76645	0.07732	0.709766	0.459248	0.259983	NA
ENSG00000235082	85.0329	0.015825	0.0582421	1.69633	0.0898233	0.727583	0.396298	0.233621	NA
ENSG00000272941	173.856	0.0158187	0.0493994	1.49982	0.133661	0.778119	0.251094	0.167416	NA
ENSG00000090266	1916.96	0.0158152	0.0355631	1.17301	0.240793	0.852361	0.0831949	0.0709245	NDUFB2
ENSG00000162592	107.177	0.0158145	0.0541557	1.60797	0.107843	0.753885	0.324937	0.202079	CCDC27
ENSG00000155755	1283.19	0.0158111	0.0363365	1.1783	0.238677	0.852201	0.088526	0.0751302	TMEM237
ENSG00000104884	1744.43	0.0158072	0.0359393	1.1749	0.240033	0.852361	0.0857218	0.0729607	ERCC2
ENSG00000171451	208.228	0.015798	0.0497178	1.50674	0.131877	0.776155	0.255995	0.1699	DSEL
ENSG00000114631	9800.01	0.0157953	0.0351078	1.17007	0.241974	0.852361	0.0803107	0.0686377	PODXL2
ENSG00000146143	371.814	0.0157772	0.0436829	1.34372	0.17904	0.819614	0.169005	0.125774	PRIM2
ENSG00000083168	5936.8	0.0157667	0.0374573	1.18927	0.234335	0.850823	0.0973243	0.0818355	KAT6A
ENSG00000168137	9111.77	0.0157554	0.0356326	1.17024	0.241905	0.852361	0.0836703	0.0714985	SETD5
ENSG00000074416	676.948	0.0157457	0.0674648	1.91594	0.0553734	0.665026	0.616989	0.32203	MGLL
ENSG00000164542	824.604	0.015742	0.037578	1.18985	0.234105	0.850823	0.098369	0.0826735	MATCAP2
ENSG00000135502	1222.91	0.0157383	0.0394437	1.22539	0.220428	0.845499	0.116254	0.0948707	SLC26A10P
ENSG00000204442	1280.75	0.0157357	0.0445764	1.36809	0.171284	0.815515	0.181624	0.132757	NALF1
ENSG00000229851	153.48	0.0157285	0.050925	1.53265	0.125362	0.771613	0.274813	0.179306	ARSD-AS1
ENSG00000251474	266.585	0.0157209	0.0496544	1.50229	0.133022	0.77679	0.255629	0.17016	RPL32P3
ENSG00000116791	695.792	0.0157208	0.0417519	1.28503	0.198783	0.832111	0.143438	0.111623	CRYZ
ENSG00000147140	18876.9	0.0157141	0.0309803	1.19357	0.232646	0.850823	0.0605761	0.050752	NONO
ENSG00000134259	211.458	0.0157025	0.0582518	1.69309	0.0904377	0.72982	0.398869	0.235586	NGF
ENSG00000119242	1264.21	0.0157015	0.0382177	1.19851	0.230718	0.850327	0.104108	0.0868646	CCDC92
ENSG00000185246	1963.03	0.0157008	0.0385681	1.20506	0.228179	0.850327	0.107426	0.0891456	PRPF39
ENSG00000168434	717.463	0.0156971	0.0398611	1.23341	0.217422	0.845499	0.120851	0.0979807	COG7
ENSG00000124787	215.819	0.0156954	0.0471967	1.43922	0.150088	0.796631	0.219457	0.152483	RPP40
ENSG00000163075	240.804	0.0156664	0.0511982	1.53668	0.124372	0.771249	0.279565	0.181928	CFAP221
ENSG00000177200	2875.54	0.015665	0.0355739	1.16514	0.243961	0.852361	0.083309	0.071501	CHD9
ENSG00000151090	137.08	0.0156647	0.0611542	1.75717	0.0788888	0.711149	0.458942	0.261182	THRB
ENSG00000163946	2555.22	0.0156646	0.0348309	1.1623	0.245113	0.852468	0.0786545	0.0676714	TASOR
ENSG00000129295	125.203	0.0156636	0.0580991	1.68865	0.0912866	0.730546	0.396719	0.234933	DNAAF11
ENSG00000145375	338.69	0.0156633	0.0481877	1.4637	0.143275	0.789464	0.234199	0.160005	SPATA5
ENSG00000236552	1503.06	0.0156633	0.0412468	1.26834	0.204678	0.835516	0.137225	0.108193	RPL13AP5
ENSG00000231890	434.535	0.0156615	0.0407075	1.25352	0.210015	0.839962	0.130665	0.104238	NA
ENSG00000196821	1678.94	0.0156566	0.0356836	1.16535	0.243878	0.852361	0.0840388	0.0721147	ILRUN
ENSG00000258666	223.906	0.0156546	0.0469449	1.43092	0.152454	0.796631	0.216012	0.15096	NA
ENSG00000114473	510.024	0.0156506	0.0468142	1.42725	0.153507	0.796631	0.214128	0.150028	IQCG
ENSG00000088854	2129.23	0.0156471	0.0400535	1.23594	0.216479	0.844022	0.123095	0.0995956	DNAAF9
ENSG00000130584	657.464	0.0156373	0.0420215	1.28927	0.197306	0.830943	0.14714	0.114127	ZBTB46
ENSG00000144840	678.391	0.0156356	0.0385874	1.2024	0.229209	0.850327	0.107693	0.0895651	RABL3
ENSG00000173258	150.132	0.0156278	0.0514121	1.54018	0.123516	0.770568	0.283235	0.183897	ZNF483
ENSG00000072422	711.159	0.0156086	0.0391026	1.21187	0.225562	0.850327	0.112882	0.0931474	RHOBTB1
ENSG00000108055	4427.71	0.0156048	0.034478	1.15859	0.246622	0.852468	0.0766034	0.0661176	SMC3
ENSG00000100583	58.437	0.0156	0.0738389	2.09895	0.0358212	0.597016	0.841609	0.400966	SAMD15
ENSG00000196597	125.793	0.015599	0.0557291	1.63501	0.102048	0.751648	0.354546	0.216847	ZNF782
ENSG00000272146	18.0699	0.0155871	0.0818321	2.29573	0.0216914	NA	1.12289	0.48912	ARF4-AS1
ENSG00000103353	2911.59	0.0155825	0.0338894	1.15793	0.246895	0.852468	0.0733776	0.0633699	UBFD1
ENSG00000219023	91.131	0.0155816	0.0607886	1.74686	0.0806608	0.714806	0.453197	0.259434	RPS15AP19
ENSG00000279488	300	0.0155809	0.0428839	1.31215	0.189469	0.826425	0.158758	0.120991	NA
ENSG00000108797	860.667	0.015579	0.0424228	1.29851	0.194112	0.829187	0.152581	0.117504	CNTNAP1
ENSG00000102781	1822.64	0.0155778	0.03698	1.17348	0.240601	0.852361	0.0935509	0.0797206	KATNAL1
ENSG00000165175	2226.76	0.0155755	0.0408518	1.25369	0.209956	0.83992	0.132588	0.105758	MID1IP1
ENSG00000099999	868.566	0.0155745	0.040966	1.25676	0.208841	0.838283	0.133979	0.106606	RNF215
ENSG00000135541	587.131	0.0155643	0.0420851	1.28804	0.197732	0.830943	0.148172	0.115037	AHI1
ENSG00000260565	317.633	0.0155606	0.043401	1.32658	0.184649	0.823625	0.16589	0.125051	NA
ENSG00000266527	188.244	0.0155574	0.0486307	1.4708	0.141346	0.788412	0.241475	0.16418	NA
ENSG00000104722	2825.24	0.0155574	0.036527	1.16723	0.243117	0.852361	0.0900567	0.0771542	NEFM
ENSG00000273599	694.708	0.0155508	0.0421199	1.28848	0.197578	0.830943	0.148666	0.11538	NA
ENSG00000104267	278.464	0.0155473	0.0888971	2.40802	0.0160393	0.465489	1.32835	0.551636	CA2
ENSG00000164306	426.341	0.015539	0.0429434	1.31217	0.189463	0.826425	0.159699	0.121706	PRIMPOL
ENSG00000241043	27.916	0.0155371	0.0772879	2.19349	0.028272	0.557906	0.972733	0.443464	NA
ENSG00000111913	1254.63	0.0155332	0.0480247	1.45445	0.145822	0.792009	0.23261	0.15993	RIPOR2
ENSG00000185697	80.5244	0.0155231	0.0575137	1.67172	0.0945802	0.736935	0.388288	0.232269	MYBL1
ENSG00000141867	5157.79	0.0155168	0.0347487	1.15406	0.248475	0.852816	0.0781794	0.0677428	BRD4
ENSG00000247950	49.0505	0.0155041	0.0639749	1.82217	0.0684287	0.701951	0.530866	0.291337	SEC24B-AS1
ENSG00000114268	743.031	0.0154949	0.0413857	1.26502	0.205864	0.836754	0.139371	0.110173	PFKFB4
ENSG00000158169	800.848	0.0154941	0.044406	1.35336	0.175942	0.818381	0.180195	0.133146	FANCC
ENSG00000174197	1661.87	0.0154898	0.0375326	1.17687	0.239248	0.852361	0.098187	0.0834307	MGA
ENSG00000171680	1505.96	0.0154814	0.0378684	1.18188	0.237253	0.851065	0.101141	0.085576	PLEKHG5
ENSG00000229806	5.79469	0.0154748	0.171983	2.74016	0.00614085	NA	3.29103	1.20103	RPS15P5
ENSG00000149289	647.026	0.0154746	0.0412066	1.25911	0.207991	0.837796	0.137177	0.108947	ZC3H12C
ENSG00000172939	2937.13	0.0154731	0.0316564	1.1684	0.242644	0.852361	0.0630998	0.0540052	OXSR1
ENSG00000151388	146.919	0.0154717	0.0529252	1.56886	0.116681	0.762155	0.308897	0.196893	ADAMTS12
ENSG00000071242	4586.95	0.0154703	0.0379474	1.1827	0.23693	0.850823	0.101863	0.0861276	RPS6KA2
ENSG00000224334	17.2474	0.0154694	0.0866053	2.376	0.0175013	NA	1.27339	0.535937	NA
ENSG00000183955	1565.76	0.0154691	0.0351126	1.1525	0.249114	0.852816	0.0803932	0.0697552	KMT5A
ENSG00000068697	5210.9	0.0154567	0.0327547	1.15624	0.247583	0.852468	0.0677883	0.0586282	LAPTM4A
ENSG00000169981	207.875	0.0154415	0.0486624	1.46707	0.142357	0.788412	0.242736	0.165456	ZNF35
ENSG00000173406	3554.74	0.0154383	0.0381085	1.184	0.236413	0.850823	0.103368	0.0873039	DAB1
ENSG00000254497	397.232	0.0154208	0.0474691	1.43556	0.151129	0.796631	0.22505	0.156769	NA
ENSG00000166341	8060.27	0.0154175	0.0383935	1.18834	0.2347	0.850823	0.106072	0.089261	DCHS1
ENSG00000147394	442.454	0.0154152	0.0473083	1.43109	0.152404	0.796631	0.2227	0.155616	ZNF185
ENSG00000112877	337.763	0.0154109	0.0445523	1.35421	0.17567	0.818247	0.182607	0.134844	CEP72
ENSG00000005379	1806.89	0.0154105	0.0386315	1.19272	0.232978	0.850823	0.108392	0.0908777	TSPOAP1
ENSG00000168280	30990.8	0.0154044	0.0376666	1.1748	0.240076	0.852361	0.0994173	0.084625	KIF5C
ENSG00000219665	206.804	0.0154043	0.0466087	1.41189	0.157983	0.799422	0.212442	0.150467	ZNF433-AS1
ENSG00000164930	238.499	0.0154021	0.0475258	1.4363	0.150916	0.796631	0.226002	0.15735	FZD6
ENSG00000103966	186.243	0.0154019	0.048242	1.45485	0.145709	0.791931	0.236689	0.162689	EHD4
ENSG00000258660	141.768	0.0153915	0.0509827	1.5214	0.128158	0.77366	0.278698	0.183185	NA
ENSG00000181965	140.4	0.015384	0.0576031	1.66962	0.0949947	0.738039	0.392627	0.23516	NEUROG1
ENSG00000143771	951.037	0.0153838	0.0389014	1.19712	0.231262	0.850327	0.111126	0.0928282	CNIH4
ENSG00000131471	86.2097	0.0153811	0.0548992	1.60963	0.107479	0.753885	0.343247	0.213246	AOC3
ENSG00000225733	7462.08	0.0153743	0.0348446	1.14647	0.251602	0.853917	0.0787602	0.0686981	FGD5-AS1
ENSG00000111371	11138.6	0.0153693	0.0333271	1.14762	0.251123	0.853272	0.0704872	0.06142	SLC38A1
ENSG00000146830	2159.21	0.0153641	0.0356384	1.1496	0.250307	0.853272	0.0838095	0.0729029	GIGYF1
ENSG00000117122	1988.94	0.0153625	0.0424875	1.29132	0.196594	0.830943	0.154087	0.119326	MFAP2
ENSG00000101109	1401.88	0.0153605	0.0373181	1.16727	0.243101	0.852361	0.0964584	0.0826358	STK4
ENSG00000178607	335.999	0.0153598	0.0437762	1.32935	0.183732	0.822596	0.171821	0.129251	ERN1
ENSG00000268516	113.779	0.015354	0.0532473	1.5719	0.115975	0.762051	0.315545	0.200742	ZNF8-DT
ENSG00000133460	275.063	0.0153515	0.0426491	1.29562	0.195105	0.83082	0.156297	0.120634	SLC2A11
ENSG00000166246	46.1857	0.0153493	0.0640231	1.8212	0.0685763	0.702025	0.537945	0.295379	DNAAF8
ENSG00000130477	3263.54	0.0153452	0.0399848	1.22074	0.222185	0.845691	0.122858	0.100643	UNC13A
ENSG00000198478	545.665	0.0153416	0.0405687	1.2358	0.216535	0.844022	0.129675	0.104932	SH3BGRL2
ENSG00000144909	784.495	0.0153345	0.0376098	1.17046	0.241816	0.852361	0.0989744	0.0845602	OSBPL11
ENSG00000216285	57.4606	0.0153299	0.0667231	1.89338	0.0583079	0.677439	0.615313	0.324982	NA
ENSG00000136100	1088.25	0.0153219	0.0376371	1.17028	0.241887	0.852361	0.0992231	0.0847855	VPS36
ENSG00000204267	174.546	0.0153175	0.0513133	1.52635	0.126922	0.771613	0.284592	0.186452	TAP2
ENSG00000145555	4383.19	0.0153099	0.0390878	1.19775	0.231015	0.850327	0.11314	0.0944609	MYO10
ENSG00000130303	87.8005	0.0153043	0.0639896	1.81971	0.068803	0.702878	0.538786	0.296083	BST2
ENSG00000101337	2522.15	0.0152929	0.034981	1.14244	0.253271	0.854814	0.0795941	0.0696703	TM9SF4
ENSG00000008311	561.028	0.0152924	0.0412549	1.25257	0.210364	0.840387	0.138207	0.110339	AASS
ENSG00000205871	286.64	0.0152886	0.0582896	1.68232	0.0925064	0.733205	0.408027	0.242538	RPS3AP47
ENSG00000142449	2384.57	0.0152806	0.0401124	1.22108	0.222055	0.845499	0.124432	0.101903	FBN3
ENSG00000226450	33.9479	0.015278	0.0736711	2.09706	0.035988	0.597821	0.860349	0.410264	CYP2D8P
ENSG00000165660	784.275	0.0152756	0.0397031	1.21058	0.226058	0.850327	0.119809	0.0989685	ABRAXAS2
ENSG00000225868	393.538	0.0152738	0.0513756	1.52616	0.126969	0.771613	0.285995	0.187395	WDR87BP
ENSG00000123975	1659.29	0.0152675	0.0425988	1.29058	0.19685	0.830943	0.15587	0.120775	CKS2
ENSG00000253809	27.5443	0.0152638	0.0722913	2.0567	0.0397154	0.62162	0.809891	0.393783	NA
ENSG00000141480	2157.39	0.0152619	0.0362012	1.14876	0.250655	0.853272	0.0877667	0.0764013	ARRB2
ENSG00000215492	719.704	0.0152586	0.0488103	1.4636	0.143303	0.789464	0.246235	0.168239	NA
ENSG00000157578	33.9617	0.0152578	0.0723576	2.05871	0.0395216	0.62162	0.812803	0.394811	LCA5L
ENSG00000160460	1519.35	0.0152552	0.0374572	1.16414	0.244366	0.852468	0.0977108	0.0839337	SPTBN4
ENSG00000183576	1710.52	0.0152535	0.0360994	1.14738	0.251226	0.853311	0.0870343	0.075855	SETD3
ENSG00000113448	667.564	0.0152522	0.0425666	1.28898	0.197406	0.830943	0.15548	0.120623	PDE4D
ENSG00000256338	616.329	0.0152457	0.0477642	1.4363	0.150918	0.796631	0.230506	0.160486	RPL41P2
ENSG00000156500	258.225	0.0152406	0.0454194	1.37216	0.170015	0.813434	0.195837	0.142722	PABIR3
ENSG00000197766	36.8329	0.0152372	0.0746006	2.12397	0.0336729	0.585201	0.898503	0.423031	CFD
ENSG00000159958	88.1792	0.0152329	0.0554807	1.61763	0.105741	0.752744	0.355741	0.219914	TNFRSF13C
ENSG00000143801	302.161	0.0152264	0.0444506	1.34363	0.179067	0.819614	0.181894	0.135375	PSEN2
ENSG00000246985	74.7004	0.015209	0.0614841	1.75522	0.079222	0.712088	0.47941	0.273134	SOCS2-AS1
ENSG00000117707	130.943	0.0151865	0.0581247	1.6757	0.0937974	0.736688	0.406863	0.242802	PROX1
ENSG00000250917	37.7683	0.0151844	0.0709626	2.01754	0.0436388	0.637022	0.766728	0.38003	NA
ENSG00000232896	22.0896	0.0151792	0.076733	2.18186	0.0291202	NA	0.982438	0.450276	NA
ENSG00000198429	103.681	0.0151716	0.0560382	1.62812	0.103499	0.751648	0.366901	0.225353	ZNF69
ENSG00000074695	1624.52	0.0151664	0.0377542	1.16459	0.244186	0.852468	0.100379	0.0861927	LMAN1
ENSG00000143499	434.803	0.015166	0.0438779	1.32427	0.185414	0.824145	0.173956	0.13136	SMYD2
ENSG00000118307	34.2618	0.0151632	0.072028	2.04967	0.0403963	0.621898	0.807625	0.394026	DNAI7
ENSG00000225302	46.4346	0.01516	0.0669944	1.90023	0.0574032	0.670481	0.63243	0.332818	NA
ENSG00000228703	488.709	0.0151476	0.0437431	1.31951	0.187	0.824227	0.172115	0.130439	NA
ENSG00000173011	1272.4	0.015131	0.036099	1.14095	0.253889	0.854834	0.0870643	0.0763083	TADA2B
ENSG00000197444	199.803	0.0151299	0.0506273	1.50304	0.13283	0.776191	0.27543	0.183249	OGDHL
ENSG00000178297	39.0906	0.0151259	0.0673057	1.90906	0.0562542	0.66673	0.644181	0.337434	TMPRSS9
ENSG00000105514	1217.04	0.0151241	0.0369019	1.14961	0.250303	0.853272	0.0931745	0.0810485	RAB3D
ENSG00000153317	1687.12	0.0150958	0.0362716	1.1408	0.253954	0.854834	0.0883318	0.0774298	ASAP1
ENSG00000105429	7907.03	0.0150848	0.0389654	1.18449	0.236218	0.850823	0.112154	0.0946852	MEGF8
ENSG00000149090	446.819	0.015079	0.0654033	1.85496	0.0636016	0.694006	0.587859	0.316911	PAMR1
ENSG00000141447	1128.01	0.0150777	0.0384254	1.17273	0.240903	0.852361	0.10673	0.0910095	OSBPL1A
ENSG00000151131	809.863	0.0150745	0.0418483	1.26017	0.207608	0.837686	0.146381	0.116159	NOPCHAP1
ENSG00000132694	1932.34	0.015053	0.0398751	1.20469	0.228323	0.850327	0.122097	0.101351	ARHGEF11
ENSG00000232021	232.455	0.0150476	0.048981	1.45952	0.144421	0.790172	0.250349	0.171528	LEF1-AS1
ENSG00000142798	1790.83	0.0150404	0.0434605	1.30658	0.191357	0.826888	0.168499	0.128962	HSPG2
ENSG00000091039	4211.6	0.0150357	0.0344759	1.12689	0.259789	0.855108	0.0765722	0.0679501	OSBPL8
ENSG00000076351	1667.08	0.0150309	0.0394076	1.19216	0.233199	0.850823	0.116923	0.0980765	SLC46A1
ENSG00000076944	81.2543	0.0150238	0.0565662	1.63537	0.101971	0.751648	0.379406	0.232	STXBP2
ENSG00000092853	646.049	0.0150203	0.0386009	1.17358	0.240565	0.852361	0.108519	0.0924687	CLSPN
ENSG00000167085	2703.34	0.0150148	0.0340751	1.12541	0.260415	0.855108	0.0743115	0.0660306	PHB1
ENSG00000111788	261.696	0.0150038	0.0484145	1.44339	0.14891	0.794582	0.241929	0.167611	NA
ENSG00000240776	10.2674	0.0150037	0.101454	2.51239	0.0119915	NA	1.66118	0.661196	RPS10P4
ENSG00000188033	79.5148	0.0150031	0.056267	1.62792	0.103543	0.751648	0.37406	0.229779	ZNF490
ENSG00000259158	9.7072	0.0150017	0.106242	2.54097	0.0110547	NA	1.76167	0.693306	ADAM20P1
ENSG00000198018	246.758	0.0149935	0.0466003	1.39493	0.163037	0.805816	0.21449	0.153764	ENTPD7
ENSG00000238249	23.9986	0.0149853	0.0736668	2.09958	0.035766	NA	0.883642	0.420867	NA
ENSG00000151176	1428.17	0.0149698	0.0400114	1.20437	0.228446	0.850327	0.123796	0.102789	PLBD2
ENSG00000183762	721.648	0.0149682	0.0416977	1.25112	0.210891	0.841043	0.144669	0.115632	KREMEN1
ENSG00000254138	50.0626	0.0149616	0.064716	1.83489	0.0665217	0.697133	0.573082	0.312325	NA
ENSG00000093000	2559.16	0.0149513	0.0365298	1.13611	0.255911	0.854914	0.0903189	0.0794985	NUP50
ENSG00000278709	88.0959	0.0149457	0.058296	1.67289	0.0943496	0.736935	0.415575	0.248418	NKILA
ENSG00000115350	562.694	0.0149439	0.0409349	1.22817	0.219384	0.845499	0.134959	0.109886	POLE4
ENSG00000119778	829.656	0.0149354	0.0401157	1.20551	0.228006	0.850327	0.125066	0.103745	ATAD2B
ENSG00000166971	1112.46	0.0149332	0.0367422	1.13778	0.255214	0.854914	0.0919806	0.0808424	AKTIP
ENSG00000146648	531.547	0.0149239	0.0489041	1.45264	0.146324	0.792637	0.250044	0.172131	EGFR
ENSG00000135679	3056.54	0.0149225	0.036357	1.13265	0.25736	0.854952	0.0890137	0.0785887	MDM2
ENSG00000258708	204.803	0.0149159	0.0544724	1.58421	0.113147	0.758807	0.342343	0.216097	SLC25A21-AS1
ENSG00000127311	178.41	0.0149051	0.0523192	1.53432	0.124951	0.771613	0.305191	0.19891	HELB
ENSG00000238018	416.314	0.0149019	0.0438252	1.31153	0.189679	0.826425	0.174153	0.132786	NA
ENSG00000267251	177.239	0.0148863	0.0491327	1.45688	0.145148	0.791302	0.253883	0.174265	NA
ENSG00000065600	1249.72	0.0148838	0.0403164	1.20847	0.226867	0.850327	0.127523	0.105525	PACC1
ENSG00000139974	98.2863	0.0148828	0.0535378	1.56165	0.118369	0.762985	0.326281	0.208933	SLC38A6
ENSG00000005469	240.973	0.014881	0.0471992	1.40652	0.15957	0.801711	0.224139	0.159357	CROT
ENSG00000182858	520.491	0.01488	0.0406229	1.21662	0.223749	0.848472	0.131231	0.107865	ALG12
ENSG00000177674	297.942	0.014874	0.0484001	1.43778	0.150498	0.796631	0.242579	0.168718	AGTRAP
ENSG00000239900	1246.31	0.0148712	0.0381821	1.15792	0.246897	0.852468	0.104569	0.0903081	ADSL
ENSG00000166262	237.584	0.014868	0.0429259	1.28321	0.19942	0.832358	0.161565	0.125907	FAM227B
ENSG00000119509	339.149	0.0148447	0.0448146	1.33823	0.180821	0.820992	0.188705	0.141011	INVS
ENSG00000117682	966.369	0.0148422	0.0395075	1.18577	0.235714	0.850823	0.118278	0.0997484	DHDDS
ENSG00000117362	4126.32	0.0148365	0.0360003	1.12448	0.260809	0.855108	0.0864102	0.0768445	APH1A
ENSG00000087076	180.049	0.0148339	0.0480121	1.42609	0.153842	0.797211	0.236855	0.166087	HSD17B14
ENSG00000230606	36.3752	0.014828	0.0663453	1.88007	0.0600991	0.684434	0.629366	0.334757	NA
ENSG00000074935	535.639	0.0148277	0.0419649	1.25279	0.210281	0.840251	0.148554	0.118578	TUBE1
ENSG00000156876	196.804	0.0148246	0.049228	1.4568	0.145172	0.791302	0.255838	0.175616	SASS6
ENSG00000274021	1602.48	0.0148235	0.0452032	1.34859	0.17747	0.818381	0.194515	0.144236	NA
ENSG00000089063	1041.97	0.0148143	0.037854	1.14896	0.250572	0.853272	0.101538	0.088374	TMEM230
ENSG00000101846	473.849	0.014812	0.0514936	1.51142	0.130682	0.776155	0.292428	0.193479	STS
ENSG00000182871	2502.64	0.0148072	0.0578025	1.6574	0.0974386	0.742672	0.40833	0.246368	COL18A1
ENSG00000198604	2263.47	0.0148032	0.0363805	1.12667	0.259884	0.855108	0.0892188	0.0791883	BAZ1A
ENSG00000273090	137.333	0.0147985	0.0512168	1.50432	0.1325	0.776155	0.287999	0.191448	NA
ENSG00000105186	792.229	0.0147905	0.0376699	1.14452	0.252409	0.853989	0.099881	0.0872692	ANKRD27
ENSG00000198570	24.5549	0.01478	0.0822823	2.30143	0.0213676	NA	1.20376	0.523051	RD3
ENSG00000198576	532.656	0.0147787	0.043042	1.28281	0.199558	0.832358	0.163461	0.127424	ARC
ENSG00000001036	673.704	0.0147772	0.042424	1.26423	0.206148	0.836754	0.154898	0.122524	FUCA2
ENSG00000116194	147.491	0.014767	0.0577694	1.65546	0.0978315	0.743296	0.40851	0.246765	ANGPTL1
ENSG00000109927	288.114	0.0147581	0.0496145	1.46377	0.143257	0.789464	0.262463	0.179306	TECTA
ENSG00000107147	46.4622	0.0147564	0.0652913	1.84916	0.0644354	0.6952	0.599837	0.324384	KCNT1
ENSG00000146674	156.734	0.0147285	0.0631159	1.78842	0.0737081	0.709132	0.537612	0.300607	IGFBP3
ENSG00000233762	701.262	0.0147212	0.0442366	1.31599	0.188176	0.824227	0.180747	0.137346	RPS15P4
ENSG00000198715	176.02	0.0147149	0.0451372	1.34207	0.179574	0.820118	0.194006	0.144557	GLMP
ENSG00000272927	12.1553	0.0147069	0.0853798	2.35008	0.0187696	NA	1.30101	0.553603	NA
ENSG00000262115	105.333	0.0146987	0.0549967	1.58879	0.112108	0.757572	0.355183	0.223556	NA
ENSG00000181856	19.3454	0.0146986	0.0886498	2.39269	0.0167252	NA	1.38974	0.580825	SLC2A4
ENSG00000103351	669.126	0.0146872	0.0402541	1.19777	0.231005	0.850327	0.127113	0.106124	CLUAP1
ENSG00000140545	1102.11	0.0146871	0.0383396	1.15204	0.249304	0.852816	0.106244	0.0922224	MFGE8
ENSG00000148090	229.112	0.014672	0.045963	1.3638	0.172631	0.817095	0.206543	0.151447	AUH
ENSG00000155816	1333.72	0.0146643	0.0394441	1.17584	0.239659	0.852361	0.117809	0.100191	FMN2
ENSG00000099250	2374.41	0.0146528	0.0406319	1.20653	0.227614	0.850327	0.131762	0.109208	NRP1
ENSG00000137936	307.109	0.0146395	0.0532965	1.54726	0.121801	0.768409	0.325166	0.210156	BCAR3
ENSG00000163933	666.947	0.0146379	0.041268	1.22391	0.220986	0.845499	0.139829	0.114248	RFT1
ENSG00000139218	2564.91	0.0146339	0.0354513	1.109	0.267429	0.859718	0.0826109	0.0744912	SCAF11
ENSG00000152402	1927.99	0.0146175	0.0440817	1.30692	0.19124	0.826888	0.178872	0.136865	GUCY1A2
ENSG00000163382	1119.13	0.0146088	0.0391459	1.16602	0.243608	0.852361	0.114616	0.0982968	NAXE
ENSG00000180448	248.846	0.0146071	0.047081	1.39193	0.163945	0.806504	0.223893	0.160851	ARHGAP45
ENSG00000227751	425.044	0.0146023	0.0425785	1.26115	0.207254	0.83723	0.15751	0.124893	RCC2-AS1
ENSG00000267394	207.302	0.0146004	0.0491076	1.44468	0.148548	0.793816	0.255612	0.176934	NA
ENSG00000176857	18.411	0.0145893	0.0807394	2.2721	0.0230806	NA	1.17116	0.515454	NA
ENSG00000168701	481.795	0.0145856	0.0405475	1.2011	0.229714	0.850327	0.130842	0.108935	TMEM208
ENSG00000146842	1031.13	0.0145806	0.0380397	1.14083	0.253941	0.854834	0.10343	0.0906623	TMEM209
ENSG00000110400	3221.47	0.0145804	0.0389656	1.16045	0.245867	0.852468	0.11272	0.0971354	NECTIN1
ENSG00000173209	2070.09	0.0145756	0.0376557	1.13348	0.257013	0.854952	0.0998744	0.088113	AHSA2P
ENSG00000092054	132.983	0.0145738	0.049769	1.4602	0.144235	0.789961	0.266423	0.182456	MYH7
ENSG00000224646	52.4168	0.0145678	0.0620615	1.7576	0.0788148	0.710851	0.515119	0.29308	RPS28P5
ENSG00000127415	498.283	0.0145644	0.0398194	1.18059	0.237767	0.85185	0.12219	0.1035	IDUA
ENSG00000077514	1240.49	0.0145495	0.0364515	1.11416	0.26521	0.859066	0.089808	0.0806059	POLD3
ENSG00000148814	670.304	0.0145479	0.0376086	1.13125	0.257948	0.854952	0.0994638	0.0879235	LRRC27
ENSG00000161929	57.1432	0.0145462	0.0584568	1.66569	0.0957757	0.73918	0.428294	0.257128	SCIMP
ENSG00000228253	6729.22	0.014541	0.0422634	1.24897	0.211676	0.842829	0.153328	0.122764	ATP8
ENSG00000138686	976.703	0.0145339	0.038553	1.14901	0.250554	0.853272	0.108496	0.0944256	BBS7
ENSG00000186001	1327.63	0.0145317	0.0360705	1.10893	0.267462	0.859718	0.0869466	0.0784061	LRCH3
ENSG00000181192	1706.82	0.0145275	0.034849	1.09958	0.271515	0.864438	0.0787223	0.0715931	DHTKD1
ENSG00000172493	775.229	0.014527	0.0465588	1.37425	0.169363	0.813301	0.216319	0.157408	AFF1
ENSG00000086475	3679.24	0.0145186	0.0347152	1.09851	0.27198	0.865207	0.0779013	0.0709152	SEPHS1
ENSG00000139567	2.6076	0.0145118	0.187729	2.7886	0.00529361	NA	4.26291	1.52869	ACVRL1
ENSG00000111203	842.704	0.0144926	0.0408071	1.20408	0.228558	0.850327	0.134237	0.111485	ITFG2
ENSG00000114209	732.029	0.0144907	0.0396282	1.17221	0.241113	0.852361	0.120098	0.102454	PDCD10
ENSG00000245112	1116.48	0.0144899	0.0395111	1.16922	0.242315	0.852361	0.118775	0.101585	SMARCA5-AS1
ENSG00000135837	1428.91	0.0144864	0.0409217	1.20706	0.22741	0.850327	0.135698	0.11242	CEP350
ENSG00000077782	5618.42	0.0144832	0.0385804	1.14711	0.251335	0.853364	0.108816	0.0948612	FGFR1
ENSG00000111664	419.865	0.0144772	0.0435816	1.28584	0.1985	0.831883	0.172102	0.133844	GNB3
ENSG00000123213	1981.03	0.0144739	0.0384161	1.14314	0.252979	0.854417	0.107169	0.0937491	NLN
ENSG00000177125	813.186	0.0144725	0.0380872	1.13637	0.255802	0.854914	0.103953	0.0914787	ZBTB34
ENSG00000078902	1824.08	0.0144572	0.0352693	1.09803	0.27219	0.865207	0.0813855	0.0741193	TOLLIP
ENSG00000283122	45.2194	0.0144564	0.0678708	1.92573	0.0541376	0.663566	0.703602	0.365368	HYMAI
ENSG00000122870	207.616	0.0144527	0.0447945	1.3208	0.186567	0.824227	0.189998	0.143851	BICC1
ENSG00000152154	637.272	0.0144492	0.0411398	1.21162	0.225658	0.850327	0.138562	0.114361	TMEM178A
ENSG00000118260	2130.86	0.0144483	0.0328964	1.09493	0.273548	0.86677	0.0681056	0.062201	CREB1
ENSG00000107890	963.437	0.0144363	0.0366178	1.1103	0.266869	0.859718	0.0911245	0.0820718	ANKRD26
ENSG00000183067	31.6978	0.0144278	0.0703815	2.00488	0.0449757	0.645614	0.800704	0.399377	IGSF5
ENSG00000153250	798.295	0.014426	0.0639356	1.80726	0.0707215	0.707869	0.5741	0.317663	RBMS1
ENSG00000184203	1487.48	0.0144179	0.0379951	1.13184	0.257702	0.854952	0.103108	0.0910979	PPP1R2
ENSG00000177058	460.38	0.0144097	0.0399839	1.17761	0.238953	0.852223	0.124329	0.105577	SLC38A9
ENSG00000139697	2299.86	0.0144069	0.0386862	1.1457	0.251921	0.853917	0.109964	0.0959804	SBNO1
ENSG00000120306	844.394	0.0144045	0.0369927	1.11391	0.26532	0.859066	0.0941784	0.0845479	CYSTM1
ENSG00000196312	337.835	0.0144044	0.0429496	1.26356	0.206389	0.836754	0.163278	0.129221	MFSD14CP
ENSG00000215817	78.6895	0.0144012	0.0603007	1.70818	0.0876029	0.725529	0.475427	0.278324	ZC3H11B
ENSG00000138741	815.473	0.0143999	0.0571465	1.62976	0.103151	0.751648	0.403286	0.247451	TRPC3
ENSG00000278977	409.281	0.014392	0.0446391	1.31359	0.188984	0.825393	0.187925	0.143062	NA
ENSG00000120533	2195.07	0.014389	0.0346559	1.09097	0.275288	0.867679	0.0775092	0.0710464	ENY2
ENSG00000226415	180.336	0.0143852	0.0508575	1.47944	0.139023	0.786431	0.286015	0.193327	NA
ENSG00000198793	2771.88	0.014381	0.0370203	1.1131	0.265665	0.859095	0.094415	0.0848215	MTOR
ENSG00000276141	55.7547	0.0143751	0.0641078	1.81167	0.070037	0.705662	0.581703	0.321087	NA
ENSG00000172869	1211.74	0.0143654	0.0366102	1.10646	0.268525	0.860735	0.0910738	0.0823107	DMXL1
ENSG00000109805	1280.35	0.0143647	0.0403594	1.18564	0.235764	0.850823	0.128903	0.10872	NCAPG
ENSG00000218418	155.269	0.0143613	0.0526137	1.52081	0.128308	0.77366	0.316549	0.208145	NA
ENSG00000080947	185.75	0.0143566	0.0513727	1.49084	0.136005	0.781692	0.295025	0.197892	CROCCP3
ENSG00000166750	305.571	0.0143539	0.0516068	1.49639	0.134552	0.778119	0.299063	0.199856	SLFN5
ENSG00000143367	544.185	0.0143328	0.0386004	1.14015	0.254223	0.854834	0.109142	0.0957263	TUFT1
ENSG00000267221	199.385	0.0143235	0.0456065	1.33871	0.180666	0.820992	0.202775	0.151471	C17orf113
ENSG00000065923	1092.6	0.0143129	0.0379382	1.12545	0.260397	0.855108	0.102627	0.0911872	SLC9A7
ENSG00000117036	1000.29	0.0143089	0.0411198	1.20458	0.228364	0.850327	0.138575	0.11504	ETV3
ENSG00000154319	666.302	0.0142947	0.0456339	1.33823	0.180821	0.820992	0.203323	0.151934	FAM167A
ENSG00000206341	45.43	0.014288	0.0686959	1.95233	0.0508995	0.65404	0.745883	0.382048	NA
ENSG00000186603	24.8559	0.0142858	0.0716116	2.04427	0.0409269	NA	0.860817	0.421088	HPDL
ENSG00000158292	2513.8	0.014283	0.0410572	1.20157	0.229529	0.850327	0.137816	0.114696	GPR153
ENSG00000109016	329.101	0.0142752	0.0422338	1.23612	0.216414	0.844022	0.153594	0.124255	DHRS7B
ENSG00000168297	822.059	0.014263	0.0381254	1.12664	0.259895	0.855108	0.10445	0.0927088	PXK
ENSG00000135870	925.22	0.0142558	0.0405021	1.18449	0.23622	0.850823	0.130832	0.110454	RC3H1
ENSG00000274259	387.727	0.0142506	0.0405539	1.1857	0.235741	0.850823	0.131485	0.110892	SYNGAP1-AS1
ENSG00000182489	28.5168	0.01425	0.07407	2.11684	0.0342733	0.590046	0.961641	0.454281	XKRX
ENSG00000113532	792.895	0.0142488	0.042971	1.25724	0.208668	0.838217	0.164032	0.13047	ST8SIA4
ENSG00000106538	148.292	0.0142479	0.0566277	1.61255	0.106843	0.752978	0.395514	0.245273	RARRES2
ENSG00000169718	1000.52	0.0142381	0.0383523	1.13009	0.258439	0.854952	0.1067	0.0944172	DUS1L
ENSG00000226686	59.4118	0.0142337	0.0593942	1.68093	0.0927758	0.733319	0.458187	0.272579	LINC01535
ENSG00000122432	28.956	0.0142331	0.0704277	2.00776	0.0446683	0.644203	0.817791	0.407314	SPATA1
ENSG00000225284	44.6677	0.0142303	0.0635993	1.79538	0.0725939	0.708562	0.57285	0.31907	NA
ENSG00000150527	43.2156	0.0142072	0.0628342	1.77312	0.0762082	0.709132	0.550929	0.310711	MIA2
ENSG00000215022	80.771	0.0142031	0.055469	1.58314	0.11339	0.758807	0.372583	0.235344	LOC100130357
ENSG00000168807	415.628	0.0141983	0.0415036	1.21074	0.225996	0.850327	0.143843	0.118806	SNTB2
ENSG00000198028	251.578	0.0141949	0.0453752	1.32642	0.184701	0.823625	0.199823	0.150648	ZNF560
ENSG00000143919	77.2707	0.014194	0.0613196	1.73084	0.0834811	0.717397	0.508721	0.293916	CAMKMT
ENSG00000145214	873.562	0.0141921	0.0390546	1.14366	0.252763	0.854417	0.114051	0.0997245	DGKQ
ENSG00000274180	856.59	0.014192	0.038541	1.13186	0.257693	0.854952	0.108638	0.0959818	NATD1
ENSG00000220583	219.695	0.01419	0.0475959	1.38809	0.165109	0.808106	0.23438	0.16885	NA
ENSG00000255690	301.146	0.014187	0.0565663	1.60914	0.107585	0.753885	0.395465	0.245761	TRIL
ENSG00000198157	776.148	0.0141808	0.0408846	1.19183	0.233328	0.850823	0.13578	0.113926	HMGN5
ENSG00000112078	2526.88	0.0141748	0.0330755	1.07775	0.281146	0.871866	0.0688271	0.063862	KCTD20
ENSG00000094841	493.783	0.0141675	0.0434278	1.26742	0.205007	0.835949	0.170861	0.13481	UPRT
ENSG00000186312	216.059	0.0141548	0.0431951	1.25979	0.207744	0.837796	0.167524	0.132978	CA5BP1
ENSG00000226067	85.75	0.0141451	0.0567972	1.61347	0.106642	0.752744	0.401247	0.248685	NA
ENSG00000271581	427.987	0.0141397	0.0620617	1.75033	0.0800622	0.712701	0.531355	0.303575	NA
ENSG00000124160	1165.08	0.0141397	0.0409847	1.1928	0.23295	0.850823	0.13714	0.114974	NCOA5
ENSG00000065029	761.604	0.014132	0.0391749	1.14362	0.25278	0.854417	0.115422	0.100926	ZNF76
ENSG00000188931	327.333	0.01413	0.0447065	1.30401	0.19223	0.826899	0.189952	0.145668	CFAP126
ENSG00000198205	26.8891	0.0141257	0.0682898	1.94001	0.0523788	NA	0.741913	0.382428	ZXDA
ENSG00000188827	547.801	0.014123	0.0437308	1.27457	0.202462	0.834649	0.175437	0.137644	SLX4
ENSG00000109062	440.785	0.014123	0.0447599	1.30527	0.1918	0.826888	0.190786	0.146165	SLC9A3R1
ENSG00000236266	60.6355	0.0141215	0.0602302	1.7001	0.0891116	0.727583	0.482447	0.283775	NA
ENSG00000238276	123.158	0.0141153	0.059146	1.6716	0.0946038	0.736935	0.45554	0.272518	LINC02944
ENSG00000253683	200.186	0.014111	0.0501081	1.4498	0.147115	0.793735	0.275938	0.190329	NA
ENSG00000196151	321.379	0.014111	0.0423387	1.2318	0.218024	0.845499	0.155458	0.126204	WDSUB1
ENSG00000137872	2503.69	0.0141108	0.0535537	1.53391	0.125052	0.771613	0.336938	0.21966	SEMA6D
ENSG00000230043	278.313	0.0141067	0.0499464	1.44555	0.148303	0.793816	0.273261	0.189035	NA
ENSG00000101203	53.3161	0.0141016	0.0645141	1.82123	0.0685719	0.702025	0.608111	0.333901	COL20A1
ENSG00000239887	621.173	0.014087	0.039914	1.16037	0.245899	0.852468	0.12393	0.106802	C1orf226
ENSG00000148334	907.013	0.0140807	0.0387149	1.13022	0.258383	0.854952	0.11052	0.0977859	PTGES2
ENSG00000181754	669.749	0.0140772	0.0391483	1.14029	0.254166	0.854834	0.115179	0.101009	AMIGO1
ENSG00000106609	2220.83	0.0140761	0.0317441	1.07957	0.280335	0.871207	0.0628026	0.0581739	TMEM248
ENSG00000162231	2161.54	0.0140724	0.0330702	1.07158	0.283909	0.872376	0.0687433	0.0641514	NXF1
ENSG00000132485	3940.85	0.014071	0.0338854	1.07075	0.284283	0.872376	0.0729563	0.0681359	ZRANB2
ENSG00000165168	3.74045	0.0140615	0.190385	2.80775	0.00498892	NA	4.62993	1.64898	CYBB
ENSG00000277778	56.9925	0.0140588	0.0572156	1.62118	0.10498	0.752744	0.412249	0.25429	PGM5P2
ENSG00000100697	2957.04	0.0140579	0.0365279	1.08903	0.27614	0.86818	0.0904387	0.083045	DICER1
ENSG00000156042	85.4402	0.0140395	0.0583379	1.64888	0.0991719	0.744799	0.438304	0.265819	CFAP70
ENSG00000215440	121.902	0.0140355	0.0537176	1.53508	0.124764	0.771613	0.341106	0.222207	NPEPL1
ENSG00000162769	840.94	0.014026	0.0376443	1.10524	0.269054	0.861256	0.100001	0.0904787	FLVCR1
ENSG00000130714	1675.27	0.014005	0.0397476	1.15199	0.249325	0.852816	0.122065	0.10596	POMT1
ENSG00000147174	62.4779	0.0140044	0.0579401	1.63779	0.101466	0.751283	0.429928	0.262506	GCNA
ENSG00000105619	479.101	0.0140044	0.0413173	1.1962	0.231619	0.850327	0.141746	0.118497	TFPT
ENSG00000100505	1511.58	0.014003	0.0419928	1.21636	0.223848	0.848644	0.150905	0.124063	TRIM9
ENSG00000185386	1547.28	0.0139957	0.0384019	1.11898	0.263147	0.856642	0.107346	0.0959315	MAPK11
ENSG00000160007	8955.91	0.0139893	0.036178	1.0809	0.279743	0.870505	0.0877243	0.0811588	ARHGAP35
ENSG00000126001	2208.79	0.0139864	0.037149	1.09451	0.27373	0.866869	0.0955861	0.087332	CEP250
ENSG00000161544	545.418	0.0139822	0.0496256	1.43225	0.152072	0.796631	0.268934	0.18777	CYGB
ENSG00000121316	5.33386	0.0139786	0.146144	2.6404	0.00828089	NA	2.81005	1.06425	PLBD1
ENSG00000215790	173.732	0.0139782	0.0448121	1.30033	0.193486	0.827971	0.192141	0.147763	NA
ENSG00000169683	612.914	0.0139669	0.0401162	1.16006	0.246025	0.852468	0.126509	0.109054	LRRC45
ENSG00000130244	417.267	0.013963	0.0423844	1.22638	0.220057	0.845499	0.156462	0.127581	FAM98C
ENSG00000233968	6.87424	0.0139626	0.172866	2.72061	0.00651615	NA	3.756	1.38057	LOC101928834
ENSG00000227782	102.76	0.0139561	0.0501852	1.44533	0.148365	0.793816	0.278625	0.192776	NA
ENSG00000182796	502.596	0.013941	0.0442836	1.28296	0.199507	0.832358	0.184283	0.143639	TMEM198B
ENSG00000136874	288.924	0.0139406	0.0424513	1.22738	0.219679	0.845499	0.157462	0.128291	STX17
ENSG00000197102	21968.8	0.0139395	0.040862	1.1798	0.238079	0.851911	0.135897	0.115186	DYNC1H1
ENSG00000224837	156.912	0.0139383	0.0489347	1.41263	0.157765	0.79892	0.257766	0.182473	NA
ENSG00000180376	719.691	0.0139377	0.0387489	1.12387	0.261068	0.855384	0.110978	0.0987465	CCDC66
ENSG00000100968	1846.04	0.013937	0.0414945	1.19831	0.230797	0.850327	0.144245	0.120374	NFATC4
ENSG00000163170	239.293	0.0139325	0.0422792	1.22177	0.221794	0.845499	0.155056	0.126911	BOLA3
ENSG00000244363	317.39	0.0139249	0.0453726	1.31435	0.188729	0.824696	0.200948	0.152888	RPL7P23
ENSG00000235750	11.3489	0.0139222	0.126729	2.58768	0.00966242	NA	2.31914	0.896224	KIAA0040
ENSG00000153551	213.26	0.0139202	0.050727	1.45743	0.144997	0.791003	0.288281	0.197801	CMTM7
ENSG00000150457	135.195	0.0139132	0.0502237	1.44452	0.148593	0.793816	0.279669	0.193607	LATS2
ENSG00000136888	4389.71	0.0139112	0.0376743	1.09986	0.271391	0.864203	0.100311	0.0912029	ATP6V1G1
ENSG00000224855	107.438	0.013911	0.049949	1.43749	0.15058	0.796631	0.275002	0.191307	OPA1-AS1
ENSG00000163832	495.202	0.0139096	0.0407241	1.1744	0.240235	0.852361	0.134173	0.114248	ELP6
ENSG00000143624	2064.16	0.013908	0.0361879	1.0766	0.281661	0.871866	0.0877877	0.0815419	INTS3
ENSG00000148444	225.089	0.0138958	0.0462306	1.33762	0.181019	0.821161	0.214445	0.160318	COMMD3
ENSG00000177463	3475.45	0.0138913	0.0321427	1.0648	0.286968	0.874237	0.0643574	0.060441	NR2C2
ENSG00000104133	2245.28	0.0138869	0.0359167	1.07232	0.283575	0.872376	0.0857622	0.079978	SPG11
ENSG00000178229	278.63	0.0138758	0.0438836	1.26797	0.204809	0.835687	0.178509	0.140783	ZNF543
ENSG00000091317	1191.24	0.0138753	0.0418608	1.20642	0.227657	0.850327	0.149361	0.123805	CMTM6
ENSG00000145919	2559.14	0.0138655	0.0326611	1.06038	0.288973	0.875101	0.0666639	0.0628681	BOD1
ENSG00000238197	272.125	0.0138653	0.0444299	1.2839	0.199178	0.832358	0.186763	0.145466	PAXBP1-AS1
ENSG00000264014	173.858	0.0138629	0.0496511	1.42788	0.153326	0.796631	0.270358	0.189342	MIR4253
ENSG00000172915	5001.64	0.0138614	0.0359687	1.0715	0.283945	0.872376	0.0861379	0.0803902	NBEA
ENSG00000164061	2451.53	0.0138583	0.0436025	1.25866	0.208152	0.837796	0.174383	0.138546	BSN
ENSG00000006757	464.544	0.0138552	0.0404035	1.16266	0.244967	0.852468	0.130198	0.111983	PNPLA4
ENSG00000101191	2135.8	0.0138544	0.0341473	1.05853	0.289812	0.875101	0.074303	0.0701942	DIDO1
ENSG00000215692	56.2004	0.0138414	0.0585776	1.64975	0.0989948	0.7447	0.449379	0.272393	NA
ENSG00000182551	456.869	0.0138388	0.0404817	1.16408	0.244392	0.852468	0.131202	0.112708	ADI1
ENSG00000234149	107.235	0.0138319	0.0500814	1.43753	0.150566	0.796631	0.277962	0.19336	NA
ENSG00000155363	838.001	0.0138309	0.0388202	1.12018	0.262639	0.856183	0.111808	0.0998131	MOV10
ENSG00000168291	1451.38	0.0138286	0.0371099	1.08555	0.27768	0.869407	0.0952622	0.0877551	PDHB
ENSG00000066739	1088.57	0.0138153	0.0361472	1.07105	0.284147	0.872376	0.0874616	0.0816596	ATG2B
ENSG00000083838	542.038	0.0137987	0.0418348	1.20203	0.229351	0.850327	0.149163	0.124092	ZNF446
ENSG00000154358	2770.19	0.0137982	0.0438805	1.26432	0.206114	0.836754	0.178713	0.141351	OBSCN
ENSG00000223723	22.8986	0.0137924	0.0704476	2.01172	0.0442499	NA	0.854783	0.424902	NA
ENSG00000236992	29.2172	0.0137909	0.0676147	1.91928	0.0549489	0.665026	0.739726	0.385418	RPL12P12
ENSG00000167523	408.384	0.0137798	0.0422606	1.21408	0.224716	0.849909	0.155148	0.127791	SPATA33
ENSG00000183379	38.8434	0.0137758	0.0667758	1.89173	0.0585269	0.679195	0.708169	0.37435	SYNDIG1L
ENSG00000114439	2385.6	0.0137739	0.0367913	1.07759	0.281217	0.871866	0.092563	0.0858982	BBX
ENSG00000157856	97.7263	0.0137694	0.059155	1.66319	0.0962753	0.740884	0.465891	0.28012	DRC1
ENSG00000231989	21.5543	0.0137691	0.0714396	2.043	0.0410528	NA	0.89786	0.439482	PPP1R2B
ENSG00000205572	229.427	0.0137619	0.0465066	1.33942	0.180433	0.820992	0.219484	0.163864	SERF1A
ENSG00000182446	3408.27	0.0137614	0.0324539	1.05487	0.291484	0.876782	0.0656411	0.0622266	NPLOC4
[truncated: 21,782 more rows]

## Sheet: NSCO high T3 chronic vs Ctr
gene_id	baseMean	log2FoldChange	lfcSE	stat	pvalue	padj	log2FoldChange_orig	lfcSE_orig	symbol
ENSG00000119138	1020.83	5.76023	0.193217	29.9909	1.29e-197	2.65e-193	5.79803	0.193327	KLF9
ENSG00000168453	952.669	5.72889	0.300877	19.3182	3.77e-83	3.88e-79	5.82058	0.3013	HR
ENSG00000225864	19.462	4.7888	1.11646	5.44041	5.32e-08	1.48e-05	5.97037	1.09741	NA
ENSG00000240065	83.6524	4.27634	0.748157	6.31782	2.65e-10	9.91e-08	4.82023	0.762958	PSMB9
ENSG00000221963	38.0706	3.92792	0.547082	7.59579	3.06e-14	1.85e-11	4.20811	0.554005	APOL6
ENSG00000075223	1572.26	3.49246	0.32422	10.9981	3.9e-28	1.15e-24	3.58578	0.326038	SEMA3C
ENSG00000204642	53.399	3.33067	0.435927	7.93203	2.16e-15	1.48e-12	3.4972	0.440896	HLA-F
ENSG00000204264	80.9023	3.14209	0.401208	8.08674	6.13e-16	4.5e-13	3.27925	0.40551	PSMB8
ENSG00000140853	316.104	2.9155	0.390473	7.70283	1.33e-14	8.29e-12	3.04067	0.394747	NLRC5
ENSG00000173083	22.6339	2.90197	0.614011	5.31883	1.04e-07	2.62e-05	3.20667	0.60289	HPSE
ENSG00000130303	87.8005	2.61152	0.280018	9.48117	2.51e-21	3.23e-18	2.6716	0.28178	BST2
ENSG00000164308	18.6497	2.60496	0.728033	4.82866	1.37e-06	0.000266525	2.9764	0.616404	ERAP2
ENSG00000137642	1840.91	2.57862	0.259296	10.0862	6.36e-24	1.19e-20	2.62968	0.260721	SORL1
ENSG00000179673	102.538	2.55901	1.01689	4.52529	6.03e-06	0.000953562	3.20552	0.708358	RPRML
ENSG00000197406	337.798	2.55827	0.199294	12.9418	2.61e-38	1.79e-34	2.58814	0.199983	DIO3
ENSG00000204261	140.75	2.55009	0.304067	8.55987	1.13e-17	1.01e-14	2.62019	0.306102	PSMB8-AS1
ENSG00000101292	74.2786	2.54057	1.11106	4.46379	8.05e-06	0.00119927	3.29783	0.738795	PROKR2
ENSG00000168481	36.6806	2.4798	0.425288	6.15576	7.47e-10	2.65e-07	2.61759	0.425227	LGI3
ENSG00000168394	639.257	2.41151	0.358767	6.96939	3.18e-12	1.64e-09	2.50743	0.359778	TAP1
ENSG00000258498	141.812	2.3933	0.230817	10.4965	8.96e-26	2.3e-22	2.43202	0.231698	DIO3OS
ENSG00000166710	2962.61	2.34192	0.283701	8.43266	3.38e-17	2.78e-14	2.40035	0.284649	B2M
ENSG00000234745	2504.55	2.25081	0.240637	9.50652	1.97e-21	2.82e-18	2.29189	0.241086	HLA-B
ENSG00000125347	153.454	2.24253	0.27864	8.24364	1.67e-16	1.27e-13	2.29809	0.278771	IRF1
ENSG00000138496	90.567	2.23077	0.334928	6.94027	3.91e-12	1.96e-09	2.31234	0.333178	PARP9
ENSG00000204525	1866.59	2.1982	0.235274	9.50223	2.05e-21	2.82e-18	2.23717	0.235436	HLA-C
ENSG00000271581	427.987	2.1688	0.303285	7.40909	1.27e-13	7.26e-11	2.23492	0.301646	NA
ENSG00000107821	48.0185	2.11871	0.370951	6.13701	8.41e-10	2.93e-07	2.22067	0.361848	KAZALD1
ENSG00000100987	20.342	1.99237	0.935358	4.36433	1.28e-05	0.00183456	2.57609	0.590261	VSX1
ENSG00000186470	241.371	1.96653	0.218831	9.21541	3.1e-20	3.75e-17	2.00071	0.217105	BTN3A2
ENSG00000206503	4721.45	1.87834	0.201032	9.59641	8.28e-22	1.31e-18	1.90806	0.198831	HLA-A
ENSG00000227766	1691.29	1.86957	0.165644	11.4844	1.58e-30	6.49e-27	1.88946	0.164523	NA
ENSG00000165409	41.6762	1.85806	0.711774	4.51408	6.36e-06	0.000990149	2.22768	0.493496	TSHR
ENSG00000167210	13.3964	1.82243	1.72402	4.05739	4.96e-05	0.00575317	4.02886	0.992968	LOXHD1
ENSG00000151572	55.5633	1.71128	0.439946	5.04463	4.54e-07	9.83e-05	1.88413	0.373492	ANO4
ENSG00000163840	36.603	1.70539	0.674278	4.4885	7.17e-06	0.00107605	2.06419	0.459885	DTX3L
ENSG00000204592	1795.9	1.6955	0.170113	10.2987	7.14e-25	1.63e-21	1.72022	0.167033	HLA-E
ENSG00000013293	527.343	1.67321	0.350332	5.63685	1.73e-08	5.16e-06	1.78907	0.317389	SLC7A14
ENSG00000265692	7.44419	1.64967	2.0894	4.08427	4.42e-05	NA	5.57631	1.36531	LINC01970
ENSG00000087494	54.5437	1.62016	1.32881	4.02932	5.59e-05	0.00631706	2.97101	0.737347	PTHLH
ENSG00000206341	45.43	1.6187	0.466339	4.86239	1.16e-06	0.000231427	1.82317	0.374954	NA
ENSG00000074416	676.948	1.56875	0.367784	5.32299	1.02e-07	2.6e-05	1.71039	0.321321	MGLL
ENSG00000164841	192.038	1.549	0.187563	8.78818	1.52e-18	1.56e-15	1.58681	0.180562	TMEM74
ENSG00000188549	36.3566	1.45335	0.520963	4.59148	4.4e-06	0.000735408	1.73093	0.376987	CCDC9B
ENSG00000026508	208.022	1.4504	0.23362	6.98955	2.76e-12	1.45e-09	1.51981	0.21744	CD44
ENSG00000258748	9.74418	1.37698	1.62987	3.90147	9.56e-05	0.010026	3.86802	0.991428	NA
ENSG00000111801	73.9185	1.36916	0.325762	5.34958	8.82e-08	2.35e-05	1.51418	0.283047	BTN3A3
ENSG00000115415	2869.47	1.29027	0.154448	9.02037	1.87e-19	2.03e-16	1.3323	0.147699	STAT1
ENSG00000112773	98.1395	1.28672	0.264003	5.89224	3.81e-09	1.24e-06	1.39998	0.237597	TENT5A
ENSG00000188730	76.8685	1.16551	0.416479	4.57657	4.73e-06	0.000771004	1.42668	0.311736	VWC2
ENSG00000151025	391.215	1.10571	0.140131	8.56003	1.13e-17	1.01e-14	1.15456	0.134878	GPR158
ENSG00000185559	6138.75	1.06614	0.0968546	11.4904	1.47e-30	6.49e-27	1.09213	0.0950471	DLK1
ENSG00000100346	603.316	1.06438	0.111386	10.1018	5.42e-24	1.11e-20	1.09833	0.108726	CACNA1I
ENSG00000184371	210.886	1.04631	0.189045	6.38687	1.69e-10	6.44e-08	1.1374	0.178084	CSF1
ENSG00000152495	2863.81	1.03706	0.252002	5.24015	1.6e-07	3.88e-05	1.18527	0.226191	CAMK4
ENSG00000165983	621.189	1.01212	0.137333	8.01046	1.14e-15	8.1e-13	1.06596	0.133071	PTER
ENSG00000170381	684.781	1.012	0.164796	6.89362	5.44e-12	2.6e-09	1.08686	0.157662	SEMA3E
ENSG00000105516	969.963	1.01156	0.164081	6.91469	4.69e-12	2.29e-09	1.08588	0.15704	DBP
ENSG00000173193	249.258	1.00605	0.178238	6.45133	1.11e-10	4.38e-08	1.09268	0.169373	PARP14
ENSG00000206052	1423.37	0.963959	0.144263	7.33773	2.17e-13	1.21e-10	1.02634	0.139871	DOK6
ENSG00000069702	455.519	0.962495	0.197686	5.76228	8.3e-09	2.55e-06	1.07153	0.185956	TGFBR3
ENSG00000163083	1641.01	0.951678	0.0860489	11.4581	2.14e-30	7.34e-27	0.975552	0.0851409	INHBB
ENSG00000066735	3093.57	0.949659	0.157386	6.74424	1.54e-11	7.19e-09	1.02384	0.151809	KIF26A
ENSG00000158089	319.563	0.93186	0.250632	4.92944	8.25e-07	0.000172955	1.09531	0.222199	GALNT14
ENSG00000078804	2406.07	0.878334	0.106152	8.73523	2.43e-18	2.38e-15	0.916321	0.104899	TP53INP2
ENSG00000175161	3539.37	0.846853	0.138747	6.72054	1.81e-11	8.27e-09	0.911326	0.135603	CADM2
ENSG00000114757	524.814	0.832782	0.164214	5.82985	5.55e-09	1.75e-06	0.921546	0.158074	PEX5L
ENSG00000206337	26.9569	0.826465	0.816312	3.79466	0.000147847	0.0143334	1.80708	0.476216	HCP5
ENSG00000165985	839.387	0.825143	0.14309	6.41197	1.44e-10	5.57e-08	0.894438	0.139495	C1QL3
ENSG00000071073	933.333	0.823204	0.140601	6.48746	8.73e-11	3.59e-08	0.890348	0.137241	MGAT4A
ENSG00000175906	2171.86	0.82011	0.137733	6.57243	4.95e-11	2.12e-08	0.884838	0.134629	ARL4D
ENSG00000006283	1084.92	0.805868	0.110244	7.78662	6.88e-15	4.42e-12	0.848532	0.108973	CACNA1G
ENSG00000245532	222.172	0.800507	0.25053	4.58716	4.49e-06	0.000738792	0.979099	0.213443	NEAT1
ENSG00000152377	2249.43	0.781092	0.111889	7.47395	7.78e-14	4.57e-11	0.825539	0.110455	SPOCK1
ENSG00000136859	420.549	0.778579	0.158793	5.66514	1.47e-08	4.44e-06	0.865094	0.152705	ANGPTL2
ENSG00000100336	166.73	0.765894	0.250459	4.5059	6.61e-06	0.00101474	0.947584	0.210299	APOL4
ENSG00000002587	311.775	0.759529	0.198866	4.88315	1.04e-06	0.000215528	0.888506	0.181953	HS3ST1
ENSG00000082497	1179.49	0.741564	0.091559	8.50316	1.84e-17	1.58e-14	0.77207	0.090798	SERTAD4
ENSG00000162076	974.805	0.739073	0.0999568	7.84497	4.33e-15	2.87e-12	0.775399	0.0988403	FLYWCH2
ENSG00000124788	517.631	0.724435	0.106671	7.29171	3.06e-13	1.66e-10	0.766012	0.105053	ATXN1
ENSG00000141441	415.494	0.718269	0.169807	5.13158	2.87e-07	6.49e-05	0.819292	0.159657	GAREM1
ENSG00000266954	112.306	0.702757	0.254763	4.34344	1.4e-05	0.0019746	0.894649	0.205977	NA
ENSG00000154478	163.315	0.699904	0.186715	4.81271	1.49e-06	0.000286013	0.819601	0.170299	GPR26
ENSG00000204267	174.546	0.699226	0.21311	4.5655	4.98e-06	0.000806413	0.846539	0.185421	TAP2
ENSG00000145819	382.281	0.694716	0.160808	5.18998	2.1e-07	4.91e-05	0.787587	0.151751	ARHGAP26
ENSG00000175352	298.04	0.690774	0.149968	5.40699	6.41e-08	1.73e-05	0.772667	0.142902	NRIP3
ENSG00000184588	1477.84	0.679935	0.113839	6.56351	5.26e-11	2.2e-08	0.728389	0.110976	PDE4B
ENSG00000198435	1277.63	0.670425	0.121087	6.18365	6.26e-10	2.26e-07	0.725466	0.11732	NRARP
ENSG00000135597	3084.52	0.668421	0.069226	9.99592	1.59e-23	2.72e-20	0.686522	0.0686802	REPS1
ENSG00000198948	152.93	0.665416	0.182711	4.73609	2.18e-06	0.000396293	0.782745	0.165272	MFAP3L
ENSG00000171246	2659.71	0.659831	0.109175	6.63194	3.31e-11	1.45e-08	0.705074	0.106315	NPTX1
ENSG00000168675	1105.53	0.655484	0.169192	4.87259	1.1e-06	0.000224135	0.759237	0.155818	LDLRAD4
ENSG00000141668	121.393	0.648027	0.257463	4.21354	2.51e-05	0.00327026	0.848359	0.201341	CBLN2
ENSG00000123307	206.263	0.646059	0.172713	4.78631	1.7e-06	0.000317397	0.754011	0.157535	NEUROD4
ENSG00000162951	170.63	0.642977	0.193738	4.55315	5.28e-06	0.00084861	0.773058	0.169786	LRRTM1
ENSG00000107130	6402.36	0.625015	0.0719905	9.08836	1.01e-19	1.15e-16	0.645347	0.0710081	NCS1
ENSG00000181722	505.331	0.620434	0.120596	5.85685	4.72e-09	1.51e-06	0.677304	0.115643	ZBTB20
ENSG00000116106	6490.14	0.607767	0.100597	6.6501	2.93e-11	1.31e-08	0.648129	0.0974617	EPHA4
ENSG00000122012	324.5	0.602525	0.203226	4.36411	1.28e-05	0.00183456	0.745214	0.17076	SV2C
ENSG00000168476	293.69	0.600419	0.154373	4.86588	1.14e-06	0.000229601	0.69217	0.14225	REEP4
ENSG00000117600	723.696	0.600017	0.634225	3.6709	0.000241701	0.0216929	1.47354	0.401413	PLPPR4
ENSG00000151090	137.08	0.599428	0.389168	3.84531	0.000120401	0.0121902	1.00103	0.260325	THRB
ENSG00000172572	165.361	0.597263	0.307572	3.97064	7.17e-05	0.00787826	0.871236	0.219419	PDE3A
ENSG00000158258	1778.97	0.587284	0.174841	4.54483	5.5e-06	0.000875954	0.701011	0.154243	CLSTN2
ENSG00000116299	636.947	0.583127	0.0998374	6.47954	9.2e-11	3.71e-08	0.624092	0.0963173	ELAPOR1
ENSG00000008441	6688.2	0.565874	0.100823	6.28056	3.37e-10	1.24e-07	0.608627	0.0969066	NFIX
ENSG00000078269	199.449	0.561064	0.622432	3.63055	0.000282822	0.0244237	1.46081	0.402366	SYNJ2
ENSG00000058335	571.814	0.560531	0.202002	4.25414	2.1e-05	0.00276486	0.705138	0.165753	RASGRF1
ENSG00000164199	895.964	0.554463	0.196429	4.27025	1.95e-05	0.00260586	0.693464	0.162394	ADGRV1
ENSG00000173208	235.471	0.543398	0.164631	4.48935	7.14e-06	0.00107605	0.649804	0.144743	ABCD2
ENSG00000154645	161.117	0.537533	0.274751	3.92329	8.73e-05	0.00925393	0.777303	0.198125	CHODL
ENSG00000158457	268.126	0.537342	0.161912	4.49509	6.95e-06	0.00105872	0.641456	0.142701	TSPAN33
ENSG00000087116	778.432	0.529815	0.11278	5.47872	4.28e-08	1.21e-05	0.585779	0.106919	ADAMTS2
ENSG00000196498	8477.68	0.524517	0.0978252	6.05984	1.36e-09	4.59e-07	0.567563	0.0936597	NCOR2
ENSG00000118495	1670.89	0.520748	0.114922	5.33496	9.56e-08	2.5e-05	0.579536	0.10863	PLAGL1
ENSG00000101333	965.954	0.51369	0.191712	4.17874	2.93e-05	0.00374202	0.651299	0.15586	PLCB4
ENSG00000168487	497	0.513141	0.131467	4.84015	1.3e-06	0.000253956	0.588833	0.121656	BMP1
ENSG00000010818	789.441	0.505303	0.210656	4.05845	4.94e-05	0.00575317	0.665691	0.164026	HIVEP2
ENSG00000155090	1423.41	0.495973	0.106533	5.42933	5.66e-08	1.55e-05	0.549125	0.101141	KLF10
ENSG00000170915	658.838	0.484891	0.10047	5.57074	2.54e-08	7.45e-06	0.533488	0.0957661	PAQR8
ENSG00000181744	1781.62	0.480051	0.185645	4.11123	3.94e-05	0.00475811	0.614527	0.149475	DIPK2A
ENSG00000122642	2304.91	0.471514	0.122656	4.76719	1.87e-06	0.000342824	0.542519	0.113803	FKBP9
ENSG00000257042	18.5287	0.467548	0.937604	3.41128	0.000646584	0.0474616	2.6966	0.790493	NA
ENSG00000163399	9850.18	0.461821	0.0592086	8.29089	1.12e-16	8.89e-14	0.480478	0.0579526	ATP1A1
ENSG00000067177	525.228	0.456764	0.183398	4.05054	5.11e-05	0.00586743	0.591469	0.146022	PHKA1
ENSG00000128482	1389.18	0.454172	0.138751	4.40357	1.06e-05	0.00157451	0.542395	0.123172	RNF112
ENSG00000176533	1188.26	0.443193	0.0980127	5.26765	1.38e-07	3.42e-05	0.493336	0.0936538	GNG7
ENSG00000150637	47.1963	0.443076	0.428011	3.55029	0.000384812	0.0306552	1.03899	0.29265	CD226
ENSG00000167281	1446.63	0.441329	0.0838018	5.92334	3.15e-09	1.05e-06	0.479013	0.0808688	RBFOX3
ENSG00000105088	3941.7	0.441196	0.0809096	6.09218	1.11e-09	3.82e-07	0.476495	0.0782141	OLFM2
ENSG00000181965	140.4	0.440921	0.345385	3.60304	0.00031452	0.0266607	0.845884	0.23477	NEUROG1
ENSG00000276023	606.377	0.440122	0.0979921	5.23794	1.62e-07	3.88e-05	0.490526	0.0936487	DUSP14
ENSG00000130558	14650.2	0.433419	0.116968	4.63191	3.62e-06	0.000625761	0.502465	0.108479	OLFM1
ENSG00000162545	5464.1	0.431062	0.108728	4.80678	1.53e-06	0.000289213	0.49246	0.102451	CAMK2N1
ENSG00000186862	265.854	0.426237	0.195915	3.89589	9.78e-05	0.0102073	0.580318	0.148956	PDZD7
ENSG00000157087	1695	0.424917	0.180871	3.96141	7.45e-05	0.00810254	0.560889	0.141588	ATP2B2
ENSG00000132510	5897.98	0.41921	0.0977728	5.03876	4.69e-07	0.000100315	0.471278	0.0935305	KDM6B
ENSG00000168993	709.688	0.416352	0.128361	4.34438	1.4e-05	0.0019746	0.497674	0.114556	CPLX1
ENSG00000063180	1161.07	0.416277	0.0948481	5.11737	3.1e-07	6.92e-05	0.465858	0.0910346	CA11
ENSG00000137628	86.2699	0.412456	0.310863	3.5809	0.000342412	0.0286081	0.762295	0.212878	DDX60
ENSG00000104885	4720.59	0.382594	0.0838215	5.20458	1.94e-07	4.59e-05	0.424574	0.0815771	DOT1L
ENSG00000134769	1870.38	0.380324	0.104745	4.50569	6.62e-06	0.00101474	0.441803	0.0980544	DTNA
ENSG00000177542	2458.5	0.380285	0.0776771	5.49078	4e-08	1.14e-05	0.416934	0.0759335	SLC25A22
ENSG00000134107	617.401	0.375148	0.151661	3.95013	7.81e-05	0.00840495	0.483887	0.122499	BHLHE40
ENSG00000235750	11.3489	0.373754	0.893529	3.31668	0.00091095	0.0615026	2.96013	0.892498	KIAA0040
ENSG00000187676	283.649	0.373032	0.220315	3.6541	0.000258081	0.02275	0.574022	0.15709	B3GLCT
ENSG00000171843	1151.75	0.37106	0.0913497	4.77654	1.78e-06	0.000330207	0.42068	0.088072	MLLT3
ENSG00000165029	992.089	0.370576	0.100609	4.52033	6.17e-06	0.000968696	0.428755	0.0948504	ABCA1
ENSG00000127124	397.821	0.370171	0.194939	3.72555	0.000194886	0.0179619	0.534047	0.143347	HIVEP3
ENSG00000203865	2021.79	0.366493	0.0773425	5.32211	1.03e-07	2.6e-05	0.403625	0.0758392	ATP1A1-AS1
ENSG00000050438	5652.1	0.36523	0.0697751	5.76545	8.14e-09	2.54e-06	0.395942	0.068675	SLC4A8
ENSG00000165288	1284.17	0.360498	0.0810306	5.05954	4.2e-07	9.19e-05	0.401246	0.0793049	BRWD3
ENSG00000162783	3833.53	0.357287	0.109111	4.27244	1.93e-05	0.00260586	0.423914	0.0992205	IER5
ENSG00000100376	2071.15	0.35616	0.138907	3.95965	7.51e-05	0.00811931	0.452688	0.114325	FAM118A
ENSG00000099260	483.686	0.354757	0.254888	3.52354	0.000425831	0.0332779	0.624236	0.177162	PALMD
ENSG00000159200	1755.16	0.352467	0.0804336	4.98612	6.16e-07	0.00013053	0.393063	0.0788315	RCAN1
ENSG00000144724	6060.79	0.351737	0.147284	3.88465	0.000102476	0.0106373	0.457979	0.117894	PTPRG
ENSG00000171492	1361.97	0.347462	0.119787	4.0851	4.41e-05	0.00529541	0.424744	0.103974	LRRC8D
ENSG00000147485	13.4783	0.347121	0.732934	3.30107	0.000963154	0.0640738	2.19163	0.663914	PXDNL
ENSG00000184005	701.902	0.344891	0.127779	3.99726	6.41e-05	0.0071191	0.430411	0.107676	ST6GALNAC3
ENSG00000113580	402.659	0.343596	0.190918	3.65318	0.000259013	0.02275	0.508177	0.139106	NR3C1
ENSG00000131941	794.707	0.339731	0.108583	4.17369	3e-05	0.00377907	0.406436	0.0973805	RHPN2
ENSG00000106236	476.594	0.337032	0.212413	3.56648	0.000361811	0.0295091	0.537528	0.150717	NPTX2
ENSG00000137193	1017.06	0.328419	0.112492	4.06277	4.85e-05	0.00575317	0.399186	0.0982546	PIM1
ENSG00000204248	344.815	0.328015	0.2049	3.55837	0.000373161	0.0300767	0.519254	0.145925	COL11A2
ENSG00000117602	741.255	0.326033	0.136958	3.84393	0.00012108	0.0121988	0.422867	0.110009	RCAN3
ENSG00000107159	51.1797	0.320973	0.4462	3.33126	0.000864543	0.0592298	1.17301	0.352121	CA9
ENSG00000158560	513.254	0.320447	0.144247	3.77545	0.00015972	0.0150875	0.426422	0.112946	DYNC1I1
ENSG00000178882	452.53	0.316391	0.136554	3.80511	0.000141743	0.014023	0.413577	0.10869	RFLNA
ENSG00000145391	2091.41	0.313643	0.135032	3.80304	0.000142932	0.014023	0.40928	0.107619	SETD7
ENSG00000128228	279.77	0.312088	0.20903	3.49536	0.000473426	0.0363072	0.516645	0.147809	SDF2L1
ENSG00000008083	3038.54	0.309028	0.0604846	5.5202	3.39e-08	9.8e-06	0.333809	0.0604705	JARID2
ENSG00000255248	2810.41	0.307089	0.0971385	4.13261	3.59e-05	0.00441417	0.363449	0.0879465	MIR100HG
ENSG00000123643	386.311	0.306908	0.153763	3.6709	0.000241701	0.0216929	0.426838	0.116276	SLC36A1
ENSG00000184922	266.878	0.306227	0.180858	3.55862	0.000372805	0.0300767	0.465708	0.130867	FMNL1
ENSG00000108932	576.393	0.304147	0.114902	3.91264	9.13e-05	0.00962241	0.377985	0.0966063	SLC16A6
ENSG00000215612	108.627	0.301643	0.311032	3.31638	0.000911901	0.0615026	0.752543	0.226917	HMX1
ENSG00000155393	399.706	0.299741	0.162693	3.60306	0.000314489	0.0266607	0.433436	0.120297	HEATR3
ENSG00000113504	2359.47	0.299375	0.0849368	4.29478	1.75e-05	0.00238017	0.344728	0.0802667	SLC12A7
ENSG00000170832	1790.51	0.295461	0.0720203	4.63879	3.5e-06	0.000615647	0.329792	0.0710945	USP32
ENSG00000164651	2603.19	0.294858	0.0879279	4.20046	2.66e-05	0.00344332	0.342752	0.0815988	SP8
ENSG00000143126	9609.13	0.291815	0.122669	3.78994	0.000150687	0.0145402	0.374635	0.09885	CELSR2
ENSG00000150457	135.195	0.289527	0.270609	3.31734	0.000908784	0.0615026	0.643008	0.193832	LATS2
ENSG00000231329	154.163	0.281471	0.269235	3.29549	0.000982498	0.0649302	0.639838	0.194156	NA
ENSG00000164442	2305.25	0.279832	0.127162	3.70399	0.000212235	0.019387	0.368756	0.0995566	CITED2
ENSG00000131242	4400.09	0.274557	0.0881073	4.05707	4.97e-05	0.00575317	0.32214	0.0794021	RAB11FIP4
ENSG00000165661	2276.65	0.274238	0.075623	4.30107	1.7e-05	0.00232902	0.311079	0.0723259	QSOX2
ENSG00000101098	3014.19	0.274058	0.0868423	4.07356	4.63e-05	0.00553265	0.320492	0.0786761	RIMS4
ENSG00000107551	734.967	0.27135	0.134582	3.62164	0.000292736	0.025174	0.370597	0.102328	RASSF4
ENSG00000075275	4813.67	0.270609	0.117024	3.73131	0.000190485	0.0176353	0.34798	0.0932595	CELSR1
ENSG00000135862	2975.47	0.270362	0.065251	4.61179	3.99e-06	0.000672547	0.298788	0.0647878	LAMC1
ENSG00000204228	271.745	0.270293	0.185424	3.41291	0.000642728	0.0473476	0.450157	0.131898	HSD17B8
ENSG00000131149	7592.64	0.269035	0.0924437	3.96149	7.45e-05	0.00810254	0.320492	0.080902	GSE1
ENSG00000075240	2103.06	0.266819	0.0640717	4.61897	3.86e-06	0.000655068	0.294239	0.0637024	GRAMD4
ENSG00000215218	1121.76	0.261107	0.239677	3.26857	0.00108092	0.0700824	0.564008	0.172555	UBE2QL1
ENSG00000166575	531.355	0.260302	0.138906	3.55041	0.000384635	0.0306552	0.36707	0.103388	TMEM135
ENSG00000091490	1468.16	0.25823	0.14354	3.51882	0.000433465	0.0337462	0.37213	0.105754	SEL1L3
ENSG00000261448	96.3075	0.258124	0.351241	3.20237	0.00136303	0.0836247	0.925883	0.289125	LOC102723692
ENSG00000068650	1841.27	0.257482	0.100218	3.80877	0.000139663	0.0139344	0.316559	0.0831133	ATP11A
ENSG00000163870	729.139	0.255305	0.119974	3.6379	0.000274873	0.0238374	0.337199	0.0926906	TPRA1
ENSG00000099785	688.81	0.255161	0.105362	3.7488	0.000177683	0.0165245	0.319799	0.085307	MARCHF2
ENSG00000075711	1914.82	0.251107	0.060227	4.58947	4.44e-06	0.000736563	0.275165	0.0599558	DLG1
ENSG00000130222	1206.69	0.25051	0.194002	3.31615	0.000912679	0.0615026	0.457136	0.137852	GADD45G
ENSG00000172915	5001.64	0.250476	0.0969322	3.80402	0.000142367	0.014023	0.306148	0.0804802	NBEA
ENSG00000046889	862.303	0.250292	0.20813	3.28441	0.00102197	0.0666811	0.487547	0.148443	PREX2
ENSG00000264982	76.6904	0.250009	0.333255	3.18201	0.00146255	0.0866278	0.869243	0.273174	NA
ENSG00000259863	98.8236	0.247257	0.411746	3.18695	0.0014378	0.0860727	1.18659	0.372328	NA
ENSG00000183036	1848.24	0.242575	0.348136	3.16594	0.00154584	0.090647	0.939602	0.296785	PCP4
ENSG00000112159	1318.14	0.241401	0.136612	3.47849	0.000504244	0.0382425	0.348128	0.10008	MDN1
ENSG00000100422	3422.83	0.240093	0.0856921	3.87442	0.000106879	0.0109288	0.284549	0.073443	CERK
ENSG00000183908	1578.56	0.238994	0.115127	3.59297	0.00032693	0.0275385	0.316037	0.0879597	LRRC55
ENSG00000073060	1414.98	0.238346	0.181274	3.30103	0.000963305	0.0640738	0.425707	0.128962	SCARB1
ENSG00000123179	1006.56	0.23822	0.122995	3.53851	0.000402398	0.0316877	0.325771	0.0920646	EBPL
ENSG00000158445	766.862	0.238041	0.144919	3.42491	0.000614997	0.0456319	0.358594	0.104702	KCNB1
ENSG00000141622	4275.69	0.238	0.0800263	3.94107	8.11e-05	0.0086384	0.277231	0.0703439	RNF165
ENSG00000177699	35.8749	0.236329	0.425495	3.16469	0.00155246	0.090647	1.27297	0.40224	LOC100129540
ENSG00000103222	818.035	0.235546	0.120721	3.53985	0.000400361	0.0316485	0.320308	0.0904864	ABCC1
ENSG00000152154	637.272	0.235282	0.16094	3.35052	0.000806601	0.0569693	0.384546	0.114772	TMEM178A
ENSG00000148357	32.3683	0.23453	0.446241	3.16106	0.00157196	0.0915253	1.3657	0.432037	HMCN2
ENSG00000155792	178.716	0.233834	0.264241	3.15514	0.00160422	0.0928778	0.640752	0.203082	DEPTOR
ENSG00000138463	445.041	0.233563	0.147157	3.39565	0.000684667	0.0497243	0.359062	0.105742	SLC49A4
ENSG00000010278	222.803	0.233127	0.268193	3.15039	0.00163055	0.0938732	0.654016	0.207599	CD9
ENSG00000179051	3944.37	0.230864	0.101113	3.66061	0.00025162	0.022485	0.291395	0.0796029	RCC2
ENSG00000148335	955.184	0.23008	0.111834	3.57256	0.000353511	0.0290936	0.30365	0.0849952	NTMT1
ENSG00000173334	635.103	0.229187	0.178013	3.27263	0.00106551	0.0693018	0.414978	0.126803	TRIB1
ENSG00000171450	1220.74	0.226711	0.154657	3.33606	0.000849745	0.0586681	0.36772	0.110226	CDK5R2
ENSG00000063176	1152.83	0.225423	0.149886	3.34857	0.000812288	0.0571745	0.358249	0.106986	SPHK2
ENSG00000177301	279.448	0.223621	0.2026	3.1947	0.00139975	0.0851158	0.469418	0.146936	KCNA2
ENSG00000071575	5258.72	0.222596	0.0912881	3.70942	0.000207736	0.0190607	0.272527	0.073469	TRIB2
ENSG00000188735	1291.45	0.220786	0.104654	3.57972	0.000343957	0.0286209	0.286051	0.0799087	TMEM120B
ENSG00000115267	32.1945	0.220138	0.465948	3.12699	0.00176607	0.0991748	1.50598	0.481608	IFIH1
ENSG00000263142	270.902	0.220089	0.216223	3.15835	0.00158665	0.0921199	0.504451	0.15972	LRRC37A17P
ENSG00000137486	866.064	0.218682	0.196765	3.18639	0.00144062	0.0860727	0.454536	0.142649	ARRB1
ENSG00000154928	1985.56	0.217858	0.176389	3.22967	0.00123932	0.0778952	0.407091	0.126047	EPHB1
ENSG00000196169	102.836	0.216472	0.280443	3.09404	0.00197448	0.106793	0.713273	0.230531	KIF19
ENSG00000169604	2979.94	0.215572	0.112038	3.49952	0.000466088	0.0360132	0.290876	0.0831186	ANTXR1
ENSG00000109971	27530.2	0.215217	0.0548811	4.36621	1.26e-05	0.00183456	0.234171	0.0536325	HSPA8
ENSG00000226791	6.29072	0.212662	0.71933	3.09458	0.00197089	NA	3.31904	1.07253	LINC02611
ENSG00000204060	1474.75	0.210585	0.285404	3.07563	0.00210058	0.11243	0.740771	0.240852	FOXO6
ENSG00000124225	912.857	0.209258	0.146156	3.28998	0.00100196	0.0655837	0.341214	0.103713	PMEPA1
ENSG00000044446	753.146	0.209105	0.158585	3.24401	0.00117858	0.0749948	0.365582	0.112694	PHKA2
ENSG00000169926	3704.51	0.207192	0.127031	3.36832	0.000756264	0.0539705	0.306286	0.0909314	KLF13
ENSG00000198576	532.656	0.206927	0.177636	3.17962	0.00147467	0.0870947	0.4066	0.127877	ARC
ENSG00000231925	749.776	0.206702	0.14281	3.29168	0.000995909	0.0653959	0.333396	0.101284	TAPBP
ENSG00000142207	1229.38	0.206598	0.109717	3.47062	0.000519255	0.0392362	0.279867	0.0806388	URB1
ENSG00000131095	102.238	0.199599	0.288247	3.04294	0.00234277	0.120077	0.771572	0.253561	GFAP
ENSG00000133477	7.32738	0.198746	0.650528	3.04989	0.00228929	NA	2.85318	0.935503	FAM83F
ENSG00000164211	2654.67	0.198695	0.0983386	3.51646	0.000437342	0.0339196	0.257937	0.0733512	STARD4
ENSG00000171786	4267.8	0.197329	0.0737128	3.77497	0.000160029	0.0150875	0.230213	0.0609841	NHLH1
ENSG00000249465	19.5719	0.196769	0.474183	3.06754	0.00215831	0.114329	1.66106	0.541496	NA
ENSG00000233642	38.212	0.196145	0.361227	3.0595	0.0022171	0.115949	1.11841	0.365553	GPR158-AS1
ENSG00000107819	1672.19	0.195793	0.124572	3.32547	0.000882711	0.0602736	0.293809	0.0883512	SFXN3
ENSG00000175866	1981.63	0.195296	0.0922278	3.5519	0.000382461	0.0306552	0.247426	0.0696602	BAIAP2
ENSG00000236031	375.747	0.192965	0.205491	3.06664	0.00216481	0.114379	0.480146	0.156571	NA
ENSG00000228526	199.395	0.192295	0.214146	3.05254	0.00226914	0.11718	0.506539	0.16594	MIR34AHG
ENSG00000164638	2763.61	0.191519	0.117662	3.34317	0.000828272	0.0580984	0.279349	0.0835581	SLC29A4
ENSG00000254343	19.1523	0.190519	0.446253	3.05476	0.0022524	0.117005	1.55342	0.508525	NA
ENSG00000134508	91.3201	0.19014	0.35399	3.04186	0.0023512	0.120209	1.1054	0.363397	CABLES1
ENSG00000118785	60.9836	0.18982	0.314647	3.02354	0.00249835	0.125855	0.915863	0.302911	SPP1
ENSG00000110799	73.3237	0.188035	0.35206	3.03578	0.00239917	0.121454	1.10383	0.363608	VWF
ENSG00000159167	449.701	0.187753	0.239704	3.01257	0.00259043	0.129226	0.596278	0.19793	STC1
ENSG00000107742	7218.63	0.187683	0.142887	3.19972	0.00137562	0.084146	0.322865	0.100904	SPOCK2
ENSG00000122591	1660.58	0.186524	0.150658	3.16489	0.00155143	0.090647	0.338833	0.10706	HYCC1
ENSG00000114541	1672.53	0.186013	0.10835	3.37444	0.000739657	0.0531545	0.260729	0.0772659	FRMD4B
ENSG00000173918	21.101	0.186003	0.434398	3.04351	0.00233834	0.120077	1.51788	0.498725	C1QTNF1
ENSG00000143641	7560.88	0.185906	0.0897362	3.52406	0.000424993	0.0332779	0.23589	0.066937	GALNT2
ENSG00000143032	687.693	0.184793	0.22951	3.00789	0.00263067	0.130599	0.562792	0.187105	BARHL2
ENSG00000148484	1203.93	0.184288	0.142538	3.18421	0.00145149	0.0863583	0.320503	0.100654	RSU1
ENSG00000074211	2020.02	0.181307	0.109933	3.339	0.000840819	0.0585236	0.259439	0.0776996	PPP2R2C
ENSG00000135953	471.251	0.179245	0.150722	3.1286	0.0017564	0.0989021	0.336369	0.107514	MFSD9
ENSG00000257453	1045.47	0.176458	0.190768	3.01735	0.00254995	0.127759	0.442246	0.146568	NA
ENSG00000144218	1906.26	0.175983	0.154346	3.10021	0.00193382	0.106205	0.343943	0.110942	AFF3
ENSG00000183579	1004.36	0.172105	0.141646	3.12544	0.00177537	0.0992123	0.313427	0.100282	ZNRF3
ENSG00000149970	841.642	0.171419	0.137249	3.13984	0.00169043	0.0963003	0.303556	0.0966788	CNKSR2
ENSG00000124785	2391.42	0.170872	0.102089	3.33833	0.000842845	0.0585236	0.239542	0.0717551	NRN1
ENSG00000092847	5352.01	0.170225	0.0850645	3.48212	0.000497463	0.037868	0.216347	0.0621308	AGO1
ENSG00000135116	667.26	0.170123	0.194587	2.98262	0.0028579	0.139521	0.457033	0.153232	HRK
ENSG00000114631	9800.01	0.169706	0.0971952	3.37003	0.000751608	0.0538251	0.231573	0.0687156	PODXL2
ENSG00000164616	28.8451	0.168303	0.356479	2.98524	0.00283351	0.13866	1.21069	0.405557	NA
ENSG00000151746	3087.26	0.1683	0.119647	3.20971	0.00132871	0.0818691	0.266858	0.0831409	BICD1
ENSG00000019505	7150.4	0.168261	0.1063	3.29355	0.000989304	0.0651704	0.244027	0.0740924	SYT13
ENSG00000164690	54.9473	0.167223	0.351179	2.98028	0.00287981	0.140258	1.18813	0.398665	SHH
ENSG00000060491	1903.87	0.166663	0.115092	3.22745	0.00124899	0.0780256	0.257636	0.0798266	OGFR
ENSG00000154822	1440.93	0.165018	0.148956	3.06132	0.00220361	0.115538	0.328555	0.107324	PLCL2
ENSG00000136273	264.957	0.164237	0.182614	2.97364	0.00294295	0.141654	0.422413	0.142053	HUS1
ENSG00000103316	53.5567	0.164108	0.492941	2.96915	0.00298621	0.143067	2.02194	0.680983	CRYM
ENSG00000204231	2346.56	0.162236	0.109221	3.24021	0.0011944	0.0757671	0.244617	0.0754941	RXRB
ENSG00000172794	127.228	0.16018	0.26496	2.91191	0.00359227	0.161599	0.760152	0.26105	RAB37
ENSG00000196358	539.999	0.160101	0.171206	2.97497	0.00293015	0.141591	0.389324	0.130867	NTNG2
ENSG00000070182	251.002	0.158856	0.20974	2.91486	0.00355844	0.16074	0.519692	0.17829	SPTB
ENSG00000185187	31.8688	0.158575	0.344385	2.95298	0.00314723	0.148701	1.19537	0.4048	SIGIRR
ENSG00000148408	1881.92	0.156476	0.156271	2.99281	0.00276424	0.135593	0.347154	0.115996	CACNA1B
ENSG00000117525	132.277	0.156067	0.209782	2.90231	0.00370417	0.164077	0.523506	0.180375	F3
ENSG00000259589	247.382	0.155132	0.222482	2.89101	0.00384003	0.167924	0.57593	0.199214	NA
ENSG00000080493	339.191	0.154394	0.199947	2.90311	0.00369472	0.164012	0.488604	0.168303	SLC4A4
ENSG00000151726	668.784	0.15384	0.138972	3.0367	0.00239181	0.121454	0.301964	0.0994381	ACSL1
ENSG00000177663	357.632	0.152515	0.185168	2.91183	0.00359319	0.161599	0.438034	0.150433	IL17RA
ENSG00000269001	51.4749	0.151037	0.28603	2.89487	0.00379321	0.167329	0.906944	0.313294	NA
ENSG00000156564	699.072	0.151019	0.184013	2.90597	0.00366112	0.163226	0.435298	0.149794	LRFN2
ENSG00000241472	797.269	0.149905	0.168892	2.9266	0.00342688	0.157432	0.386235	0.131974	PTPRG-AS1
ENSG00000198668	22873.6	0.149702	0.0692377	3.54275	0.000395984	0.0314234	0.180774	0.0510266	CALM1
ENSG00000186603	24.8559	0.149283	0.341791	2.92414	0.00345404	0.157432	1.23265	0.421541	HPDL
ENSG00000007202	4414.95	0.147712	0.111672	3.14038	0.00168727	0.0963003	0.240368	0.0765409	BLTP2
ENSG00000059378	35.4976	0.14734	0.299397	2.89347	0.00381014	0.167329	1.0008	0.345882	PARP12
ENSG00000121957	1343.82	0.146914	0.125962	3.05453	0.00225416	0.117005	0.269665	0.0882837	GPSM2
ENSG00000234614	6.40907	0.146477	0.613692	2.95082	0.00316928	NA	3.58837	1.21606	NA
ENSG00000117020	6989.93	0.145897	0.159583	2.92582	0.00343552	0.157432	0.359042	0.122715	AKT3
ENSG00000015133	2318.9	0.14312	0.118349	3.0723	0.00212413	0.113101	0.251702	0.0819261	CCDC88C
ENSG00000013297	34.3808	0.142424	0.365519	2.90864	0.00363002	0.162544	1.41333	0.485908	CLDN11
ENSG00000160293	3514.85	0.142071	0.112557	3.1006	0.00193131	0.106205	0.239345	0.0771932	VAV2
ENSG00000128335	353.759	0.14144	0.191681	2.84805	0.00439877	0.18413	0.473633	0.166301	APOL2
ENSG00000116717	2193.54	0.141146	0.10974	3.11303	0.00185174	0.102309	0.233378	0.0749679	GADD45A
ENSG00000100241	13934.8	0.141139	0.125997	3.01938	0.00253293	0.127284	0.268167	0.0888152	SBF1
ENSG00000153395	4270.44	0.140071	0.0820296	3.33577	0.000850634	0.0586681	0.187743	0.0562817	LPCAT1
ENSG00000158555	778.126	0.139924	0.146868	2.92732	0.00341895	0.157432	0.322891	0.110303	GDPD5
ENSG00000129244	4038.79	0.139793	0.0854499	3.30001	0.000966809	0.0640994	0.192193	0.0582401	ATP1B2
ENSG00000159860	8.83627	0.139388	0.476141	2.88884	0.00386669	0.168373	2.19317	0.759187	NA
ENSG00000108175	10720.5	0.13901	0.109763	3.09961	0.00193777	0.106205	0.232422	0.0749843	ZMIZ1
ENSG00000270082	49.6327	0.138442	0.267485	2.8397	0.00451565	0.186464	0.857261	0.301885	NA
ENSG00000127311	178.41	0.137555	0.211204	2.81638	0.00485684	0.196421	0.562372	0.199679	HELB
ENSG00000145349	1771.97	0.1369	0.0960427	3.18759	0.00143464	0.0860727	0.206433	0.0647614	CAMK2D
ENSG00000185942	131.616	0.135251	0.214849	2.80479	0.00503491	0.199388	0.584798	0.2085	NKAIN3
ENSG00000109472	18726.9	0.134074	0.0745045	3.3805	0.000723535	0.0521783	0.17356	0.0513415	CPE
ENSG00000170004	14154.4	0.134013	0.139889	2.91514	0.00355529	0.16074	0.303948	0.104265	CHD3
ENSG00000081181	1732.16	0.133215	0.108138	3.07359	0.00211501	0.112909	0.226668	0.0737471	ARG2
ENSG00000181218	595.619	0.133137	0.14486	2.89246	0.00382238	0.167508	0.318742	0.110198	H2AC25
ENSG00000108924	83.2192	0.132736	0.257003	2.81122	0.00493534	0.196963	0.822065	0.292423	HLF
ENSG00000121964	702.618	0.13076	0.12826	2.94267	0.0032539	0.151994	0.272417	0.0925745	GTDC1
ENSG00000062096	111.039	0.130737	0.271764	2.81726	0.00484348	0.196347	0.923003	0.327624	ARSF
ENSG00000041982	2224.49	0.130059	0.154085	2.84678	0.00441638	0.184491	0.349454	0.122754	TNC
ENSG00000196821	1678.94	0.129997	0.106602	3.0631	0.00219057	0.115148	0.222272	0.0725644	ILRUN
ENSG00000278977	409.281	0.129226	0.169275	2.81051	0.0049463	0.197018	0.403825	0.143684	NA
ENSG00000248955	3.72591	0.129138	0.612547	2.95074	0.00317011	NA	4.29789	1.45655	NA
ENSG00000185900	277.274	0.12868	0.165944	2.813	0.00490815	0.196963	0.392109	0.139392	POMK
ENSG00000133958	1010.11	0.128571	0.140408	2.87862	0.00399422	0.172097	0.306819	0.106586	UNC79
ENSG00000203688	36.5059	0.127982	0.312505	2.84013	0.00450946	0.186464	1.19625	0.421193	LINC02487
ENSG00000138336	1718.91	0.127929	0.12824	2.9241	0.00345457	0.157432	0.2724	0.0931569	TET1
ENSG00000140332	3111.38	0.127114	0.131232	2.9052	0.0036702	0.163276	0.280611	0.0965894	TLE3
ENSG00000259366	45.0783	0.126922	0.25461	2.78806	0.00530243	0.205116	0.83669	0.300097	NA
ENSG00000129158	306.679	0.126519	0.149041	2.83808	0.00453862	0.186938	0.334984	0.118032	SERGEF
ENSG00000075151	4762.71	0.126267	0.104302	3.0545	0.00225436	0.117005	0.216184	0.0707756	EIF4G3
ENSG00000180537	1221.75	0.126153	0.138412	2.87003	0.00410432	0.17429	0.301607	0.105089	RNF182
ENSG00000100345	4206.35	0.125829	0.142749	2.85281	0.00433352	0.182141	0.315081	0.110446	MYH9
ENSG00000175318	10.6296	0.124629	0.436837	2.83693	0.00455494	0.187235	2.08183	0.733832	GRAMD2A
ENSG00000100095	10075.3	0.12397	0.154445	2.80789	0.00498679	0.198247	0.355303	0.126537	SEZ6L
ENSG00000187961	430.871	0.122948	0.14875	2.81588	0.00486443	0.196421	0.336413	0.11947	KLHL17
ENSG00000155254	1225.55	0.122732	0.133919	2.8644	0.00417802	0.176689	0.289262	0.100985	MARVELD1
ENSG00000154096	1334.93	0.122304	0.113638	2.96443	0.00303241	0.144606	0.235378	0.0794005	THY1
ENSG00000152642	624.632	0.121952	0.191782	2.74568	0.00603854	0.224025	0.509906	0.185712	GPD1L
ENSG00000164086	597.647	0.118768	0.142524	2.80641	0.00500976	0.198775	0.318344	0.113435	DUSP7
ENSG00000259993	3.54429	0.118679	0.590041	2.92248	0.00347259	NA	4.39799	1.50488	NA
ENSG00000183762	721.648	0.118396	0.144423	2.79802	0.00514163	0.201672	0.325035	0.116166	KREMEN1
ENSG00000147364	1532.44	0.116971	0.106793	2.97142	0.00296426	0.142347	0.218678	0.0735938	FBXO25
ENSG00000134013	112.166	0.116909	0.196827	2.7166	0.00659555	0.237405	0.547882	0.201679	LOXL2
ENSG00000182870	870.021	0.11586	0.13522	2.81144	0.00493197	0.196963	0.296166	0.105343	GALNT9
ENSG00000092758	2629.35	0.115571	0.208292	2.70984	0.0067316	0.239368	0.613092	0.226247	COL9A3
ENSG00000253230	525.944	0.115547	0.150058	2.76333	0.00572145	0.215767	0.347607	0.125793	MIR124-1HG
ENSG00000249853	125.759	0.115374	0.222027	2.71493	0.00662903	0.237777	0.693629	0.255487	HS3ST5
ENSG00000180535	16.3772	0.115278	0.354245	2.80321	0.00505967	0.1996	1.57737	0.562701	BHLHA15
ENSG00000155629	12.0095	0.115143	0.414346	2.79886	0.00512829	0.201672	2.0371	0.727833	PIK3AP1
ENSG00000155026	224.129	0.115071	0.159914	2.73936	0.00615598	0.227152	0.386014	0.140914	RSPH10B
ENSG00000206560	2430.34	0.114302	0.139964	2.78361	0.00537571	0.20593	0.312887	0.112403	ANKRD28
ENSG00000213979	5.77764	0.113919	0.571714	2.89278	0.00381848	NA	4.26953	1.47593	RPL7AP14
ENSG00000116991	5471.55	0.113727	0.128716	2.82263	0.00476319	0.194242	0.27681	0.0980681	SIPA1L2
ENSG00000169220	240.402	0.11336	0.16058	2.72703	0.00639063	0.231945	0.391282	0.143483	RGS14
ENSG00000103326	1336.53	0.113257	0.117235	2.87731	0.00401083	0.172097	0.244058	0.0848215	CAPN15
ENSG00000181467	1233.67	0.11323	0.109524	2.92498	0.00344483	0.157432	0.224484	0.0767475	RAP2B
ENSG00000232907	1342.28	0.113058	0.102401	2.97449	0.00293474	0.141591	0.208123	0.0699692	DLGAP4-AS1
ENSG00000116147	1498.13	0.112063	0.203748	2.69096	0.00712468	0.247006	0.601361	0.223474	TNR
ENSG00000278919	27.866	0.111216	0.281423	2.75659	0.0058407	0.219058	1.12005	0.406315	NA
ENSG00000082684	2391.72	0.111147	0.138719	2.76508	0.00569093	0.21501	0.311105	0.112512	SEMA5B
ENSG00000174951	78.5796	0.110358	0.219726	2.6903	0.0071387	0.247006	0.704284	0.261786	FUT1
ENSG00000187605	4245.89	0.11021	0.104629	2.93616	0.00332298	0.154194	0.212621	0.0724147	TET3
ENSG00000197386	3320.57	0.109976	0.112595	2.88014	0.00397496	0.171633	0.232128	0.0805961	HTT
ENSG00000165671	3812.04	0.109623	0.110009	2.8941	0.00380244	0.167329	0.225546	0.077933	NSD1
ENSG00000026950	509.684	0.109179	0.146064	2.72914	0.00634996	0.230992	0.339854	0.124528	BTN3A1
ENSG00000157224	1389.05	0.108785	0.11688	2.84505	0.00444038	0.185087	0.24379	0.0856889	CLDN12
ENSG00000166073	164.776	0.108555	0.200413	2.67175	0.00754566	0.253823	0.59655	0.223281	GPR176
ENSG00000173821	1039.63	0.108016	0.124859	2.79715	0.00515551	0.201831	0.267483	0.0956269	RNF213
ENSG00000261240	344.833	0.107866	0.18267	2.66969	0.00759217	0.25497	0.503857	0.188733	NA
ENSG00000205356	2402.92	0.107529	0.119675	2.81963	0.00480787	0.195289	0.252086	0.0894038	TECPR1
ENSG00000169918	498.338	0.107419	0.132329	2.76029	0.00577504	0.217389	0.292094	0.10582	OTUD7A
ENSG00000111087	103.34	0.107155	0.259024	2.71876	0.00655268	0.236691	0.995615	0.366202	GLI1
ENSG00000219438	1921.63	0.10709	0.109764	2.87576	0.00403051	0.172581	0.225016	0.0782456	TAFA5
ENSG00000183092	1289.82	0.107006	0.126135	2.78333	0.00538045	0.20593	0.272006	0.0977271	BEGAIN
ENSG00000133019	354.125	0.105866	0.152172	2.69145	0.00711432	0.247006	0.368764	0.137014	CHRM3
ENSG00000126458	96.4529	0.105559	0.204944	2.65748	0.00787269	0.261824	0.636464	0.239499	RRAS
ENSG00000186566	3100.25	0.104956	0.0900099	3.01677	0.00255481	0.127759	0.18034	0.0597792	GPATCH8
ENSG00000279536	18.8728	0.104599	0.315787	2.7485	0.00598678	0.22291	1.42063	0.516875	NA
ENSG00000105939	260.431	0.10353	0.247346	2.69075	0.00712912	0.247006	0.940112	0.349386	ZC3HAV1
ENSG00000274956	1004.74	0.102091	0.155964	2.65769	0.00786792	0.261824	0.391975	0.147487	NA
ENSG00000119973	4.09545	0.102053	0.546358	2.8599	0.00423773	NA	4.45534	1.55786	PRLHR
ENSG00000172985	840.975	0.101212	0.253243	2.68834	0.00718086	0.247631	1.00273	0.372992	SH3RF3
ENSG00000198646	4248.87	0.101131	0.0820747	3.06571	0.00217154	0.11444	0.164211	0.0535637	NCOA6
ENSG00000182379	1842.08	0.100114	0.137076	2.68663	0.0072176	0.248008	0.316696	0.117878	NXPH4
ENSG00000188803	10953	0.0999447	0.202515	2.62647	0.00862763	0.274495	0.649751	0.247386	SHISA6
ENSG00000224886	79.7254	0.0998565	0.195515	2.62241	0.00873111	0.275746	0.606243	0.231178	NA
ENSG00000163520	392.592	0.0998487	0.165732	2.62962	0.00854807	0.273232	0.4429	0.168427	FBLN2
ENSG00000166347	625.813	0.0992634	0.128485	2.71083	0.00671144	0.239368	0.285721	0.1054	CYB5A
ENSG00000107147	46.4622	0.0992153	0.232575	2.65419	0.00794988	0.263539	0.865406	0.326053	KCNT1
ENSG00000183715	5924.43	0.0990475	0.146407	2.6534	0.00796863	0.263735	0.356268	0.134269	OPCML
ENSG00000171612	689.519	0.0988729	0.136026	2.68007	0.00736076	0.250473	0.314249	0.117254	SLC25A33
ENSG00000075043	10051.2	0.0973239	0.127304	2.69952	0.00694396	0.243965	0.283409	0.104985	KCNQ2
ENSG00000280222	2.74452	0.0968332	0.531438	2.83675	0.00455756	NA	4.46502	1.57399	NA
ENSG00000151067	1077.09	0.096362	0.153295	2.62004	0.00879192	0.276723	0.392498	0.149806	CACNA1C
ENSG00000273599	694.708	0.0963403	0.133875	2.66647	0.00766534	0.256589	0.309259	0.115981	NA
ENSG00000168807	415.628	0.0951783	0.135524	2.65147	0.00801431	0.264395	0.317488	0.11974	SNTB2
ENSG00000235949	9.95534	0.0951154	0.381255	2.70292	0.00687331	0.243145	2.09261	0.774204	NA
ENSG00000134762	64.6774	0.0951089	0.21179	2.60971	0.00906203	0.280389	0.74316	0.284768	DSC3
ENSG00000170017	251.613	0.0948841	0.153235	2.609	0.00908079	0.280389	0.395793	0.151703	ALCAM
ENSG00000233144	215.807	0.0947589	0.145379	2.62229	0.00873405	0.275746	0.360049	0.137303	NA
ENSG00000111816	5.88224	0.0945352	0.491863	2.75975	0.00578457	NA	3.68671	1.33589	FRK
ENSG00000072041	1758.1	0.0941307	0.124688	2.6833	0.00728996	0.249302	0.277268	0.103331	SLC6A15
ENSG00000230650	8.74282	0.0934682	0.475647	2.73613	0.00621666	0.228866	3.42444	1.25156	LOC442041
ENSG00000230756	7.73183	0.0928625	0.464352	2.72228	0.0064834	NA	3.24887	1.19344	NA
ENSG00000171067	720.235	0.09283	0.114049	2.72662	0.00639871	0.231945	0.242067	0.0887792	C11orf24
ENSG00000254497	397.232	0.0924288	0.154371	2.5887	0.00963388	0.288077	0.407714	0.157498	NA
ENSG00000230090	3.62851	0.0922203	0.499491	2.77303	0.00555375	NA	4.00202	1.4432	NA
ENSG00000185112	643.559	0.0922097	0.16541	2.5763	0.00998642	0.295751	0.465148	0.180549	FAM43A
ENSG00000130702	3319.26	0.092089	0.111474	2.73554	0.00622779	0.228866	0.234409	0.0856902	LAMA5
ENSG00000136824	1768.42	0.0912725	0.120374	2.67788	0.00740896	0.250867	0.264733	0.098859	SMC2
ENSG00000080845	5945.03	0.091157	0.0853209	2.94554	0.00322393	0.151976	0.167483	0.0568597	DLGAP4
ENSG00000259408	6.29782	0.0910992	0.462811	2.71646	0.00659846	NA	3.30598	1.21702	NA
ENSG00000248245	21.2838	0.0910834	0.312086	2.67929	0.00737785	0.25064	1.55612	0.580797	NA
ENSG00000264014	173.858	0.0906907	0.168578	2.56381	0.0103531	0.301945	0.488236	0.190434	MIR4253
ENSG00000172456	105.741	0.0905623	0.190046	2.56548	0.0103032	0.301654	0.620759	0.241966	FGGY
ENSG00000126822	417.975	0.090468	0.13604	2.61012	0.00905094	0.280389	0.327589	0.125507	PLEKHG3
ENSG00000141905	1229.42	0.0902407	0.109383	2.73166	0.0063017	0.230461	0.229024	0.0838408	NFIC
ENSG00000109819	214.959	0.0901673	0.167255	2.56065	0.0104477	0.301945	0.482868	0.188573	PPARGC1A
ENSG00000120328	195.873	0.0889827	0.157287	2.55893	0.0104995	0.302237	0.43303	0.169223	PCDHB12
ENSG00000181444	1080.37	0.0887943	0.135665	2.59669	0.00941262	0.284079	0.329183	0.12677	ZNF467
ENSG00000103489	1545.39	0.0886958	0.135557	2.59614	0.00942781	0.28412	0.328903	0.126689	XYLT1
ENSG00000013016	512.426	0.0883266	0.123707	2.63511	0.00841104	0.272573	0.28057	0.106474	EHD3
ENSG00000180336	283.107	0.0882715	0.146382	2.56797	0.0102297	0.301651	0.379975	0.147967	MEIOC
ENSG00000249509	367.157	0.0879711	0.172982	2.54371	0.0109683	0.308811	0.52569	0.206663	NA
ENSG00000074047	1269.25	0.0870758	0.111716	2.68606	0.00723004	0.248008	0.23875	0.0888849	GLI2
ENSG00000171988	1836.09	0.0867876	0.0986638	2.77796	0.00547006	0.207812	0.199471	0.0718046	JMJD1C
ENSG00000266852	33.4135	0.0861738	0.230431	2.59232	0.00953301	0.28645	0.966791	0.372944	MIR4482
ENSG00000160460	1519.35	0.0855046	0.107872	2.69531	0.00703239	0.246414	0.227407	0.0843715	SPTBN4
ENSG00000148488	33.0646	0.084196	0.268658	2.62329	0.00870847	0.275746	1.30086	0.495888	ST8SIA6
ENSG00000184697	139.547	0.0832257	0.158989	2.51283	0.0119766	0.325601	0.464035	0.184666	CLDN6
ENSG00000164051	354.976	0.0831137	0.130383	2.56097	0.0104379	0.301945	0.317439	0.123952	CCDC51
ENSG00000257175	8.66629	0.0826935	0.376413	2.63259	0.00847372	0.273191	2.34228	0.889727	NA
ENSG00000227543	855.508	0.0815528	0.105158	2.67322	0.00751273	0.25313	0.22171	0.0829375	NA
ENSG00000165238	4730.98	0.0807462	0.109935	2.63232	0.00848031	0.273191	0.238725	0.09069	WNK2
ENSG00000260279	15.671	0.0804414	0.292979	2.61195	0.00900275	0.280389	1.5557	0.59561	LOC105371414
ENSG00000069482	4.6775	0.0800244	0.441809	2.66714	0.00764999	NA	3.51171	1.31666	GAL
ENSG00000084444	1281.07	0.0796858	0.0972583	2.71536	0.00662044	0.237777	0.198591	0.0731361	FAM234B
ENSG00000183696	125.906	0.0794712	0.157063	2.48379	0.0129992	0.33827	0.469284	0.188939	UPP1
ENSG00000131080	624.284	0.0788692	0.119477	2.56058	0.0104498	0.301945	0.278381	0.108718	EDA2R
ENSG00000224855	107.438	0.078856	0.158159	2.4783	0.0132012	0.340859	0.478873	0.193227	OPA1-AS1
ENSG00000136159	503.821	0.0782968	0.12142	2.54607	0.0108943	0.308811	0.287767	0.113024	NUDT15
ENSG00000173064	4808.78	0.0781865	0.118108	2.55975	0.0104747	0.301945	0.273878	0.106994	HECTD4
ENSG00000167658	108661	0.0781304	0.102074	2.65868	0.00784467	0.26174	0.214536	0.0806925	EEF2
ENSG00000137727	79.0381	0.0780505	0.195646	2.49728	0.0125152	0.330622	0.75743	0.303302	ARHGAP20
ENSG00000263220	3.32834	0.077737	0.45941	2.70078	0.00691778	NA	4.11025	1.52188	NA
ENSG00000264044	906.996	0.0769291	0.122919	2.5257	0.0115468	0.318126	0.297288	0.117705	NA
ENSG00000152409	1287.85	0.0768175	0.101435	2.64873	0.00807947	0.265074	0.213595	0.0806403	JMY
ENSG00000101203	53.3161	0.0764231	0.203274	2.50008	0.0124165	0.330106	0.839378	0.33574	COL20A1
ENSG00000232951	20.4224	0.0760871	0.254559	2.56595	0.0102894	0.301654	1.29293	0.503882	NA
ENSG00000226268	21.2103	0.0759562	0.239286	2.55075	0.0107491	0.306842	1.16279	0.455863	NA
ENSG00000070882	67.923	0.0756654	0.175832	2.45824	0.0139618	0.352094	0.619422	0.251977	OSBPL3
ENSG00000263873	480.282	0.0756285	0.123959	2.5081	0.0121381	0.327513	0.305099	0.121645	NA
ENSG00000256060	142.138	0.0753902	0.161049	2.44961	0.0143013	0.354565	0.515889	0.210601	TRAPPC2B
ENSG00000103811	104.103	0.0753855	0.16769	2.45101	0.0142454	0.354565	0.56165	0.22915	CTSH
ENSG00000261691	177.711	0.0745685	0.156911	2.4432	0.0145579	0.356948	0.493263	0.201893	NA
ENSG00000076641	1907.51	0.0744613	0.117952	2.52	0.0117354	0.32117	0.280438	0.111285	PAG1
ENSG00000270882	5.74217	0.0744198	0.412912	2.61433	0.00894036	NA	3.25802	1.24622	H4C14
ENSG00000006459	732.736	0.0741305	0.10915	2.56346	0.0103634	0.301945	0.244447	0.095358	KDM7A
ENSG00000205730	28.6282	0.0740244	0.236594	2.53641	0.0111996	0.313796	1.16555	0.459529	ITPRIPL2
ENSG00000117598	274.792	0.074003	0.210718	2.4992	0.0124474	0.330106	0.933798	0.373639	PLPPR5
ENSG00000114626	187.623	0.073782	0.147541	2.44103	0.0146454	0.356967	0.438315	0.179562	ABTB1
ENSG00000234494	27.1748	0.0734663	0.231016	2.52643	0.0115229	0.318126	1.12371	0.444782	SP2-AS1
ENSG00000060709	511.399	0.0734648	0.128293	2.47135	0.0134605	0.343374	0.33215	0.1344	RIMBP2
ENSG00000131389	1031.31	0.0732767	0.110535	2.54511	0.0109243	0.308811	0.251319	0.0987456	SLC6A6
ENSG00000123338	11.3022	0.0729625	0.300567	2.56219	0.0104013	0.301945	1.76117	0.687368	NCKAP1L
ENSG00000153250	798.295	0.0727794	0.192295	2.46071	0.0138663	0.350978	0.782036	0.317809	RBMS1
ENSG00000169554	2437.97	0.0725811	0.13719	2.44244	0.0145884	0.356948	0.382916	0.156776	ZEB2
ENSG00000100335	2590.06	0.0725516	0.0879166	2.72142	0.00650027	0.235211	0.175777	0.0645903	MIEF1
ENSG00000146938	2469.05	0.0724369	0.108487	2.54761	0.0108465	0.308764	0.244511	0.0959766	NLGN4X
ENSG00000267121	14.7235	0.0724275	0.280205	2.55452	0.0106336	0.304773	1.57848	0.617918	FMNL1-DT
ENSG00000126215	818.597	0.0723703	0.100862	2.60048	0.00930942	0.282624	0.216172	0.0831277	XRCC3
ENSG00000283529	91.9051	0.0722379	0.162607	2.4243	0.015338	0.362485	0.546601	0.225468	NA
ENSG00000089847	187.525	0.0721585	0.153337	2.42331	0.0153798	0.362485	0.483379	0.199471	ANKRD24
ENSG00000263424	74.3323	0.0719777	0.164523	2.42298	0.0153938	0.362485	0.562316	0.232076	NA
ENSG00000232729	1375.08	0.0718759	0.0906043	2.6856	0.00724006	0.248008	0.183774	0.0684294	GTF2I-AS1
ENSG00000203739	22.8216	0.0718543	0.23081	2.51654	0.0118514	0.323394	1.14436	0.454737	PRDX6-AS1
ENSG00000108509	1067.3	0.0717995	0.107877	2.54379	0.0109657	0.308811	0.243128	0.0955772	CAMTA2
ENSG00000111863	17.0577	0.0717469	0.270259	2.54631	0.0108868	0.308811	1.49956	0.588915	ADTRP
ENSG00000260448	20.6506	0.0716978	0.249762	2.53429	0.0112675	0.313796	1.31633	0.519409	NA
ENSG00000170624	77.2176	0.0716176	0.186729	2.44449	0.0145059	0.35625	0.7453	0.30489	SGCD
ENSG00000106608	1255.79	0.0714885	0.0987182	2.60681	0.00913891	0.281104	0.209754	0.0804636	URGCP
ENSG00000232303	21.543	0.0713783	0.229298	2.51177	0.0120129	0.325726	1.13746	0.452851	DFFBP1
ENSG00000203668	1675.68	0.0708995	0.105701	2.54705	0.0108638	0.308811	0.236012	0.0926611	CHML
ENSG00000075426	317.087	0.0704681	0.134615	2.42563	0.0152818	0.362485	0.376743	0.155318	FOSL2
ENSG00000112242	1156.75	0.0700467	0.11782	2.47033	0.013499	0.343798	0.290178	0.117466	E2F3
ENSG00000117280	182.157	0.0699918	0.146213	2.40689	0.0160892	0.371135	0.449038	0.186564	RAB29
ENSG00000173258	150.132	0.0698938	0.145747	2.40628	0.0161161	0.371339	0.446582	0.185591	ZNF483
ENSG00000117707	130.943	0.0694408	0.165165	2.40308	0.0162576	0.37171	0.586352	0.244	PROX1
ENSG00000268565	102.942	0.0694277	0.166344	2.40386	0.0162229	0.37171	0.595643	0.247786	NA
ENSG00000158863	1333.83	0.0690862	0.09486	2.60954	0.00906643	0.280389	0.199304	0.0763752	FHIP2B
ENSG00000163349	2892.8	0.0689392	0.0850222	2.70713	0.00678674	0.240533	0.169635	0.0626621	HIPK1
ENSG00000079691	367.678	0.0687511	0.159525	2.39421	0.0166562	0.377437	0.548801	0.22922	CARMIL1
ENSG00000181544	62.658	0.068683	0.176426	2.40937	0.0159801	0.370217	0.685572	0.284544	FANCB
ENSG00000275221	17.2768	0.0685779	0.242993	2.50776	0.0121498	0.327513	1.30463	0.520238	H2AC15
ENSG00000251239	13.0714	0.0685087	0.268864	2.52206	0.011667	0.320135	1.54539	0.612748	LOC101927253
ENSG00000115738	1133.39	0.0683962	0.142472	2.39435	0.0166499	0.377437	0.433604	0.181095	ID2
ENSG00000100426	2557.37	0.0681846	0.0867187	2.67858	0.00739351	0.250757	0.174859	0.0652806	ZBED4
ENSG00000056487	2974.34	0.0680715	0.111012	2.47942	0.0131598	0.340217	0.26356	0.106299	PHF21B
ENSG00000259125	94.6266	0.0680691	0.177981	2.40728	0.0160719	0.371135	0.70547	0.293057	LRP1-AS
ENSG00000119922	21.0659	0.0680584	0.244188	2.5051	0.0122417	0.327585	1.32411	0.528568	IFIT2
ENSG00000151276	2646.31	0.0680506	0.11182	2.47482	0.0133304	0.342048	0.267241	0.107984	MAGI1
ENSG00000279500	6.06796	0.0678294	0.365367	2.54025	0.0110773	NA	2.73991	1.0786	NA
ENSG00000066027	342.845	0.0677679	0.1269	2.41349	0.0158007	0.368618	0.343971	0.14252	PPP2R5A
ENSG00000253767	29.1501	0.0674789	0.200143	2.44257	0.0145829	0.356948	0.919308	0.376369	PCDHGA8
ENSG00000233384	4.3863	0.0673351	0.368691	2.53982	0.0110909	NA	2.82128	1.11082	NA
ENSG00000204252	9.13231	0.0672825	0.325207	2.52161	0.0116821	0.320135	2.17981	0.864455	HLA-DOA
ENSG00000180269	19.5029	0.0671786	0.273577	2.51328	0.0119616	0.325601	1.61678	0.643295	GPR139
ENSG00000235245	29.6399	0.0670097	0.202766	2.44444	0.0145079	0.35625	0.950984	0.38904	NA
ENSG00000133131	333.846	0.0661979	0.115124	2.43568	0.014864	0.358989	0.287618	0.118086	MORC4
ENSG00000134438	11.3278	0.0656202	0.385258	2.5494	0.0107909	0.307608	3.24492	1.27282	RAX
ENSG00000166025	2255.07	0.0651877	0.0897873	2.60552	0.00917356	0.281104	0.186645	0.0716346	AMOTL1
ENSG00000266865	9.23075	0.0651584	0.290456	2.50016	0.0124137	0.330106	1.83548	0.734143	LOC107984974
ENSG00000169371	297.969	0.0651181	0.123511	2.39222	0.0167468	0.379071	0.335221	0.14013	SNUPN
ENSG00000196353	1713.53	0.0649566	0.13165	2.37207	0.0176888	0.393241	0.38339	0.161627	CPNE4
ENSG00000254680	10.3911	0.0648254	0.293552	2.4978	0.0124968	0.330562	1.87789	0.751819	NA
ENSG00000278581	10.0403	0.0645996	0.310316	2.49806	0.0124875	0.330562	2.07931	0.832372	MIR6080
ENSG00000076321	852.743	0.0644288	0.0951096	2.54405	0.0109574	0.308811	0.20575	0.0808748	KLHL20
ENSG00000232237	22.1487	0.064245	0.215663	2.44758	0.0143821	0.355237	1.1172	0.45645	ASCL5
ENSG00000106258	29.1494	0.0635349	0.213687	2.43987	0.0146927	0.356967	1.10934	0.454671	CYP3A5
ENSG00000151690	665.559	0.0634746	0.110484	2.42291	0.0153968	0.362485	0.272675	0.11254	MFSD6
ENSG00000172159	669.07	0.0633922	0.111364	2.41735	0.0156341	0.365976	0.277203	0.114672	FRMD3
ENSG00000164649	2006.76	0.0630841	0.127934	2.3577	0.0183886	0.40121	0.369633	0.156777	CDCA7L
ENSG00000155636	209.731	0.0630297	0.130414	2.35251	0.018647	0.403849	0.385156	0.163721	RBM45
ENSG00000176826	104.699	0.0629151	0.158626	2.34324	0.019117	0.410137	0.589931	0.251758	FKBP9P1
ENSG00000213937	5.16784	0.0627976	0.369431	2.51753	0.0118181	NA	3.09867	1.23084	CLDN9
ENSG00000081189	563.896	0.0626764	0.134723	2.34248	0.0191559	0.410544	0.414595	0.17699	MEF2C
ENSG00000261054	84.3427	0.0625376	0.155912	2.33773	0.0194015	0.413486	0.570975	0.244244	NA
ENSG00000243799	19.2451	0.0624826	0.214175	2.43322	0.0149654	0.359182	1.13129	0.464936	NA
ENSG00000162959	220.484	0.0622344	0.128908	2.34597	0.0189777	0.408429	0.379749	0.161873	MEMO1
ENSG00000115306	10133.8	0.0622218	0.0987156	2.48207	0.0130622	0.338973	0.223183	0.089918	SPTBN1
ENSG00000005108	3680.55	0.0621676	0.110613	2.4047	0.0161856	0.371418	0.277096	0.115231	THSD7A
ENSG00000121335	5.26621	0.0620078	0.355428	2.49859	0.012469	NA	2.87035	1.14879	PRB2
ENSG00000187498	994.294	0.0620056	0.128654	2.34376	0.0190906	0.41	0.37931	0.161838	COL4A1
ENSG00000107263	5630.59	0.0619949	0.0959746	2.50138	0.0123712	0.330106	0.212724	0.085043	RAPGEF1
ENSG00000113083	292.544	0.0619902	0.117975	2.37125	0.0177281	0.393241	0.316439	0.133448	LOX
ENSG00000182366	6.1706	0.0616898	0.369655	2.51302	0.0119702	NA	3.17886	1.26495	FAM87A
ENSG00000109846	49.9648	0.0614239	0.174347	2.35334	0.0186058	0.403849	0.748872	0.318217	CRYAB
ENSG00000115756	2242.33	0.0613659	0.0978932	2.47611	0.0132824	0.342048	0.221465	0.089441	HPCAL1
ENSG00000235411	6.3918	0.0611695	0.361185	2.5	0.0124195	NA	3.03489	1.21396	NA
ENSG00000227051	8190.72	0.0610916	0.101148	2.44719	0.0143975	0.355237	0.235722	0.0963237	C14orf132
ENSG00000007174	129.408	0.0609045	0.155678	2.32268	0.0201961	0.423995	0.584064	0.251461	DNAH9
ENSG00000105738	2046.7	0.0602602	0.11483	2.3602	0.0182651	0.400505	0.305647	0.129501	SIPA1L3
ENSG00000165175	2226.76	0.0602427	0.105006	2.40902	0.0159954	0.370217	0.255344	0.105995	MID1IP1
ENSG00000173276	924.791	0.06023	0.100128	2.44193	0.014609	0.356967	0.233217	0.0955052	ZBTB21
ENSG00000267387	46.801	0.0602109	0.177809	2.35109	0.0187184	0.404967	0.7994	0.340012	NA
ENSG00000170835	52.4675	0.060115	0.174973	2.3448	0.0190372	0.40928	0.772274	0.329356	CEL
ENSG00000085741	19.244	0.0597988	0.228973	2.42965	0.0151134	0.360774	1.32505	0.545366	WNT11
ENSG00000235677	3.1817	0.0597695	0.39484	2.56016	0.0104622	NA	4.00913	1.56596	NA
ENSG00000118263	4424.62	0.0597251	0.103413	2.41155	0.0158847	0.369336	0.249244	0.103354	KLF7
ENSG00000180694	446.79	0.0594835	0.110527	2.36812	0.0178786	0.395117	0.285284	0.120469	TMEM64
ENSG00000138698	1301.69	0.0592655	0.0848576	2.57057	0.0101533	0.299828	0.1769	0.0688175	RAP1GDS1
ENSG00000139567	2.6076	0.0592005	0.391081	2.55055	0.0107552	NA	3.95606	1.55106	ACVRL1
ENSG00000127481	5922.79	0.0592002	0.104077	2.39955	0.0164154	0.373214	0.253797	0.105769	UBR4
ENSG00000180176	150.688	0.0589875	0.138283	2.2989	0.0215104	0.439031	0.462749	0.201291	TH
ENSG00000108256	2824.37	0.058881	0.0902329	2.50708	0.0121734	0.327513	0.196073	0.0782079	NUFIP2
ENSG00000170374	3.37198	0.0587775	0.390946	2.55065	0.0107521	NA	3.99968	1.5681	SP7
ENSG00000227799	24.3887	0.0586733	0.195863	2.37615	0.0174943	0.391632	1.00959	0.424886	NA
ENSG00000123607	678.348	0.0586365	0.0987077	2.42847	0.0151628	0.361114	0.230659	0.0949813	TTC21B
ENSG00000233735	67.4106	0.0583251	0.151372	2.2948	0.0217449	0.44065	0.572325	0.249401	NA
ENSG00000265478	9.02048	0.0582472	0.284963	2.43839	0.0147528	0.357449	1.96599	0.806263	NA
ENSG00000124942	1206.78	0.0578759	0.116698	2.32135	0.0202679	0.424202	0.326142	0.140497	AHNAK
ENSG00000169860	76.6943	0.0578606	0.156331	2.29549	0.0217049	0.44065	0.621055	0.270554	P2RY1
ENSG00000128805	113.289	0.0577491	0.143073	2.28483	0.0223226	0.446763	0.508995	0.222771	ARHGAP22
ENSG00000155816	1333.72	0.0577341	0.100622	2.40041	0.0163766	0.373158	0.241522	0.100617	FMN2
ENSG00000169047	2350.74	0.0575723	0.0954469	2.43808	0.0147655	0.357449	0.219025	0.0898349	IRS1
ENSG00000250877	29.7933	0.0575294	0.199319	2.37381	0.0176058	0.392891	1.06529	0.448768	NA
ENSG00000232896	22.0896	0.0575267	0.200925	2.37648	0.0174785	0.391632	1.08208	0.45533	NA
ENSG00000241231	3.09406	0.0574634	0.378935	2.51985	0.0117405	NA	3.77832	1.49942	NA
ENSG00000053254	3213.95	0.0570911	0.0821982	2.56669	0.0102673	0.301654	0.1707	0.0665059	FOXN3
ENSG00000229400	14.4478	0.0570783	0.237466	2.41237	0.0158493	0.369331	1.46677	0.608022	NA
ENSG00000052749	1207.05	0.0569782	0.101791	2.38064	0.0172825	0.387781	0.249138	0.104651	RRP12
ENSG00000052723	1654.59	0.0564976	0.0849542	2.52453	0.0115855	0.318622	0.180673	0.071567	SIKE1
ENSG00000160049	2448.97	0.056337	0.0792096	2.59148	0.00955651	0.286737	0.162063	0.0625369	DFFA
ENSG00000116871	7368.62	0.0562079	0.0815234	2.5602	0.0104611	0.301945	0.16952	0.0662136	MAP7D1
ENSG00000228262	12.4814	0.055673	0.241024	2.40118	0.0163423	0.372789	1.53614	0.639746	LINC01317
ENSG00000157764	1628.02	0.0554053	0.0929592	2.42437	0.015335	0.362485	0.21325	0.0879611	BRAF
ENSG00000008130	1938.6	0.0554035	0.0895433	2.45693	0.014013	0.352951	0.199372	0.0811467	NADK
ENSG00000165490	180.343	0.0551626	0.130031	2.25952	0.0238511	0.456011	0.429631	0.190143	DDIAS
ENSG00000260990	40.8331	0.0549702	0.182943	2.32289	0.0201849	0.423995	0.935379	0.402679	NA
ENSG00000106948	2162.74	0.0549158	0.0911885	2.43252	0.0149943	0.359182	0.206935	0.0850704	AKNA
ENSG00000184408	172.231	0.0548724	0.139237	2.25265	0.0242811	0.459676	0.503039	0.22331	KCND2
ENSG00000140968	4.97451	0.0546642	0.319017	2.41887	0.0155687	NA	2.61829	1.08244	IRF8
ENSG00000117115	44.8853	0.0544964	0.171413	2.29414	0.0217827	0.44065	0.818051	0.356583	PADI2
ENSG00000275638	7.7388	0.0541919	0.263138	2.39415	0.016659	NA	1.82536	0.762425	NA
ENSG00000259100	3.07133	0.0540118	0.376178	2.5151	0.0119	NA	4.09776	1.62927	NA
ENSG00000165646	141.017	0.0536873	0.132525	2.23965	0.0251137	0.465594	0.459626	0.205222	SLC18A2
ENSG00000204977	1159.77	0.0534559	0.0864909	2.45486	0.0140938	0.354119	0.191121	0.0778541	TRIM13
ENSG00000214176	303.887	0.0534374	0.116463	2.26009	0.0238154	0.455752	0.346839	0.153462	PLEKHM1P1
ENSG00000068305	1410.89	0.0531634	0.0880912	2.43266	0.0149884	0.359182	0.197962	0.0813769	MEF2A
ENSG00000267036	78.2195	0.0530736	0.141147	2.23297	0.0255506	0.469296	0.536249	0.24015	NA
ENSG00000058404	1517.34	0.0530348	0.103458	2.3074	0.0210323	0.43445	0.27084	0.117379	CAMK2B
ENSG00000234841	2.53069	0.0530259	0.36845	2.49316	0.0126611	NA	3.96263	1.5894	LOC100422627
ENSG00000105053	916.506	0.0529902	0.0876352	2.43431	0.0149203	0.359182	0.196487	0.0807157	VRK3
ENSG00000089169	4233.7	0.0529794	0.13976	2.23124	0.0256653	0.469723	0.525175	0.235374	RPH3A
ENSG00000188647	1773.88	0.0529363	0.0942044	2.37108	0.0177363	0.393241	0.224734	0.0947816	PTAR1
ENSG00000113645	1048.17	0.0527745	0.104844	2.29554	0.0217019	0.44065	0.279532	0.121771	WWC1
ENSG00000134986	25139	0.0527097	0.0895644	2.40961	0.0159698	0.370217	0.204954	0.085057	NREP
ENSG00000256139	3.11924	0.0526458	0.36117	2.47304	0.013397	NA	3.77441	1.52622	NA
ENSG00000169981	207.875	0.0525425	0.119741	2.23963	0.025115	0.465594	0.374103	0.167038	ZNF35
ENSG00000141664	642.82	0.0521857	0.09482	2.35273	0.018636	0.403849	0.2297	0.0976311	ZCCHC2
ENSG00000196914	5754.53	0.052055	0.0837834	2.45982	0.0139005	0.35141	0.183355	0.0745398	ARHGEF12
ENSG00000134243	3136.59	0.0519133	0.0812573	2.48753	0.0128635	0.336794	0.174376	0.0701001	SORT1
ENSG00000101974	927.363	0.0518932	0.109173	2.26132	0.0237397	0.455576	0.308868	0.136588	ATP11C
ENSG00000259352	54.8019	0.051731	0.150095	2.22793	0.0258852	0.472067	0.635353	0.285177	NA
ENSG00000225619	29.7451	0.0513837	0.17326	2.27281	0.0230378	0.449665	0.891576	0.39228	MYT1L-AS1
ENSG00000181031	22.8775	0.0512871	0.188038	2.30298	0.0212802	0.437467	1.06014	0.460334	RPH3AL
ENSG00000166924	3681.91	0.0512763	0.0860367	2.41992	0.0155241	0.364365	0.193571	0.0799908	NYAP1
ENSG00000008256	1244.1	0.0511047	0.0832669	2.44807	0.0143622	0.355219	0.183104	0.0747952	CYTH3
ENSG00000236609	1629.16	0.050962	0.0803751	2.48066	0.0131139	0.339457	0.172724	0.0696282	ZNF853
ENSG00000114790	758.878	0.0509293	0.104119	2.26895	0.0232712	0.450369	0.283218	0.124823	ARHGEF26
ENSG00000135436	17.4811	0.0508562	0.187382	2.29798	0.0215631	0.439233	1.06139	0.461878	FAM186B
ENSG00000270533	6.71151	0.0508484	0.285486	2.3659	0.0179865	NA	2.25286	0.952223	NA
ENSG00000099812	32.3726	0.050829	0.167302	2.25439	0.0241713	0.459676	0.834065	0.369973	MISP
ENSG00000151208	7995.1	0.0507891	0.0870696	2.39966	0.0164104	0.373214	0.198838	0.0828608	DLG5
ENSG00000260742	2.574	0.050474	0.364848	2.48695	0.0128843	NA	4.18453	1.6826	NA
ENSG00000185275	44.5777	0.0504572	0.159939	2.23437	0.0254585	0.468441	0.7579	0.3392	NA
ENSG00000165168	3.74045	0.0503491	0.363327	2.48207	0.0130623	NA	4.14636	1.67053	CYBB
ENSG00000164654	763.822	0.0502264	0.093745	2.32614	0.0200112	0.421708	0.230434	0.0990629	MIOS
ENSG00000186300	483.022	0.0501983	0.0970084	2.30027	0.0214331	0.438759	0.246971	0.107366	ZNF555
ENSG00000147813	311.028	0.0501674	0.113265	2.22032	0.0263971	0.474663	0.344568	0.155188	NAPRT
ENSG00000100647	1278.9	0.0501492	0.0864092	2.39448	0.016644	0.377437	0.197531	0.0824946	SUSD6
ENSG00000138653	388.132	0.0501465	0.106455	2.24464	0.0247909	0.464995	0.300825	0.134019	NDST4
ENSG00000100351	5.64039	0.0499078	0.299046	2.36396	0.0180807	NA	2.52749	1.06918	GRAP2
ENSG00000185340	359.508	0.0498147	0.110547	2.22327	0.0261977	0.473359	0.328561	0.147783	GAS2L1
ENSG00000204049	161.25	0.0497053	0.121197	2.19682	0.0280331	0.486083	0.404177	0.183982	NA
ENSG00000159958	88.1792	0.0496512	0.13156	2.1891	0.0285893	0.487665	0.487562	0.222722	TNFRSF13C
ENSG00000182551	456.869	0.0496371	0.0988907	2.27718	0.0227758	0.448937	0.259135	0.113796	ADI1
ENSG00000283122	45.2194	0.04954	0.16441	2.23634	0.0253298	0.467859	0.823979	0.368451	HYMAI
ENSG00000197102	21968.8	0.0494148	0.0991886	2.27125	0.0231319	0.449937	0.261666	0.115208	DYNC1H1
ENSG00000130957	4.43606	0.0493785	0.320184	2.38091	0.0172699	NA	2.99358	1.25733	FBP2
ENSG00000213222	54.0347	0.0493341	0.153216	2.2095	0.0271396	0.482691	0.702058	0.317745	TOMM40P4
ENSG00000246859	6833.55	0.0492602	0.0909207	2.33254	0.0196723	0.416829	0.219836	0.0942476	STARD4-AS1
ENSG00000241560	20.0921	0.0490145	0.195398	2.29428	0.0217743	0.44065	1.19035	0.518833	ZBTB20-AS1
ENSG00000247324	14.2557	0.048941	0.201626	2.30198	0.0213361	0.437645	1.26215	0.548286	NA
ENSG00000246792	9.21352	0.0489288	0.255999	2.33534	0.0195255	0.415003	1.90847	0.81721	NA
ENSG00000251474	266.585	0.0488944	0.116545	2.19279	0.0283226	0.486311	0.37577	0.171366	RPL32P3
ENSG00000198887	1837.47	0.048824	0.079341	2.45208	0.0142034	0.354565	0.172528	0.0703598	SMC5
ENSG00000105877	539.02	0.0487936	0.112636	2.2006	0.0277645	0.485285	0.34878	0.158494	DNAH11
ENSG00000163900	490.474	0.0486879	0.0946622	2.28995	0.022024	0.443349	0.240184	0.104886	TMEM41A
ENSG00000204055	416.562	0.048677	0.113934	2.19534	0.028139	0.486083	0.358599	0.163345	NA
ENSG00000103657	4537.14	0.0486449	0.0895442	2.33346	0.0196243	0.416241	0.215191	0.0922198	HERC1
ENSG00000213235	30.6503	0.0484969	0.179208	2.26065	0.023781	0.455752	1.01596	0.44941	EEF1A1P16
ENSG00000197536	34.2858	0.0484647	0.173834	2.24872	0.0245302	0.462117	0.953899	0.424196	NA
ENSG00000048392	2943.29	0.0483324	0.10029	2.24493	0.0247727	0.464995	0.272545	0.121405	RRM2B
ENSG00000214184	46.2233	0.0481877	0.14853	2.18875	0.028615	0.487665	0.669014	0.30566	GCC2-AS1
ENSG00000163596	443.123	0.0481641	0.0942165	2.28346	0.0224033	0.446872	0.239756	0.104997	ICA1L
ENSG00000154222	693.364	0.0481325	0.0918338	2.30256	0.0213038	0.437467	0.227765	0.0989182	CC2D1B
ENSG00000244302	8.0434	0.0481217	0.249828	2.3241	0.0201201	NA	1.85553	0.798387	PEX5L-AS2
ENSG00000254898	234.543	0.0479403	0.107113	2.20489	0.0274616	0.483766	0.31675	0.143658	NA
ENSG00000105711	53.692	0.0479268	0.153075	2.19526	0.0281453	0.486083	0.723041	0.329365	SCN1B
ENSG00000269652	44.2746	0.0477909	0.147778	2.18316	0.029024	0.490971	0.666943	0.305494	NA
ENSG00000110048	2647.51	0.0476968	0.0812828	2.40456	0.0161918	0.371418	0.182065	0.0757165	OSBP
ENSG00000101871	2978.65	0.0476396	0.082853	2.38448	0.0171031	0.384469	0.18851	0.0790571	MID1
ENSG00000224646	52.4168	0.0476314	0.145591	2.17753	0.029441	0.494618	0.645951	0.296644	RPS28P5
ENSG00000168348	196.509	0.0475868	0.128921	2.16188	0.0306273	0.504797	0.485336	0.224497	INSM2
ENSG00000140090	88.0372	0.0475784	0.142962	2.17271	0.029802	0.49758	0.619197	0.284988	SLC24A4
ENSG00000130294	38939.1	0.0475184	0.0821004	2.39093	0.0168058	0.37994	0.185714	0.0776746	KIF1A
ENSG00000281128	34.698	0.0474325	0.170505	2.23167	0.0256369	0.469622	0.93549	0.419189	PTENP1-AS
ENSG00000166265	252.469	0.0474195	0.112349	2.17936	0.0293048	0.493684	0.355813	0.163265	CYYR1
ENSG00000257181	649.023	0.0473708	0.0949289	2.2627	0.023654	0.455207	0.246523	0.108951	NA
ENSG00000136603	1336.67	0.0472009	0.0916394	2.28585	0.0222628	0.446763	0.229941	0.100593	SKIL
ENSG00000081052	6.69729	0.0471543	0.256298	2.3148	0.0206236	NA	1.97947	0.855135	COL4A4
ENSG00000140105	2262.54	0.0471056	0.0783925	2.42918	0.015133	0.360821	0.172109	0.0708508	WARS1
ENSG00000185880	1181.21	0.0469907	0.0920744	2.27795	0.0227295	0.448759	0.232902	0.102242	TRIM69
ENSG00000198879	700.507	0.0469411	0.0969	2.2404	0.025065	0.465594	0.259208	0.115697	SFMBT2
ENSG00000125378	10.2356	0.0467602	0.269718	2.31523	0.0206006	0.428546	2.19661	0.948769	BMP4
ENSG00000213228	17.5218	0.0466476	0.199639	2.27541	0.0228813	0.448937	1.29349	0.568464	NA
ENSG00000054179	37.4332	0.0466012	0.160727	2.20033	0.0277838	0.485285	0.835549	0.379739	ENTPD2
ENSG00000147862	7695.53	0.0463159	0.128822	2.14455	0.0319891	0.517275	0.49784	0.232142	NFIB
ENSG00000165966	110.93	0.0460869	0.123667	2.14208	0.0321871	0.518856	0.454976	0.212399	PDZRN4
ENSG00000106692	705.766	0.0460468	0.0859813	2.31626	0.0205441	0.427805	0.20624	0.0890402	FKTN
ENSG00000172350	82.2884	0.0460325	0.126699	2.14048	0.0323156	0.519705	0.481872	0.225123	ABCG4
ENSG00000135778	1057.68	0.0458141	0.0908981	2.26415	0.0235649	0.45477	0.231098	0.102068	NTPCR
ENSG00000263643	8.21985	0.0454377	0.22904	2.28372	0.0223878	NA	1.67828	0.734889	MIR4515
ENSG00000227782	102.76	0.0453196	0.118276	2.13488	0.0327712	0.522128	0.417281	0.195459	NA
ENSG00000196787	18.9893	0.0453003	0.175843	2.22285	0.0262259	0.473359	1.0449	0.47007	H2AC11
ENSG00000184113	76.7115	0.0450512	0.160042	2.18353	0.0289968	0.490915	0.85799	0.392937	CLDN5
ENSG00000076554	230.567	0.044718	0.118967	2.12473	0.0336092	0.5253	0.428441	0.201645	TPD52
ENSG00000103047	479.889	0.0446992	0.0993929	2.18191	0.0291162	0.492126	0.285063	0.130649	TANGO6
ENSG00000074657	7838.57	0.0446887	0.0646265	2.59077	0.00957615	0.286908	0.130094	0.0502143	ZNF532
ENSG00000232871	81.2875	0.0446776	0.127044	2.12129	0.0338971	0.525405	0.499848	0.235633	SEC1P
ENSG00000248514	18.9105	0.0446316	0.188461	2.23821	0.0252071	0.466739	1.21152	0.541288	NA
ENSG00000185567	832.263	0.0446139	0.0985704	2.18485	0.0288999	0.490082	0.280347	0.128314	AHNAK2
ENSG00000283406	55.094	0.0443803	0.134009	2.12198	0.0338394	0.525405	0.571456	0.269303	NA
ENSG00000137766	61.606	0.0442746	0.143326	2.13565	0.0327081	0.522128	0.673815	0.315508	UNC13C
ENSG00000197860	1362.91	0.0441396	0.0894733	2.24137	0.0250022	0.465041	0.229961	0.102598	SGTB
ENSG00000280088	112.471	0.0441364	0.120174	2.11468	0.0344571	0.529745	0.444257	0.210082	NA
ENSG00000268738	10.2132	0.0440956	0.236605	2.26989	0.0232144	0.449937	1.82405	0.803585	HSFX2
ENSG00000273618	16.7953	0.0440579	0.197221	2.24306	0.0248927	0.464995	1.33047	0.593147	NA
ENSG00000102290	257.193	0.0440234	0.108611	2.13197	0.033009	0.523683	0.352766	0.165464	PCDH11X
ENSG00000186575	1597.11	0.0438729	0.0820709	2.31219	0.0207672	0.43114	0.194707	0.0842087	NF2
ENSG00000223459	455.164	0.0438638	0.098696	2.16935	0.0300561	0.499077	0.28522	0.131477	TCAF1P1
ENSG00000254470	439.773	0.0437923	0.102607	2.14883	0.0316482	0.514726	0.311552	0.144987	AP5B1
ENSG00000220201	25.9151	0.0434804	0.159873	2.16722	0.0302184	0.500467	0.88879	0.410107	ZGLP1
ENSG00000204622	21.6909	0.0434296	0.176568	2.20461	0.0274814	0.483766	1.09697	0.497578	HLA-J
ENSG00000143786	251.539	0.0432928	0.111949	2.11134	0.0347432	0.530207	0.384118	0.181931	CNIH3
ENSG00000267139	403.072	0.0432528	0.0940378	2.18599	0.028816	0.489629	0.259566	0.11874	NA
ENSG00000204623	379.391	0.0431895	0.0905659	2.21129	0.0270158	0.481624	0.239789	0.108439	POLR1HASP
ENSG00000010072	483.595	0.0431465	0.0875208	2.23756	0.0252495	0.467104	0.223523	0.0998958	SPRTN
ENSG00000250764	2.74115	0.0430816	0.333779	2.39686	0.0165363	NA	4.15086	1.73179	NA
ENSG00000008710	9892.93	0.0429794	0.0833931	2.27653	0.0228145	0.448937	0.203517	0.0893978	PKD1
ENSG00000197312	763.503	0.04295	0.0924197	2.19135	0.0284268	0.486474	0.251458	0.114751	DDI2
ENSG00000253882	9.58594	0.0429149	0.203419	2.2352	0.0254041	0.467859	1.43688	0.642843	LOC154761
ENSG00000224014	16.4187	0.0429021	0.180899	2.20659	0.0273429	0.483214	1.16283	0.526981	NA
ENSG00000165194	730.3	0.0426977	0.102242	2.12935	0.0332255	0.523683	0.316144	0.14847	PCDH19
ENSG00000176896	123.929	0.0426887	0.119256	2.0924	0.0364029	0.543318	0.451068	0.215575	TCEANC
ENSG00000159399	3276.87	0.0426148	0.094814	2.16724	0.0302169	0.500467	0.267541	0.123448	HK2
ENSG00000254453	130.091	0.0425738	0.113586	2.09618	0.0360658	0.541067	0.403684	0.19258	NAV2-AS2
ENSG00000011143	779.039	0.0425688	0.0874215	2.22548	0.0260492	0.473359	0.225246	0.101213	MKS1
ENSG00000017483	26.095	0.0425406	0.157642	2.15167	0.0314237	0.512987	0.881214	0.40955	SLC38A5
ENSG00000120907	259.633	0.0425006	0.110077	2.1013	0.0356145	0.538224	0.376016	0.178944	ADRA1A
ENSG00000077063	687.206	0.0422812	0.135801	2.09727	0.0359696	0.54081	0.621816	0.296488	CTTNBP2
ENSG00000101188	335.628	0.0420879	0.18484	2.20327	0.0275755	0.483766	1.23188	0.559112	NTSR1
ENSG00000187186	65.0972	0.0420524	0.129727	2.08577	0.0369994	0.545082	0.559734	0.268358	LOC730098
ENSG00000168135	678.748	0.0419713	0.112135	2.08802	0.0367956	0.543681	0.397248	0.19025	KCNJ4
ENSG00000177551	1828.28	0.0419133	0.127331	2.08159	0.03738	0.545284	0.537019	0.257985	NHLH2
ENSG00000188976	3013	0.0418762	0.0781272	2.31447	0.0206417	0.428967	0.182858	0.0790065	NOC2L
ENSG00000164916	3527.71	0.0418459	0.0741951	2.36856	0.0178573	0.395071	0.166727	0.0703917	FOXK1
ENSG00000268041	54.2726	0.041818	0.136608	2.09275	0.0363715	0.543318	0.638523	0.305112	ERFL
ENSG00000168310	378.697	0.0417752	0.097532	2.13328	0.0329015	0.523393	0.289794	0.135844	IRF2
ENSG00000258839	129.228	0.0417379	0.114671	2.08047	0.0374824	0.545284	0.420787	0.202256	MC1R
ENSG00000189410	396.303	0.041689	0.104949	2.09999	0.0357301	0.539575	0.343041	0.163354	SH2D5
ENSG00000196990	310.16	0.0415632	0.10714	2.09124	0.0365067	0.543318	0.360799	0.172529	FAM163B
ENSG00000104879	19.473	0.0415495	0.182649	2.1934	0.0282785	0.486286	1.2189	0.55571	CKM
ENSG00000243961	54.0723	0.0415231	0.150636	2.12227	0.0338149	0.525405	0.814525	0.383798	NA
ENSG00000072195	3077.73	0.0415051	0.0824335	2.25256	0.0242866	0.459676	0.20378	0.0904659	SPEG
ENSG00000189337	2188.45	0.0414552	0.10249	2.10403	0.035376	0.536146	0.326575	0.155214	KAZN
ENSG00000079112	4.03409	0.0413811	0.285065	2.27009	0.0232022	NA	2.83661	1.24956	CDH17
ENSG00000197892	254.328	0.0413765	0.104211	2.09637	0.0360496	0.541067	0.339899	0.162137	KIF13B
ENSG00000198624	15.4053	0.0413556	0.188983	2.19987	0.0278163	0.485285	1.30264	0.592147	CCDC69
ENSG00000229385	3.02596	0.0413511	0.297766	2.29092	0.0219679	NA	3.16649	1.38219	NA
ENSG00000197180	50.2213	0.0409976	0.127639	2.06849	0.0385936	0.551994	0.552967	0.267328	ATP6AP1-DT
ENSG00000232934	2.91853	0.0408685	0.30822	2.313	0.0207225	NA	3.54319	1.53186	NA
ENSG00000197061	38.368	0.0408445	0.140776	2.0894	0.0366716	0.543644	0.70525	0.337537	H4C3
ENSG00000121753	11245.4	0.0408379	0.0835565	2.22394	0.0261525	0.473359	0.211788	0.0952311	ADGRB2
ENSG00000280780	743.887	0.040829	0.0809366	2.2535	0.0242279	0.459676	0.198825	0.0882297	JAKMIP2-AS1
ENSG00000221923	487.061	0.040816	0.0882629	2.17733	0.0294562	0.494618	0.23739	0.109028	ZNF880
ENSG00000165912	52.5595	0.0408111	0.135025	2.0767	0.0378289	0.547147	0.637455	0.306955	PACSIN3
ENSG00000071967	425.836	0.0407477	0.0941123	2.13146	0.0330511	0.523683	0.273427	0.128282	CYBRD1
ENSG00000162885	324.773	0.0406977	0.0922278	2.14309	0.0321057	0.51795	0.26172	0.122123	B3GALNT2
ENSG00000173218	431.318	0.040568	0.101988	2.08822	0.0367782	0.543681	0.329437	0.15776	VANGL1
ENSG00000179148	10.3409	0.0405139	0.204864	2.20433	0.0275012	0.483766	1.52807	0.693213	ALOXE3
ENSG00000122965	752.437	0.0403557	0.0824367	2.22441	0.0261208	0.473359	0.207892	0.0934593	RBM19
ENSG00000139323	456.789	0.0403214	0.090657	2.14611	0.0318639	0.516074	0.254014	0.11836	POC1B
ENSG00000169118	1094.86	0.0402099	0.0844095	2.19956	0.0278378	0.485285	0.218721	0.0994383	CSNK1G1
ENSG00000119917	19.8949	0.0401109	0.178556	2.16896	0.030086	0.499077	1.20585	0.555957	IFIT3
ENSG00000224557	34.5243	0.0400761	0.147551	2.09756	0.035944	0.54081	0.806328	0.384412	HLA-DPB2
ENSG00000272149	136.557	0.0400326	0.108243	2.05991	0.0394074	0.558965	0.382992	0.185927	NA
ENSG00000236083	177.841	0.0400127	0.102506	2.07514	0.0379731	0.547816	0.337623	0.162699	OR13E1P
ENSG00000132639	4473.51	0.0398663	0.0878151	2.15871	0.0308724	0.505912	0.239301	0.110853	SNAP25
ENSG00000007350	180.964	0.0398566	0.100839	2.07808	0.0377022	0.546469	0.326269	0.157005	TKTL1
ENSG00000118160	1168.38	0.0395179	0.0983414	2.08153	0.0373858	0.545284	0.310414	0.149128	SLC8A2
ENSG00000152223	1152.59	0.0394558	0.0898921	2.13174	0.0330279	0.523683	0.253921	0.119114	EPG5
ENSG00000020633	38.4027	0.0392468	0.157458	2.11427	0.0344923	0.529745	0.955503	0.45193	RUNX3
ENSG00000279425	5.51941	0.0390984	0.240877	2.20358	0.0275536	NA	2.11023	0.957636	NA
ENSG00000129003	1864.26	0.0390624	0.0771933	2.25558	0.0240972	0.459434	0.186949	0.0828831	VPS13C
ENSG00000099860	72.9243	0.0390183	0.124619	2.03562	0.0417881	0.576268	0.550013	0.270194	GADD45B
ENSG00000279571	636.941	0.0389215	0.0850792	2.16077	0.0307127	0.505801	0.228026	0.10553	NA
ENSG00000171310	1033.54	0.038874	0.0951664	2.08337	0.0372173	0.545087	0.292302	0.140302	CHST11
ENSG00000182050	259.133	0.0388165	0.102096	2.05203	0.0401664	0.564392	0.344214	0.167743	MGAT4C
ENSG00000006740	691.894	0.0388125	0.103368	2.04801	0.0405594	0.567473	0.354324	0.173009	ARHGAP44
ENSG00000233175	109.208	0.038763	0.118996	2.02796	0.0425646	0.579168	0.495132	0.244153	NA
ENSG00000278540	4865.77	0.0386828	0.0801679	2.20792	0.0272496	0.482812	0.202678	0.0917959	ACACA
ENSG00000112212	2.23139	0.0386419	0.309614	2.31508	0.0206083	NA	3.93751	1.70081	TSPO2
ENSG00000053108	575.76	0.0386398	0.12397	2.02905	0.0424532	0.578608	0.548734	0.270439	FSTL4
ENSG00000173930	13.5705	0.0386302	0.2111	2.18113	0.029174	0.492512	1.67738	0.769041	SLCO4C1
ENSG00000230626	70.3827	0.0385947	0.121709	2.02641	0.0427226	0.579168	0.525304	0.259229	NA
ENSG00000154447	1083.73	0.0385843	0.0875917	2.12936	0.0332244	0.523683	0.244451	0.1148	SH3RF1
ENSG00000185238	806.119	0.0383936	0.0794983	2.20836	0.0272193	0.482691	0.200389	0.0907412	PRMT3
ENSG00000144815	1805.77	0.0383687	0.0747019	2.27148	0.0231179	0.449937	0.177791	0.0782711	NXPE3
ENSG00000196535	2827.47	0.0383407	0.0908567	2.09798	0.0359072	0.54081	0.266475	0.127015	MYO18A
ENSG00000009694	849.399	0.0382927	0.0905474	2.09902	0.0358148	0.540456	0.264738	0.126124	TENM1
ENSG00000267781	2.89748	0.0382789	0.302744	2.29089	0.0219699	NA	3.72911	1.6278	SLC25A36P1
ENSG00000213928	20.2053	0.0382709	0.161182	2.11145	0.0347337	0.530207	1.02958	0.487617	IRF9
ENSG00000146648	531.547	0.0381955	0.102419	2.0381	0.0415398	0.575702	0.352122	0.172769	EGFR
ENSG00000149090	446.819	0.0381765	0.131721	2.03424	0.0419278	0.576416	0.645564	0.31735	PAMR1
ENSG00000068971	2356.71	0.0381579	0.0694524	2.34696	0.0189272	0.408196	0.156506	0.0666844	PPP2R5B
ENSG00000113805	345.817	0.0380991	0.102918	2.03462	0.041889	0.576268	0.357015	0.17547	CNTN3
ENSG00000236883	25.1376	0.0380734	0.151147	2.08348	0.0372074	0.545087	0.900392	0.432157	NA
ENSG00000244425	11.2035	0.0380657	0.183961	2.14904	0.0316309	0.514726	1.33351	0.620512	RN7SL268P
ENSG00000119900	726.007	0.0379432	0.0879032	2.11078	0.0347909	0.530459	0.249845	0.118366	OGFRL1
ENSG00000231389	23.0982	0.0378071	0.145441	2.06439	0.0389811	0.554751	0.830178	0.402143	HLA-DPA1
ENSG00000171604	4342.03	0.0377947	0.0853593	2.12936	0.0332242	0.523683	0.235124	0.11042	CXXC5
ENSG00000114315	1989.85	0.0377142	0.0868692	2.11372	0.0345392	0.529745	0.244685	0.11576	HES1
ENSG00000198720	3360.54	0.0377138	0.0726319	2.28407	0.0223675	0.446763	0.170645	0.074711	ANKRD13B
ENSG00000148090	229.112	0.0376557	0.0968936	2.04719	0.040639	0.567813	0.313671	0.15322	AUH
ENSG00000165566	2849.75	0.0376024	0.0868056	2.11142	0.0347362	0.530207	0.244902	0.115989	AMER2
ENSG00000280160	724.959	0.0375392	0.0808734	2.16918	0.0300692	0.499077	0.210956	0.0972516	NA
ENSG00000170734	653.984	0.03746	0.0903133	2.08041	0.0374878	0.545284	0.26832	0.128974	POLH
ENSG00000116194	147.491	0.037362	0.117349	2.00347	0.0451274	0.590005	0.497431	0.248285	ANGPTL1
ENSG00000129667	45.8758	0.0373241	0.132507	2.02392	0.0429784	0.579841	0.671719	0.33189	RHBDF2
ENSG00000161217	803.724	0.0372327	0.0750071	2.23569	0.0253718	0.467859	0.182738	0.0817364	PCYT1A
ENSG00000174680	4.54212	0.0370092	0.264666	2.19709	0.0280144	NA	2.73267	1.24377	NA
ENSG00000254656	26.9126	0.0368799	0.157652	2.08518	0.0370532	0.545082	1.01907	0.488721	RTL1
ENSG00000048707	1810.89	0.0368404	0.0784621	2.17872	0.0293525	0.493684	0.201138	0.0923193	VPS13D
ENSG00000269378	17.3685	0.0367266	0.186226	2.13186	0.0330187	0.523683	1.4054	0.659236	NA
ENSG00000135406	68.1316	0.0366879	0.121109	1.99443	0.0461046	0.593195	0.547777	0.274653	PRPH
ENSG00000236256	4.548	0.0366572	0.272971	2.20677	0.02733	NA	2.98188	1.35124	DIAPH2-AS1
ENSG00000261349	46.7351	0.0365698	0.123734	1.99579	0.0459565	0.59219	0.579591	0.290406	NA
ENSG00000279369	227.105	0.0364934	0.100718	2.00685	0.0447662	0.586785	0.353711	0.176252	NA
ENSG00000187608	127.847	0.0364349	0.108376	1.9898	0.0466131	0.594686	0.421453	0.211807	ISG15
ENSG00000183723	2240.89	0.0362834	0.0803423	2.14067	0.0323008	0.519705	0.21361	0.0997867	CMTM4
ENSG00000117228	4.26769	0.0362397	0.25494	2.17542	0.0295985	NA	2.57144	1.18204	GBP1
ENSG00000167419	111.147	0.0362199	0.10509	1.99035	0.0465524	0.594437	0.393964	0.197937	LPO
ENSG00000259826	22.8487	0.0362089	0.142597	2.03581	0.0417699	0.576268	0.830097	0.407749	CDK13-DT
ENSG00000154252	16.908	0.0361602	0.16555	2.09261	0.0363843	0.543318	1.14592	0.547604	GAL3ST2
ENSG00000197653	653.504	0.0361512	0.0793567	2.14841	0.0316813	0.514726	0.208793	0.097185	DNAH10
ENSG00000112761	27.9346	0.0360742	0.141945	2.03215	0.0421385	0.576678	0.824457	0.405707	CCN6
ENSG00000257718	4.59695	0.0360139	0.232598	2.15269	0.0313433	NA	2.13779	0.993079	CPNE8-AS1
ENSG00000272146	18.0699	0.0359923	0.156982	2.07165	0.0382976	0.549289	1.0341	0.499165	ARF4-AS1
ENSG00000259218	90.0335	0.0359824	0.114238	1.97797	0.0479326	0.598135	0.48462	0.24501	LINC00928
ENSG00000143369	101.083	0.0358044	0.111984	1.97482	0.0482888	0.598179	0.464117	0.235018	ECM1
ENSG00000161813	1057.86	0.0357381	0.0731627	2.21919	0.0264738	0.475626	0.179133	0.0807199	LARP4
ENSG00000248373	3.90635	0.0357141	0.268176	2.1889	0.0286043	NA	2.95112	1.34822	NA
ENSG00000162434	2818.15	0.0355498	0.0818271	2.10377	0.0353987	0.536146	0.225699	0.107283	JAK1
ENSG00000074317	1232.36	0.0355279	0.129561	1.99093	0.0464885	0.594437	0.670902	0.336979	SNCB
ENSG00000148935	169.511	0.0354961	0.100907	1.98424	0.0472296	0.59736	0.364939	0.183919	GAS2
ENSG00000237289	196.721	0.0354878	0.096617	1.99841	0.0456726	0.591499	0.329486	0.164874	CKMT1B
ENSG00000107959	2050.3	0.0354354	0.0674481	2.30252	0.0213061	0.437467	0.155178	0.0673948	PITRM1
ENSG00000178607	335.999	0.0353796	0.0881174	2.04323	0.0410302	0.57095	0.266989	0.13067	ERN1
ENSG00000111218	294.892	0.0353388	0.0925062	2.01418	0.0439904	0.585201	0.298855	0.148376	PRMT8
ENSG00000278616	241.631	0.0352989	0.0892744	2.03293	0.0420597	0.576678	0.275613	0.135574	NA
ENSG00000212464	3.37397	0.0352672	0.287491	2.23475	0.0254334	NA	3.63959	1.62863	SNORA12
ENSG00000256542	6.29367	0.0352554	0.241633	2.14814	0.0317024	NA	2.36044	1.09883	NA
ENSG00000249142	5.95263	0.0352183	0.263752	2.17589	0.0295634	NA	2.8831	1.32502	LOC646616
ENSG00000196943	2667.58	0.0351904	0.0652273	2.33494	0.0195468	0.415026	0.147031	0.0629701	NOP9
ENSG00000106333	88.0865	0.0351776	0.108533	1.96429	0.049496	0.606614	0.438155	0.22306	PCOLCE
ENSG00000149782	744.627	0.0351227	0.0789983	2.12301	0.0337532	0.525405	0.211517	0.0996308	PLCB3
ENSG00000135046	10.2835	0.0350815	0.190841	2.1101	0.0348496	0.530959	1.52564	0.72302	ANXA1
ENSG00000081237	3.84579	0.0350794	0.276177	2.20089	0.0277439	NA	3.26776	1.48475	PTPRC
ENSG00000176273	229.234	0.0350256	0.0997235	1.97696	0.0480464	0.598135	0.359517	0.181854	SLC35G1
ENSG00000251000	4.51597	0.0350022	0.265631	2.17707	0.0294755	NA	2.95813	1.35877	NA
ENSG00000049089	1067.22	0.0350003	0.0995378	1.97692	0.0480503	0.598135	0.358185	0.181183	COL9A2
ENSG00000103335	111.429	0.0348908	0.109695	1.95773	0.0502615	0.61088	0.453333	0.231561	PIEZO1
ENSG00000213539	55.0797	0.0348906	0.122205	1.9658	0.0493212	0.605914	0.591427	0.300858	NA
ENSG00000168769	903.634	0.0348211	0.0799804	2.10286	0.0354783	0.536955	0.218592	0.10395	TET2
ENSG00000162998	320.368	0.0348015	0.101445	1.96733	0.0491449	0.604112	0.376778	0.191517	FRZB
ENSG00000127955	1902.03	0.0347965	0.0882817	2.02658	0.042705	0.579168	0.272156	0.134293	GNAI1
ENSG00000122733	563.619	0.034643	0.0877265	2.02646	0.0427179	0.579168	0.269333	0.132908	PHF24
ENSG00000058056	832.903	0.0345486	0.0838069	2.056	0.0397822	0.561569	0.243563	0.118464	USP13
ENSG00000160877	2209.82	0.0345207	0.0687244	2.25244	0.0242942	0.459676	0.163047	0.0723869	NACC1
ENSG00000100276	17.7264	0.0344693	0.165789	2.06794	0.0386458	0.552356	1.19949	0.58004	RASL10A
ENSG00000134222	792.51	0.0343979	0.0886752	2.01323	0.0440907	0.585636	0.277837	0.138006	PSRC1
ENSG00000272341	39.5065	0.0343933	0.132071	1.98051	0.0476458	0.598135	0.729299	0.368237	NA
ENSG00000166833	2012.07	0.0343532	0.0765522	2.13026	0.0331502	0.523683	0.201596	0.0946343	NAV2
ENSG00000076043	167.501	0.0343515	0.0938996	1.98255	0.0474172	0.598123	0.317816	0.160306	REXO2
ENSG00000177096	5.30772	0.0343462	0.239295	2.1324	0.032974	NA	2.37806	1.1152	PHETA2
ENSG00000135314	38.2672	0.034286	0.125901	1.9632	0.0496229	0.60773	0.649566	0.330871	KHDC1
ENSG00000109854	34.935	0.0342831	0.136132	1.9905	0.0465354	0.594437	0.788096	0.395928	HTATIP2
ENSG00000253869	4.9984	0.0342011	0.254197	2.1486	0.0316664	NA	2.73535	1.27309	NA
ENSG00000229715	6.28204	0.0341616	0.228366	2.1202	0.0339895	NA	2.17247	1.02465	NA
ENSG00000233483	20.4305	0.0341323	0.140597	2.00153	0.0453355	0.590109	0.854983	0.427165	LOC124904011
ENSG00000198690	1365.76	0.0341149	0.0687329	2.23951	0.0251226	0.465594	0.164314	0.0733703	FAN1
ENSG00000136144	1418.05	0.0341126	0.071137	2.2003	0.0277855	0.485285	0.175237	0.0796422	RCBTB1
ENSG00000275516	498.879	0.0340753	0.086716	2.01847	0.0435423	0.583012	0.266234	0.131899	NA
ENSG00000258334	64.7636	0.0339446	0.111102	1.93842	0.0525721	0.618851	0.481048	0.248165	TROAP-AS1
ENSG00000231249	8.71748	0.0339433	0.182019	2.08227	0.0373177	0.545284	1.44239	0.692698	ITPR1-DT
ENSG00000083223	1005.77	0.0339241	0.0690468	2.22816	0.0258696	0.472067	0.1663	0.0746356	TUT7
ENSG00000071246	4525.41	0.0339075	0.068058	2.24439	0.0248075	0.464995	0.162001	0.0721807	VASH1
ENSG00000155052	424.069	0.0338592	0.10222	1.94447	0.0518394	0.617102	0.394201	0.20273	CNTNAP5
ENSG00000139364	562.841	0.0337583	0.100406	1.94601	0.0516532	0.617102	0.37879	0.194649	TMEM132B
ENSG00000139289	3947.47	0.0337094	0.0893664	1.9903	0.0465576	0.594437	0.288175	0.14479	PHLDA1
ENSG00000076108	4551.98	0.0336568	0.0785955	2.08384	0.0371744	0.545087	0.216473	0.103882	BAZ2A
ENSG00000047662	597.19	0.0335832	0.0792428	2.07418	0.0380629	0.548433	0.220699	0.106403	FAM184B
ENSG00000124784	824.651	0.0335554	0.0785882	2.08082	0.0374505	0.545284	0.21696	0.104267	RIOK1
ENSG00000235169	10.2417	0.0335505	0.190082	2.08317	0.0372355	0.545087	1.57311	0.755153	SMIM1
ENSG00000249464	46.8179	0.0334913	0.130112	1.96146	0.0498254	0.608784	0.72361	0.368914	LINC01091
ENSG00000259045	320.388	0.0334516	0.107064	1.92941	0.05368	0.622973	0.446172	0.231248	NA
ENSG00000158716	262.371	0.0334296	0.0969362	1.94791	0.0514261	0.61616	0.351695	0.18055	DUSP23
ENSG00000273325	7.52046	0.0334154	0.208863	2.09422	0.0362403	NA	1.87029	0.893071	NA
ENSG00000244509	15.5506	0.0334047	0.161559	2.0433	0.0410232	0.57095	1.17351	0.574323	APOBEC3C
ENSG00000176884	1103.34	0.0333449	0.083352	2.02546	0.0428203	0.579168	0.248149	0.122515	GRIN1
ENSG00000237126	525.121	0.0333082	0.0795752	2.06207	0.039201	0.557078	0.224217	0.108734	NA
ENSG00000115282	443.946	0.0332478	0.0769105	2.09147	0.0364862	0.543318	0.208806	0.0998371	TTC31
ENSG00000141867	5157.79	0.0332428	0.0656865	2.2649	0.0235191	0.454312	0.153863	0.0679338	BRD4
ENSG00000260190	5.46637	0.0332137	0.229048	2.1052	0.0352739	NA	2.24852	1.06808	NA
ENSG00000254064	52.5158	0.0331459	0.111356	1.92241	0.0545537	0.625444	0.495898	0.257956	PIWIL2-DT
ENSG00000116329	13.6978	0.033128	0.16134	2.03842	0.0415081	0.575652	1.17908	0.57843	OPRD1
ENSG00000242715	69.1616	0.0331155	0.112561	1.92234	0.0545624	0.625444	0.509755	0.265174	CCDC169
ENSG00000171119	21.4308	0.0331102	0.144888	1.99909	0.045599	0.591403	0.944537	0.472485	NRTN
ENSG00000182175	9299.18	0.0330741	0.0722221	2.1503	0.0315311	0.513937	0.184414	0.085762	RGMA
ENSG00000279407	50.5893	0.0330447	0.117019	1.92535	0.0541855	0.624957	0.562819	0.29232	NA
ENSG00000152931	3.66217	0.0329452	0.271317	2.17417	0.0296927	NA	3.41014	1.56848	PART1
ENSG00000224616	33.1933	0.0329233	0.126603	1.943	0.0520164	0.617426	0.688742	0.354474	NA
ENSG00000246985	74.7004	0.0328558	0.113982	1.91829	0.0550746	0.62774	0.530273	0.27643	SOCS2-AS1
ENSG00000105063	2701.3	0.0328493	0.0703885	2.17128	0.0299104	0.498579	0.17624	0.0811687	PPP6R1
ENSG00000132326	418.244	0.0328439	0.0856275	1.99202	0.0463686	0.594437	0.267391	0.134231	PER2
ENSG00000133216	5187.78	0.0328336	0.0684193	2.20315	0.0275843	0.483766	0.167047	0.0758217	EPHB2
ENSG00000188483	1305.23	0.032784	0.0885034	1.97043	0.0487894	0.600883	0.289116	0.146727	IER5L
ENSG00000100731	2268.52	0.0327483	0.0730307	2.12771	0.0333607	0.524207	0.189923	0.0892615	PCNX1
ENSG00000144645	260.113	0.0327345	0.0986394	1.92609	0.0540925	0.624676	0.374202	0.19428	OSBPL10
ENSG00000226644	14.2534	0.0326143	0.162495	2.0321	0.0421433	0.576678	1.21184	0.596347	NA
ENSG00000259113	77.8601	0.0326121	0.103332	1.91442	0.0555661	0.629368	0.420038	0.219407	NA
ENSG00000167491	4121.43	0.0325433	0.0664894	2.22706	0.025943	0.472283	0.159367	0.0715591	GATAD2A
ENSG00000127774	780.557	0.0325344	0.0815355	2.01813	0.0435775	0.583105	0.241329	0.119581	EMC6
ENSG00000101204	1667.4	0.0324712	0.0866477	1.97388	0.0483958	0.598483	0.277676	0.140675	CHRNA4
ENSG00000107187	3.60384	0.0323732	0.24846	2.11633	0.0343167	NA	2.77012	1.30893	LHX3
ENSG00000110427	1655.49	0.032277	0.0686684	2.18022	0.0292413	0.493024	0.170141	0.0780385	KIAA1549L
ENSG00000219607	107.497	0.0321958	0.110279	1.90256	0.0570973	0.635094	0.499067	0.262313	PPP1R3G
ENSG00000254681	826.198	0.0321897	0.0770259	2.05628	0.0397557	0.561569	0.214995	0.104556	PKD1P5
ENSG00000164588	44.8564	0.0321762	0.14129	1.97461	0.048313	0.598179	0.918791	0.465304	HCN1
ENSG00000124762	17329	0.0321681	0.0716798	2.12843	0.0333018	0.524083	0.185391	0.0871024	CDKN1A
ENSG00000188365	11.4187	0.0321653	0.1779	2.04635	0.040722	0.568587	1.44836	0.707778	NA
ENSG00000236266	60.6355	0.03216	0.114442	1.9052	0.0567537	0.633945	0.547984	0.287625	NA
ENSG00000261557	24.0783	0.0321558	0.140486	1.97193	0.0486172	0.600499	0.907572	0.460245	NA
ENSG00000258626	6.55192	0.032037	0.214284	2.0731	0.0381627	NA	2.0407	0.984371	NA
ENSG00000259168	76.4316	0.0319518	0.110318	1.8975	0.0577615	0.637338	0.503494	0.265345	NA
ENSG00000182722	22.1387	0.0319452	0.136222	1.95585	0.0504829	0.611418	0.850808	0.435007	NA
ENSG00000251330	3.75721	0.0319268	0.248812	2.11129	0.034747	NA	2.82799	1.33946	NA
ENSG00000162775	482.215	0.0319107	0.0798195	2.01592	0.0438082	0.585102	0.234057	0.116104	RBM15
ENSG00000128731	4022.55	0.0318681	0.075549	2.06416	0.0390023	0.554751	0.208006	0.10077	HERC2
ENSG00000144426	276.021	0.0318515	0.0885857	1.94385	0.051913	0.617102	0.297669	0.153133	NBEAL1
ENSG00000234921	2550.45	0.0317668	0.101346	1.89748	0.0577646	0.637338	0.411433	0.216831	NA
ENSG00000136925	1698.43	0.0316794	0.0704722	2.13039	0.0331391	0.523683	0.181264	0.0850848	TSTD2
ENSG00000278254	6.71881	0.0316653	0.192466	2.05042	0.0403233	NA	1.68939	0.823923	NA
ENSG00000233968	6.87424	0.0315838	0.251978	2.11346	0.0345618	NA	2.95987	1.40049	LOC101928834
ENSG00000168297	822.059	0.0315183	0.0729897	2.08708	0.0368811	0.544553	0.195281	0.0935669	PXK
ENSG00000156374	346.187	0.031468	0.0824533	1.97686	0.048057	0.598135	0.2549	0.128942	PCGF6
ENSG00000254676	5.2485	0.0314224	0.209471	2.05819	0.0395715	NA	1.98919	0.966474	NA
ENSG00000272232	2.59016	0.0312845	0.274784	2.1815	0.0291463	NA	3.85189	1.76571	RN7SL726P
ENSG00000107863	8882.56	0.0312732	0.0720673	2.09201	0.0364377	0.543318	0.191409	0.0914953	ARHGAP21
ENSG00000092148	3211.75	0.0311952	0.0755675	2.04139	0.0412125	0.572499	0.21174	0.103723	HECTD1
ENSG00000215914	5.61267	0.031189	0.20978	2.05403	0.0399724	NA	2.00873	0.977943	MMP23A
ENSG00000204314	652.606	0.0310004	0.0773344	2.01349	0.0440627	0.585636	0.223757	0.111129	PRRT1
ENSG00000213424	21.6549	0.0309572	0.146967	1.97059	0.0487708	0.600883	1.03917	0.527341	KRT222
ENSG00000258469	7.6169	0.030955	0.190925	2.03546	0.0418048	NA	1.69759	0.834007	NA
ENSG00000140006	592.876	0.0308662	0.077475	2.00739	0.0447078	0.586785	0.225477	0.112323	WDR89
ENSG00000183943	2870.89	0.0308086	0.0667048	2.16264	0.0305687	0.504249	0.166239	0.0768687	PRKX
ENSG00000121905	887.865	0.0307993	0.0919427	1.89799	0.0576978	0.637338	0.335628	0.176834	HPCA
ENSG00000253837	12.3462	0.0307738	0.172936	2.01449	0.0439578	0.585146	1.42794	0.708832	LOC100507156
ENSG00000260260	163.421	0.0307571	0.0962443	1.88268	0.0597438	0.645553	0.374985	0.199176	SNHG19
ENSG00000082805	3427.14	0.0307037	0.0698915	2.10525	0.0352694	0.534976	0.182445	0.0866618	ERC1
ENSG00000199036	13.4521	0.0306393	0.163052	1.99812	0.0457032	0.591523	1.28663	0.643919	MIR219A1
ENSG00000138185	314.936	0.0305759	0.082178	1.95124	0.051029	0.614074	0.259598	0.133043	ENTPD1
ENSG00000029534	456.326	0.0305325	0.0828755	1.94407	0.0518869	0.617102	0.265043	0.136334	ANK1
ENSG00000079277	273.644	0.0304094	0.0844406	1.92825	0.0538243	0.62324	0.277835	0.144087	MKNK1
ENSG00000226686	59.4118	0.0303999	0.109099	1.86372	0.0623608	0.657413	0.515942	0.276834	LINC01535
ENSG00000257522	3.68329	0.0303997	0.242025	2.07893	0.0376241	NA	2.80859	1.35098	LOC102724934
ENSG00000229539	21.3554	0.0303946	0.138774	1.93856	0.0525555	0.618851	0.933756	0.481676	NA
ENSG00000283674	78.3454	0.0303205	0.102467	1.86168	0.062648	0.658595	0.44286	0.237882	LOC729732
ENSG00000196730	2904.72	0.0303041	0.0687623	2.10907	0.0349387	0.531923	0.178354	0.0845652	DAPK1
ENSG00000152078	71.5989	0.030295	0.101626	1.86176	0.0626372	0.658595	0.434372	0.233313	TLCD4
ENSG00000146054	98.5734	0.0302948	0.101853	1.86155	0.0626666	0.658595	0.436756	0.234619	TRIM7
ENSG00000227347	64.053	0.0301542	0.109319	1.85856	0.0630901	0.660565	0.522975	0.281388	HNRNPKP2
ENSG00000114841	161.052	0.0301527	0.0913277	1.88247	0.0597717	0.645553	0.337106	0.179076	DNAH1
ENSG00000049860	3159.76	0.0301309	0.0703306	2.07762	0.0377446	0.546698	0.187378	0.0901887	HEXB
ENSG00000214548	7.26382	0.0300834	0.187807	2.01552	0.0438498	NA	1.68817	0.837584	MEG3
ENSG00000157388	339.323	0.0300666	0.0864621	1.90435	0.0568641	0.634144	0.296813	0.15586	CACNA1D
ENSG00000130940	499.761	0.0300437	0.0924639	1.87511	0.0607782	0.650273	0.348442	0.185825	CASZ1
ENSG00000196458	523.368	0.0300355	0.0805839	1.94784	0.0514339	0.61616	0.252226	0.12949	ZNF605
ENSG00000163945	616.267	0.0300042	0.0757184	1.99851	0.0456612	0.591499	0.219633	0.109898	UVSSA
ENSG00000229806	5.79469	0.0300035	0.229967	2.05327	0.0400461	NA	2.52844	1.23142	RPS15P5
ENSG00000183474	443.517	0.0299986	0.076882	1.98463	0.0471858	0.59736	0.227151	0.114455	GTF2H2C
ENSG00000196666	4.54513	0.0299709	0.212615	2.03322	0.0420304	NA	2.14227	1.05364	FAM180B
ENSG00000212125	15.6333	0.0299399	0.139046	1.93164	0.0534041	0.621751	0.951735	0.492709	TAS2R15P
ENSG00000090520	1245.31	0.0299064	0.0693639	2.08463	0.0371026	0.545082	0.18325	0.087905	DNAJB11
ENSG00000135469	348.023	0.0299029	0.077285	1.97679	0.0480653	0.598135	0.230432	0.116569	COQ10A
ENSG00000185722	2846.25	0.0298587	0.0740001	2.01509	0.0438953	0.585102	0.209841	0.104135	ANKFY1
ENSG00000148334	907.013	0.0298177	0.0723956	2.03553	0.0417974	0.576268	0.20053	0.0985148	PTGES2
ENSG00000274341	3.63065	0.0297544	0.24654	2.08058	0.0374725	NA	3.02648	1.45463	NA
ENSG00000215548	25.3529	0.0297533	0.125045	1.88503	0.0594264	0.645215	0.745229	0.395342	NA
ENSG00000260894	223.494	0.0296682	0.0914844	1.86817	0.0617388	0.655395	0.343811	0.184037	NA
ENSG00000151789	154.373	0.0295173	0.103166	1.84199	0.0654767	0.667072	0.46276	0.251228	ZNF385D
ENSG00000071794	2973.7	0.0294639	0.0642079	2.15846	0.0308918	0.505912	0.159501	0.0738955	HLTF
ENSG00000232818	13.2468	0.0294401	0.152032	1.95531	0.050547	0.611833	1.16436	0.59549	RPS2P32
ENSG00000246263	131.064	0.0294356	0.0931475	1.85591	0.0634667	0.660806	0.361754	0.19492	NA
ENSG00000257530	149.34	0.0293996	0.0923748	1.85739	0.0632553	0.66065	0.354998	0.191127	NA
ENSG00000233723	214.926	0.0293985	0.0850005	1.89294	0.0583658	0.639442	0.291199	0.153834	LINC01122
ENSG00000256612	6.30141	0.0293974	0.207739	2.0177	0.0436224	NA	2.0837	1.03271	CYP2B7P
ENSG00000224424	258.128	0.0293481	0.0893224	1.86784	0.0617838	0.655395	0.328095	0.175655	PRKAR2A-AS1
ENSG00000272163	1027.1	0.0292808	0.0717902	2.02441	0.0429275	0.57969	0.199904	0.0987467	NA
ENSG00000261600	3.76131	0.0292506	0.249379	2.08276	0.037273	NA	3.19573	1.53437	NA
ENSG00000130775	32.8903	0.0292464	0.118519	1.85689	0.0633271	0.66065	0.663248	0.357183	THEMIS2
ENSG00000124198	1100.79	0.0292307	0.0737807	1.99524	0.0460172	0.592601	0.212196	0.106351	ARFGEF2
ENSG00000232987	5.21067	0.0291609	0.215178	2.02028	0.0433543	NA	2.25604	1.1167	NA
ENSG00000068079	9.15605	0.0291289	0.171549	1.97998	0.0477061	0.598135	1.47232	0.743605	IFI35
ENSG00000167978	16364.7	0.0290844	0.0667245	2.09782	0.0359208	0.54081	0.17321	0.0825665	SRRM2
ENSG00000236668	150.596	0.0290196	0.0933592	1.84365	0.0652344	0.667072	0.368799	0.200038	LHX2-AS1
ENSG00000270629	373.842	0.0290019	0.0845093	1.8836	0.0596197	0.645553	0.290925	0.154452	NBPF14
ENSG00000257225	73.9284	0.0289974	0.105222	1.82971	0.067293	0.672938	0.494955	0.27051	NA
ENSG00000119522	1961.89	0.0289965	0.0642756	2.13909	0.0324287	0.520708	0.161559	0.0755273	DENND1A
ENSG00000153046	901.1	0.0289709	0.0650589	2.12341	0.0337192	0.525405	0.165413	0.0778996	CDYL
ENSG00000272843	9.71827	0.0289521	0.159185	1.95915	0.0500951	0.609594	1.28974	0.658318	NA
ENSG00000131471	86.2097	0.0289472	0.0962728	1.83473	0.0665455	0.671789	0.39827	0.217073	AOC3
ENSG00000178977	15.2448	0.0289042	0.143856	1.92631	0.0540661	0.624676	1.05822	0.549354	LINC00324
ENSG00000247081	15.0305	0.0288957	0.141436	1.9198	0.0548831	0.627022	1.02134	0.532004	LOC105369147
ENSG00000180828	3690.95	0.028895	0.113081	1.83714	0.066189	0.669774	0.596078	0.32446	BHLHE22
ENSG00000112419	396.139	0.0288807	0.0832006	1.88865	0.0589391	0.641921	0.281538	0.149068	PHACTR2
ENSG00000053372	1215.95	0.0288428	0.0647439	2.12425	0.0336494	0.525405	0.164397	0.0773906	MRTO4
ENSG00000232593	86.2373	0.0287036	0.100805	1.82283	0.0683296	0.67421	0.449541	0.246617	KANTR
ENSG00000228327	83.1931	0.0286904	0.102465	1.82192	0.0684673	0.674442	0.468321	0.257048	NA
ENSG00000143195	1525.89	0.0286577	0.100765	1.82168	0.0685029	0.674442	0.449822	0.246926	ILDR2
ENSG00000178950	2106.25	0.028622	0.0646007	2.11821	0.0341577	0.527852	0.164584	0.0776999	GAK
ENSG00000066427	690.931	0.0286001	0.0717241	1.99971	0.0455313	0.591159	0.203337	0.101683	ATXN3
ENSG00000156011	2935.73	0.0285889	0.084988	1.86739	0.061847	0.655395	0.298827	0.160024	PSD3
ENSG00000151503	1975.47	0.0285866	0.0645919	2.11696	0.0342631	0.528445	0.164684	0.0777926	NCAPD3
ENSG00000170571	23.5156	0.0285766	0.126735	1.86925	0.0615887	0.65522	0.803585	0.429898	EMB
ENSG00000279803	23.3822	0.0285143	0.122019	1.85309	0.063869	0.661503	0.733435	0.395789	NA
ENSG00000165246	26.9121	0.0285012	0.124323	1.8601	0.0628717	0.659623	0.768733	0.413275	NLGN4Y
ENSG00000267356	54.2209	0.0284359	0.110661	1.82283	0.0683295	0.67421	0.573763	0.314765	NA
ENSG00000008086	875.842	0.0283976	0.0728647	1.9763	0.0481213	0.598135	0.211569	0.107053	CDKL5
ENSG00000230435	110.518	0.0283249	0.0908028	1.83176	0.0669869	0.672938	0.353101	0.192766	NA
ENSG00000267198	12.9944	0.0282769	0.151731	1.93199	0.0533603	0.62172	1.20048	0.621371	NA
ENSG00000108389	3543.64	0.0282766	0.0598456	2.19996	0.0278099	0.485285	0.14415	0.0655242	MTMR4
ENSG00000152578	184.995	0.0282622	0.0877871	1.84211	0.065459	0.667072	0.32631	0.177139	GRIA4
ENSG00000105011	355.03	0.0282468	0.0785369	1.9059	0.0566636	0.633945	0.251291	0.131849	ASF1B
ENSG00000168447	7.28248	0.0282382	0.188975	1.97767	0.047966	NA	1.80227	0.911312	SCNN1B
ENSG00000226137	3728.67	0.0282337	0.0707191	2.00014	0.0454853	0.590935	0.19942	0.0997029	BAIAP2-DT
ENSG00000226833	9.51905	0.0281414	0.177607	1.96531	0.0493781	0.605914	1.61278	0.820624	LOC100505774
ENSG00000172667	4089.84	0.028083	0.0826969	1.86587	0.0620589	0.655783	0.284872	0.152675	ZMAT3
ENSG00000253649	47.8936	0.0280157	0.108093	1.80943	0.0703849	0.681028	0.548985	0.303403	PRSS51
ENSG00000256306	21.8959	0.027988	0.129318	1.86676	0.0619346	0.655395	0.861336	0.461406	NA
ENSG00000235560	131.367	0.0279861	0.0867397	1.83855	0.0659821	0.669364	0.320056	0.174081	ZNF747-DT
ENSG00000162377	1200.68	0.0279451	0.0644618	2.09354	0.0363006	0.543318	0.166696	0.0796241	COA7
ENSG00000154114	505.634	0.0279445	0.0744634	1.9388	0.0525259	0.618851	0.224926	0.116013	TBCEL
ENSG00000265298	44.5721	0.0278479	0.111081	1.81072	0.0701837	0.680418	0.592248	0.327078	NA
ENSG00000116183	565.014	0.0278458	0.0737301	1.94407	0.0518872	0.617102	0.220723	0.113536	PAPPA2
ENSG00000164900	10.215	0.0278354	0.162383	1.94076	0.052287	0.618329	1.38204	0.712112	GBX1
ENSG00000162413	386.276	0.0278322	0.0778648	1.89753	0.0577574	0.637338	0.249683	0.131583	KLHL21
ENSG00000170871	4128.57	0.0278272	0.0620389	2.13592	0.0326863	0.522128	0.155495	0.0728002	KIAA0232
ENSG00000143669	771.831	0.0278106	0.0691764	2.00686	0.0447644	0.586785	0.192722	0.0960315	LYST
ENSG00000183576	1710.52	0.0278092	0.0632427	2.11128	0.0347487	0.530207	0.161274	0.0763872	SETD3
ENSG00000182134	968.147	0.0278009	0.0664319	2.05195	0.0401744	0.564392	0.177507	0.0865064	TDRKH
ENSG00000163788	970.037	0.0277826	0.0698034	1.99607	0.0459265	0.592175	0.196548	0.0984677	SNRK
ENSG00000262246	343.678	0.0277604	0.0749534	1.92603	0.0541003	0.624676	0.229547	0.119181	CORO7
ENSG00000145016	1502.2	0.0277055	0.0659443	2.05664	0.0397208	0.561569	0.175372	0.085271	RUBCN
ENSG00000228477	11.0796	0.0277022	0.149826	1.91641	0.0553124	0.62774	1.19173	0.621856	NA
ENSG00000254858	583.764	0.0276738	0.0794292	1.87741	0.0604612	0.648919	0.262769	0.139963	MPV17L2
ENSG00000267345	41.6995	0.0276645	0.11382	1.81293	0.0698422	0.679748	0.634776	0.350138	LOC105372390
ENSG00000258034	212.325	0.0276375	0.090317	1.8129	0.0698466	0.679748	0.356891	0.196861	NA
ENSG00000197050	400.681	0.0276257	0.0734824	1.93872	0.0525351	0.618851	0.220581	0.113776	ZNF420
ENSG00000234338	257.815	0.027598	0.0798698	1.87096	0.0613501	0.653526	0.26684	0.142622	NA
ENSG00000083817	218.204	0.0275801	0.0790759	1.87718	0.0604938	0.648919	0.260871	0.13897	ZNF416
ENSG00000240463	57.9989	0.0275441	0.114293	1.81159	0.0700499	0.679748	0.644524	0.355779	NA
ENSG00000133030	11299.5	0.0275346	0.0626033	2.11246	0.0346472	0.530207	0.159297	0.0754085	MPRIP
ENSG00000275342	1621.62	0.0275296	0.0727829	1.94396	0.0519004	0.617102	0.21663	0.111437	PRAG1
ENSG00000214820	104.127	0.0274823	0.0964209	1.79443	0.0727438	0.688988	0.420711	0.234453	NA
ENSG00000255410	307.129	0.0274108	0.0771396	1.88928	0.0588538	0.641921	0.247754	0.131136	NA
ENSG00000184731	11.0087	0.0273543	0.179084	1.94914	0.0512782	0.615607	1.67618	0.859956	FAM110C
ENSG00000213661	2.47316	0.0273523	0.245892	2.05558	0.0398232	NA	3.38328	1.6459	RPL18P3
ENSG00000152217	3978.41	0.0273444	0.069843	1.97785	0.0479458	0.598135	0.19932	0.100776	SETBP1
ENSG00000105426	2345.86	0.0272084	0.0665372	2.02566	0.0427993	0.579168	0.180991	0.0893491	PTPRS
ENSG00000105376	556.164	0.0272074	0.0911177	1.79742	0.0722683	0.686762	0.370116	0.205915	ICAM5
ENSG00000258890	918.694	0.0271942	0.0659427	2.03546	0.0418049	0.576268	0.177821	0.0873616	CEP95
ENSG00000263535	16.0046	0.0271787	0.134071	1.86615	0.0620197	0.655706	0.962323	0.515672	NA
ENSG00000043039	6.49028	0.0271263	0.179719	1.94454	0.0518306	NA	1.6989	0.873678	BARX2
ENSG00000116962	222.081	0.0270964	0.0864621	1.81145	0.0700706	0.679748	0.327481	0.180784	NID1
ENSG00000175611	157.331	0.0270646	0.0873151	1.80659	0.0708256	0.682137	0.335654	0.185794	ERCC6L2-AS1
ENSG00000177112	3.68053	0.0269546	0.23665	2.02262	0.0431119	NA	3.0979	1.53163	IRAG1-AS1
ENSG00000170379	37.9143	0.0269492	0.121647	1.82159	0.0685172	0.674442	0.77195	0.423778	TCAF2
ENSG00000113231	260.381	0.0269276	0.0850985	1.81269	0.0698797	0.679748	0.317129	0.174949	PDE8B
ENSG00000274893	2.67594	0.0269206	0.24213	2.03918	0.041432	NA	3.3105	1.62344	NA
ENSG00000275902	13.6328	0.0268241	0.140722	1.87741	0.0604626	0.648919	1.08012	0.575327	NA
ENSG00000243679	255.234	0.0268194	0.081636	1.83001	0.0672487	0.672938	0.288412	0.157602	NA
ENSG00000231290	5.79546	0.0267757	0.183542	1.93999	0.0523807	NA	1.78605	0.920647	APCDD1L-DT
ENSG00000280234	59.6049	0.0267478	0.104343	1.77452	0.0759767	0.701322	0.526491	0.296694	NA
ENSG00000188042	3065.74	0.0267121	0.0730571	1.90818	0.0563677	0.633088	0.224143	0.117464	ARL4C
ENSG00000259081	653.841	0.0266737	0.0715121	1.92672	0.0540151	0.624676	0.214076	0.111109	NA
ENSG00000058091	1690.73	0.0266685	0.0647412	2.03476	0.0418753	0.576268	0.173939	0.0854837	CDK14
ENSG00000118193	437.597	0.0265913	0.0796231	1.83688	0.0662281	0.669774	0.274108	0.149225	KIF14
ENSG00000100100	413.165	0.0265827	0.0731936	1.90132	0.0572601	0.635094	0.226025	0.118878	PIK3IP1
ENSG00000167874	120.02	0.0265739	0.092753	1.77438	0.0760006	0.701322	0.395338	0.222804	TMEM88
ENSG00000186056	17.9129	0.0265615	0.130929	1.84423	0.0651496	0.667072	0.932364	0.505557	MATN1-AS1
ENSG00000198858	1938.55	0.0264819	0.0685397	1.96212	0.0497491	0.608265	0.196565	0.10018	R3HDM4
ENSG00000213023	836.015	0.0264752	0.068477	1.96282	0.0496676	0.60773	0.196225	0.0999714	SYT3
ENSG00000166900	342.592	0.0264694	0.0763751	1.86147	0.0626784	0.658595	0.249866	0.134231	STX3
ENSG00000148400	11042.4	0.0264208	0.0781131	1.84328	0.0652888	0.667072	0.263663	0.14304	NOTCH1
ENSG00000260793	110.692	0.0263902	0.0940981	1.76652	0.0773081	0.703993	0.412271	0.23338	ATXN7L3-AS1
ENSG00000140564	1352.57	0.0263324	0.067356	1.97472	0.0482994	0.598179	0.190374	0.0964055	FURIN
ENSG00000163618	5328.34	0.0263044	0.0773986	1.84533	0.0649889	0.667072	0.259129	0.140424	CADPS
ENSG00000264019	74.5756	0.0262393	0.105268	1.76306	0.0778908	0.704771	0.549159	0.311481	NA
ENSG00000261678	2043.29	0.0262335	0.0666727	1.98185	0.0474965	0.598123	0.186946	0.0943292	SCRT1
ENSG00000281538	73.1434	0.0262227	0.0934124	1.76267	0.0779566	0.704771	0.407446	0.231153	NA
ENSG00000197381	1119.23	0.026146	0.0692315	1.93727	0.0527121	0.61917	0.202912	0.104741	ADARB1
ENSG00000259330	263.286	0.0261027	0.0754275	1.8569	0.0633255	0.66065	0.245857	0.132402	INAFM2
ENSG00000156140	651.173	0.0260941	0.10378	1.75743	0.0788451	0.705924	0.532578	0.303044	ADAMTS3
ENSG00000264672	59.7954	0.026082	0.0992515	1.75414	0.0794069	0.708189	0.476002	0.27136	SEPTIN4-AS1
ENSG00000198301	1015.49	0.0260747	0.0593566	2.11684	0.0342732	0.528445	0.149711	0.0707236	SDAD1
ENSG00000083067	593.804	0.0260634	0.15224	1.8852	0.0594032	0.645215	1.29187	0.685272	TRPM3
ENSG00000272620	393.384	0.026051	0.0802162	1.81263	0.0698883	0.679748	0.284256	0.156819	AFAP1-AS1
ENSG00000267108	5.26084	0.0260261	0.180279	1.91923	0.0549556	NA	1.76881	0.921628	NA
ENSG00000255983	3.0295	0.026009	0.231519	1.99654	0.0458754	NA	3.06197	1.53364	NA
ENSG00000150527	43.2156	0.0260046	0.105382	1.75741	0.0788483	0.705924	0.555777	0.316248	MIA2
ENSG00000259015	2.83771	0.0259727	0.227407	1.98502	0.0471417	NA	2.92403	1.47305	NA
ENSG00000122873	553.871	0.0259679	0.0693508	1.9279	0.0538678	0.623393	0.204817	0.106238	CISD1
ENSG00000281207	133.469	0.0259229	0.0868669	1.77132	0.0765081	0.702823	0.345315	0.194948	SLFNL1-AS1
ENSG00000128262	3.40376	0.0259027	0.216294	1.95999	0.0499967	NA	2.58989	1.32138	POM121L9P
ENSG00000105171	492.773	0.0258997	0.0670343	1.96124	0.0498508	0.608784	0.190981	0.0973777	POP4
ENSG00000230046	25.6135	0.0258874	0.122088	1.80141	0.0716377	0.685345	0.811034	0.450221	NA
ENSG00000150995	102.854	0.0258824	0.0949294	1.75052	0.0800283	0.709893	0.429314	0.245249	ITPR1
ENSG00000166741	5.03828	0.0258203	0.205592	1.94155	0.0521918	NA	2.31674	1.19325	NNMT
ENSG00000281706	93.4706	0.0258109	0.0888247	1.76078	0.0782762	0.705478	0.365903	0.207808	LINC01012
ENSG00000083168	5936.8	0.0257868	0.0626106	2.03632	0.0417178	0.576268	0.166931	0.0819766	KAT6A
ENSG00000244482	4.89686	0.0257587	0.18861	1.92086	0.0547492	NA	1.94558	1.01287	LILRA6
ENSG00000196576	12273.9	0.0257219	0.0607563	2.07099	0.0383595	0.549792	0.157835	0.076212	PLXNB2
ENSG00000072071	7824.76	0.0256125	0.0679248	1.93427	0.0530798	0.620279	0.198138	0.102435	ADGRL1
ENSG00000233024	18.9299	0.025602	0.124821	1.80464	0.0711309	0.683475	0.864545	0.479067	NPIPA9
ENSG00000271833	10.3028	0.0255713	0.149595	1.869	0.0616231	0.65522	1.2687	0.678812	NA
ENSG00000112144	1029.55	0.0255576	0.0648417	1.98389	0.0472678	0.597475	0.180196	0.0908295	CILK1
ENSG00000119778	829.656	0.0255152	0.0682996	1.92416	0.0543347	0.625444	0.201102	0.104514	ATAD2B
ENSG00000227507	3.27677	0.0254823	0.233678	1.99704	0.0458212	NA	3.23254	1.61867	LTB
ENSG00000198793	2771.88	0.0254587	0.0631164	2.01155	0.0442675	0.585659	0.171202	0.0851097	MTOR
ENSG00000244687	45.6312	0.0254444	0.100675	1.73735	0.0823247	0.71734	0.505722	0.291087	UBE2V1
ENSG00000135926	4.40676	0.0254291	0.21895	1.95668	0.0503856	NA	2.72518	1.39276	TMBIM1
ENSG00000240409	87.8705	0.0253963	0.104998	1.74151	0.0815939	0.713575	0.564062	0.323892	MTATP8P1
ENSG00000258666	223.906	0.0253858	0.0783881	1.80179	0.0715779	0.685345	0.275713	0.153021	NA
ENSG00000147124	254.178	0.025362	0.0743957	1.83816	0.0660394	0.669586	0.244407	0.132963	ZNF41
ENSG00000207561	14.5897	0.0253518	0.140895	1.84572	0.0649331	0.667072	1.13598	0.615467	MIR635
ENSG00000196812	138.506	0.0253077	0.0874341	1.74882	0.0803227	0.710402	0.358797	0.205165	ZSCAN16
ENSG00000274897	302.259	0.0252742	0.0752826	1.8254	0.0679411	0.673835	0.251939	0.138019	NA
ENSG00000137812	763.201	0.0252432	0.0772935	1.80541	0.0710111	0.682963	0.268149	0.148525	KNL1
ENSG00000173376	960.251	0.0252283	0.111607	1.75315	0.0795766	0.708189	0.664518	0.379043	NDNF
ENSG00000271727	2.6552	0.0252012	0.233705	1.99425	0.0461247	NA	3.28531	1.64739	NA
ENSG00000265126	158.443	0.0251855	0.0879829	1.74297	0.0813392	0.712906	0.365931	0.209947	NA
ENSG00000279090	37.6178	0.0250207	0.121072	1.77946	0.0751636	0.700924	0.821755	0.461799	NA
ENSG00000255198	42.886	0.0250035	0.109037	1.74074	0.0817299	0.714198	0.631619	0.362846	NA
ENSG00000270177	5.66459	0.0249849	0.1735	1.88678	0.0591894	NA	1.70277	0.902474	NA
ENSG00000142798	1790.83	0.0249746	0.0730287	1.83727	0.0661701	0.669774	0.237489	0.129262	HSPG2
ENSG00000090339	6.31319	0.0249316	0.193921	1.90688	0.056536	NA	2.11884	1.11115	ICAM1
ENSG00000227987	49.0032	0.0249078	0.101964	1.72418	0.084676	0.724146	0.533607	0.309485	NA
ENSG00000155463	1890.31	0.0248675	0.0692712	1.88106	0.059964	0.647133	0.211837	0.112616	OXA1L
ENSG00000157985	5928.75	0.0247607	0.0615978	2.0089	0.0445473	0.586785	0.166569	0.0829155	AGAP1
ENSG00000127129	17.5206	0.02472	0.138764	1.82596	0.0678561	0.673743	1.12468	0.615941	EDN2
ENSG00000013725	8.9906	0.0247175	0.155083	1.85737	0.0632587	0.66065	1.39466	0.750882	CD6
ENSG00000241563	9.59999	0.0247111	0.146047	1.84166	0.0655244	0.667072	1.24491	0.67597	CORT
ENSG00000183421	166.12	0.024699	0.0926062	1.71733	0.0859185	0.724146	0.42244	0.245986	RIPK4
ENSG00000111262	44.389	0.0246946	0.122229	1.77625	0.0756924	0.701322	0.851398	0.479324	KCNA1
ENSG00000136819	1933.46	0.0246825	0.0616348	2.00443	0.0450241	0.58979	0.167154	0.0833925	C9orf78
ENSG00000263063	13.6643	0.0246757	0.137941	1.8229	0.0683186	0.67421	1.11276	0.610436	LOC101929552
ENSG00000235590	18.1612	0.0246486	0.124611	1.78325	0.0745451	0.698816	0.892524	0.500503	GNAS-AS1
ENSG00000102924	1169.15	0.0246303	0.0814364	1.75228	0.0797249	0.708731	0.310251	0.177055	CBLN1
ENSG00000172995	540.716	0.024626	0.14642	1.8403	0.0657236	0.6674	1.25448	0.681668	ARPP21
ENSG00000280177	10.264	0.0246129	0.147954	1.84287	0.0653476	0.667072	1.28037	0.694771	NA
ENSG00000173898	8382.39	0.0246011	0.0683245	1.88293	0.0597094	0.645553	0.207437	0.110167	SPTBN2
ENSG00000174501	494.25	0.0245902	0.0659239	1.92059	0.0547837	0.626234	0.192224	0.100086	ANKRD36C
ENSG00000197766	36.8329	0.0245828	0.116024	1.75245	0.0796965	0.708731	0.752829	0.429587	CFD
ENSG00000172534	4850.55	0.0245612	0.0622459	1.98645	0.046983	0.596696	0.171071	0.0861188	HCFC1
ENSG00000169710	21304.4	0.0245106	0.0729145	1.81889	0.0689287	0.675708	0.240588	0.132272	FASN
ENSG00000069188	7162.22	0.0244944	0.0626404	1.97555	0.0482057	0.598179	0.173598	0.0878732	SDK2
ENSG00000160201	46.061	0.0244862	0.107754	1.72476	0.0845712	0.724146	0.625788	0.362826	U2AF1
ENSG00000137491	13.3316	0.0244845	0.138117	1.8188	0.0689418	0.675708	1.12284	0.61735	SLCO2B1
ENSG00000267191	12.8947	0.024459	0.134105	1.80784	0.0706308	0.681562	1.05728	0.584827	ZNF45-AS1
ENSG00000278200	12.3286	0.0244263	0.1447	1.832	0.0669514	0.672938	1.23401	0.673589	NA
ENSG00000230342	3.36465	0.0244214	0.212119	1.92388	0.0543701	NA	2.643	1.37379	FANCD2P2
ENSG00000228415	8.71322	0.0244114	0.15473	1.84907	0.064448	0.665023	1.40222	0.758341	NA
ENSG00000182150	689.308	0.0243316	0.0675031	1.88305	0.059693	0.645553	0.20393	0.108298	ERCC6L2
ENSG00000130635	2087.37	0.0242789	0.0683788	1.86741	0.0618438	0.655395	0.210104	0.112511	COL5A1
ENSG00000060656	3380.76	0.024224	0.0655643	1.90945	0.0562042	0.632566	0.192329	0.100725	PTPRU
ENSG00000225951	265.977	0.0242195	0.072351	1.81275	0.0698709	0.679748	0.238867	0.131771	ODF2-AS1
ENSG00000164506	504.098	0.0242079	0.0700411	1.84089	0.0656378	0.667145	0.222102	0.120649	STXBP5
ENSG00000254615	211.542	0.0241958	0.0765982	1.7696	0.0767937	0.702871	0.27281	0.154165	NA
ENSG00000128918	12.6708	0.0241923	0.143733	1.82423	0.0681176	0.674013	1.22729	0.672771	ALDH1A2
ENSG00000008128	32.4804	0.0241832	0.105487	1.71151	0.0869873	0.725	0.599842	0.350476	CDK11A
ENSG00000170469	89.5574	0.0241804	0.0888439	1.70714	0.0877952	0.728484	0.38927	0.228024	SPATA24
ENSG00000179295	6155.78	0.0241441	0.0522486	2.19701	0.0280197	0.486083	0.125554	0.0571478	PTPN11
ENSG00000106018	10.9535	0.024097	0.131928	1.79326	0.0729309	0.690442	1.03415	0.576688	VIPR2
ENSG00000188868	70.939	0.0240893	0.0906405	1.70063	0.0890119	0.731816	0.410282	0.241252	ZNF563
ENSG00000235852	180.838	0.0240791	0.0757526	1.77215	0.0763698	0.702823	0.266977	0.150651	NA
ENSG00000283162	32.4762	0.0240429	0.110299	1.72112	0.085229	0.724146	0.676917	0.3933	NA
ENSG00000269145	77.7405	0.0240274	0.08995	1.69978	0.0891727	0.731816	0.403621	0.237455	NA
ENSG00000109762	311.836	0.0240032	0.0702464	1.82895	0.0674068	0.672938	0.225199	0.12313	SNX25
ENSG00000157538	1137.62	0.0239848	0.0628009	1.94776	0.0514441	0.61616	0.177317	0.0910364	VPS26C
ENSG00000253174	131.63	0.0239742	0.0809853	1.73021	0.0835925	0.721016	0.313836	0.181386	NA
ENSG00000241411	7.60492	0.0239688	0.167312	1.8537	0.0637824	NA	1.64495	0.887389	NA
ENSG00000158079	275.942	0.0239114	0.0744129	1.77762	0.0754665	0.701322	0.257725	0.144983	PTPDC1
ENSG00000228661	59.1323	0.0239094	0.0973928	1.6918	0.0906842	0.736301	0.494358	0.292209	STIM1-AS1
ENSG00000205853	46.8865	0.0238835	0.101513	1.69562	0.0899573	0.734562	0.550096	0.324421	RFPL3S
ENSG00000164330	183.618	0.0238771	0.0869681	1.70161	0.0888276	0.731649	0.373919	0.219743	EBF1
ENSG00000181381	23.9856	0.0238617	0.125239	1.76733	0.0771736	0.70308	0.929979	0.526206	DDX60L
ENSG00000110092	1963.98	0.0238307	0.0718425	1.80155	0.0716157	0.685345	0.238421	0.132342	CCND1
ENSG00000010165	1222.26	0.023826	0.0628439	1.93912	0.0524862	0.618851	0.178475	0.092039	METTL13
ENSG00000112379	1710.76	0.0238192	0.0637886	1.92119	0.0547079	0.626234	0.184066	0.0958084	ARFGEF3
ENSG00000186815	724.303	0.0238122	0.0655344	1.89025	0.0587246	0.641662	0.194822	0.103067	TPCN1
ENSG00000214336	3.31486	0.0237757	0.204968	1.89676	0.0578593	NA	2.50898	1.32277	FOXI3
ENSG00000185697	80.5244	0.0237615	0.0892567	1.6922	0.0906074	0.736301	0.400169	0.236478	MYBL1
ENSG00000001461	810.142	0.0237548	0.060356	1.98527	0.0471148	0.59701	0.16501	0.0831173	NIPAL3
ENSG00000144057	2767.64	0.023754	0.0736679	1.7783	0.0753543	0.701322	0.253274	0.142425	ST6GAL2
ENSG00000174080	358.766	0.0237407	0.0723254	1.79206	0.0731228	0.69194	0.242902	0.135543	CTSF
ENSG00000157368	52.5495	0.0237058	0.117557	1.73748	0.0823021	0.71734	0.805641	0.463683	IL34
ENSG00000236516	9.12915	0.0237022	0.151197	1.82513	0.0679807	0.673835	1.37362	0.752613	NA
ENSG00000082269	891.549	0.0237012	0.0642349	1.90735	0.0564755	0.633247	0.187486	0.0982965	FAM135A
ENSG00000283480	2279.63	0.0236522	0.0713578	1.79929	0.0719732	0.686753	0.236325	0.131344	NA
ENSG00000139445	186.057	0.0236458	0.0897067	1.6875	0.0915079	0.736862	0.40698	0.241174	FOXN4
ENSG00000259031	225.989	0.0236097	0.0783459	1.73255	0.0831759	0.720296	0.294144	0.169776	NA
ENSG00000068438	1093.04	0.0235719	0.0598152	1.98745	0.0468722	0.59651	0.163056	0.0820424	FTSJ1
ENSG00000184985	2949.06	0.0235604	0.0871122	1.69018	0.0909935	0.736862	0.380077	0.224874	SORCS2
ENSG00000275074	75.8716	0.0235547	0.0907338	1.68292	0.0923907	0.739967	0.420056	0.2496	NUDT18
ENSG00000198369	2521.22	0.0235494	0.0582575	2.02038	0.0433436	0.582249	0.155094	0.0767645	SPRED2
ENSG00000158859	56.0893	0.0235402	0.105232	1.69412	0.0902424	0.735242	0.61235	0.361456	ADAMTS4
ENSG00000145604	1073.83	0.0235128	0.0589442	2.00327	0.045148	0.590005	0.158781	0.0792608	SKP2
ENSG00000244538	12.7421	0.0235127	0.135782	1.78922	0.0735789	0.694657	1.12072	0.626375	NA
ENSG00000155111	2122.22	0.023478	0.0553603	2.08469	0.0370971	0.545082	0.141402	0.0678286	CDK19
ENSG00000229589	47.3907	0.0234684	0.0988615	1.68014	0.0929298	0.741133	0.52292	0.311235	ACVR2B-AS1
ENSG00000212719	749.753	0.023437	0.0679251	1.83471	0.0665481	0.671789	0.213301	0.116259	LINC02693
ENSG00000228663	2.25348	0.0234273	0.233088	1.97824	0.0479017	NA	3.64009	1.84006	NA
ENSG00000239388	173.368	0.0234127	0.0824703	1.70136	0.0888753	0.731649	0.334919	0.196853	ASB14
ENSG00000280206	152.647	0.0233323	0.089624	1.67707	0.0935281	0.741238	0.41112	0.245141	NA
ENSG00000137960	9.36498	0.0233233	0.164968	1.83353	0.0667233	0.672567	1.63688	0.892745	GIPC2
ENSG00000231165	16.1934	0.0233012	0.12435	1.75106	0.0799355	0.709376	0.934503	0.533678	TRBV26OR9-2
ENSG00000158315	4.1289	0.0232986	0.202059	1.88097	0.0599756	NA	2.47992	1.31842	RHBDL2
ENSG00000262188	13.8639	0.0232922	0.133992	1.77911	0.0752216	0.701147	1.09888	0.617656	LINC01978
ENSG00000274985	33.9812	0.023257	0.106141	1.68907	0.0912051	0.736862	0.633676	0.375161	NA
ENSG00000104731	1302.48	0.0232475	0.0595213	1.97713	0.0480272	0.598135	0.163144	0.0825155	KLHDC4
ENSG00000273973	7.34863	0.0232243	0.168338	1.83469	0.066551	NA	1.70621	0.929971	NA
ENSG00000274628	3.8778	0.0232186	0.204337	1.88361	0.0596178	NA	2.55595	1.35694	LOC105379252
ENSG00000217060	4.19627	0.023182	0.21268	1.90203	0.0571679	NA	2.82941	1.48758	LOC100421093
ENSG00000164694	6.87777	0.0231645	0.157491	1.8198	0.06879	NA	1.50878	0.829095	FNDC1
ENSG00000264443	119.677	0.0231252	0.0806054	1.69954	0.0892176	0.731816	0.320648	0.188668	NA
ENSG00000263603	7.78169	0.0230812	0.151583	1.809	0.0704504	NA	1.40837	0.778534	NA
ENSG00000109756	2310.45	0.0230765	0.0591663	1.97592	0.0481639	0.598135	0.162126	0.0820508	RAPGEF2
ENSG00000104044	157.465	0.0230651	0.11472	1.7121	0.0868773	0.724377	0.778606	0.454765	OCA2
ENSG00000279879	7.97858	0.0230639	0.157099	1.81648	0.0692963	NA	1.50676	0.829495	NA
ENSG00000217716	111.54	0.0230456	0.0962636	1.6651	0.0958919	0.743834	0.497244	0.298626	RPS10P3
ENSG00000226976	34.567	0.0229792	0.0992912	1.66643	0.0956276	0.743781	0.539676	0.323852	NA
ENSG00000166840	75.163	0.0229765	0.0932691	1.66217	0.0964786	0.743874	0.46044	0.277011	GLYATL1
ENSG00000164161	38.4805	0.022952	0.114528	1.70864	0.0875177	0.726763	0.778997	0.455916	HHIP
ENSG00000213036	23.3944	0.0229429	0.116466	1.71528	0.0862943	0.724146	0.812125	0.473466	NA
ENSG00000278709	88.0959	0.0229243	0.0897454	1.66303	0.0963063	0.743874	0.419272	0.252113	NKILA
ENSG00000204186	2022.18	0.0229229	0.0596787	1.95687	0.0503624	0.611039	0.165699	0.0846753	ZDBF2
ENSG00000233038	6.79782	0.02288	0.164985	1.82123	0.0685715	NA	1.66199	0.912563	NA
ENSG00000203706	102.015	0.022861	0.0914098	1.65921	0.0970734	0.744436	0.439924	0.26514	NA
ENSG00000243697	12.7451	0.0228576	0.129765	1.75657	0.0789914	0.706181	1.04322	0.593899	RPL7AP63
ENSG00000102996	3623.58	0.0228564	0.0669346	1.8213	0.0685614	0.674554	0.210928	0.115812	MMP15
ENSG00000152104	161.236	0.022837	0.0879882	1.66283	0.0963458	0.743874	0.400771	0.241017	PTPN14
ENSG00000114023	991.073	0.0228011	0.0620611	1.90219	0.0571459	0.635094	0.179992	0.0946232	FAM162A
ENSG00000168263	6.32515	0.0227969	0.158097	1.81034	0.0702429	NA	1.5383	0.849728	KCNV2
ENSG00000265962	10.6085	0.0227481	0.133684	1.76428	0.0776855	0.704771	1.11455	0.631732	GACAT2
ENSG00000091542	2679.86	0.022742	0.0527116	2.11343	0.0345637	0.529745	0.132296	0.0625978	ALKBH5
ENSG00000042445	629.614	0.022731	0.0711631	1.75952	0.0784893	0.705478	0.243142	0.138187	RETSAT
ENSG00000231079	4.9984	0.0227055	0.168929	1.8209	0.0686214	NA	1.7489	0.960457	NA
ENSG00000178342	28.7355	0.0226939	0.124051	1.73505	0.0827315	0.718959	0.950961	0.548088	KCNG2
ENSG00000236992	29.2172	0.0226457	0.106725	1.67463	0.0940063	0.741238	0.659701	0.393937	RPL12P12
ENSG00000205790	183.78	0.0226308	0.0756157	1.71219	0.0868619	0.724377	0.280999	0.164117	DPP9-AS1
ENSG00000260173	15.2669	0.0226308	0.119747	1.71906	0.0856039	0.724146	0.878921	0.511281	NA
ENSG00000120669	37.0027	0.0225985	0.103117	1.66329	0.0962539	0.743874	0.604757	0.36359	SOHLH2
ENSG00000267122	251.622	0.0225974	0.0774469	1.69727	0.0896456	0.73289	0.297687	0.175392	LOC124904611
ENSG00000232710	61.3203	0.022596	0.0958474	1.65089	0.0987618	0.749602	0.501092	0.303529	NA
ENSG00000255585	219.998	0.0225884	0.0714754	1.74942	0.080218	0.710402	0.246946	0.141158	LOC651337
ENSG00000267317	357.717	0.0225794	0.0712289	1.75174	0.0798177	0.709249	0.245081	0.139907	NA
ENSG00000280184	7.34457	0.0225604	0.156954	1.80211	0.0715275	NA	1.52956	0.848761	NA
ENSG00000261226	14.5034	0.0225477	0.141478	1.77652	0.0756474	0.701322	1.25656	0.707313	NA
ENSG00000236986	199.177	0.0225153	0.073027	1.72999	0.0836326	0.721016	0.260231	0.150423	NA
ENSG00000080603	179.73	0.0225133	0.0828183	1.66567	0.0957795	0.743834	0.350477	0.210412	SRCAP
ENSG00000168672	888.326	0.0225096	0.0795702	1.68065	0.0928311	0.74104	0.31852	0.189522	LRATD2
ENSG00000183166	295.546	0.0224818	0.078223	1.68741	0.0915245	0.736862	0.306191	0.181456	CALN1
ENSG00000236998	15.1683	0.0224718	0.11812	1.70938	0.0873808	0.726763	0.856296	0.50094	NA
ENSG00000233799	180.011	0.0224694	0.073536	1.72307	0.0848765	0.724146	0.264938	0.15376	NA
ENSG00000198728	5565.14	0.0224279	0.0515426	2.1278	0.0333539	0.524207	0.128355	0.0603228	LDB1
ENSG00000118985	130.738	0.0224096	0.0840955	1.65719	0.097481	0.745637	0.365159	0.220348	ELL2
ENSG00000233264	9.18605	0.0223964	0.148904	1.78563	0.0741593	0.696935	1.39293	0.780077	NA
ENSG00000107731	3253.95	0.0223956	0.0609516	1.90264	0.0570877	0.635094	0.175908	0.0924547	UNC5B
ENSG00000261087	134.347	0.022387	0.0812793	1.6672	0.0954746	0.743184	0.336731	0.201974	ZNNT1
ENSG00000261612	23.9538	0.0223565	0.109382	1.67559	0.093818	0.741238	0.711436	0.424588	NA
ENSG00000229241	3.79848	0.0223488	0.197433	1.85057	0.0642311	NA	2.45502	1.32663	NA
ENSG00000142149	1314.89	0.0223209	0.0678477	1.78166	0.0748052	0.699571	0.221735	0.124455	HUNK
ENSG00000064763	271.486	0.0223188	0.0725184	1.72606	0.0843361	0.723439	0.258025	0.149488	FAR2
ENSG00000175600	78.7903	0.0223166	0.0857075	1.6491	0.0991268	0.751168	0.383798	0.232731	SUGCT
ENSG00000175518	6.92994	0.0223031	0.157701	1.79571	0.0725413	NA	1.55674	0.866923	UBQLNL
ENSG00000177359	6.84759	0.0222994	0.166858	1.80691	0.070777	NA	1.73274	0.958953	OVOS2
ENSG00000272155	6.02135	0.0222534	0.154171	1.78946	0.0735415	NA	1.49436	0.835093	NA
ENSG00000123384	12133.8	0.0222482	0.0693376	1.75844	0.0786733	0.705793	0.233478	0.132776	LRP1
ENSG00000280026	16.9554	0.0222421	0.115493	1.69421	0.0902252	0.735242	0.818742	0.483259	NA
ENSG00000188372	13.9232	0.0222349	0.121831	1.71605	0.0861524	0.724146	0.92895	0.54133	ZP3
ENSG00000177807	84.2122	0.0222313	0.0997972	1.64531	0.0999069	0.752983	0.564467	0.343077	KCNJ10
ENSG00000223353	8.65754	0.0222252	0.149668	1.78194	0.074759	0.699571	1.41451	0.793803	NA
ENSG00000164393	10.1569	0.0221999	0.134372	1.75127	0.0798987	0.709376	1.14794	0.655488	ADGRF2
ENSG00000267223	19.6432	0.0221464	0.111522	1.67754	0.0934374	0.741238	0.753872	0.449392	NA
ENSG00000167194	462.818	0.0220995	0.0660363	1.79696	0.0723421	0.686762	0.210613	0.117205	C16orf92
ENSG00000153574	562.984	0.0220928	0.0633104	1.84181	0.0655036	0.667072	0.192371	0.104447	RPIA
ENSG00000111845	637.593	0.0220723	0.0634662	1.83795	0.0660692	0.669586	0.19352	0.105291	PAK1IP1
ENSG00000262772	4.52755	0.0220312	0.185913	1.82336	0.0682486	NA	2.17668	1.19377	NA
ENSG00000162643	51.9383	0.0220007	0.0998215	1.63851	0.101315	0.757103	0.570465	0.348161	DNAI3
ENSG00000101898	38.4635	0.0219934	0.100663	1.64012	0.100981	0.75581	0.583188	0.355577	MCTS2
ENSG00000204618	205.872	0.0219667	0.0701252	1.73532	0.0826839	0.718959	0.24219	0.139565	RNF39
ENSG00000233974	7.41106	0.0219488	0.150889	1.77578	0.0757688	NA	1.44979	0.816422	NA
ENSG00000185924	253.111	0.0219447	0.0766211	1.67517	0.0939012	0.741238	0.297852	0.177804	RTN4RL1
ENSG00000165323	5685.77	0.021917	0.0639217	1.8218	0.068486	0.674442	0.197617	0.108474	FAT3
ENSG00000279480	107.29	0.0219026	0.0900202	1.62751	0.103629	0.762627	0.440435	0.270619	NA
ENSG00000177034	896.68	0.021902	0.062999	1.83721	0.0661786	0.669774	0.191706	0.104346	MTX3
ENSG00000175170	93.3269	0.0218896	0.0849254	1.63514	0.102021	0.757946	0.38186	0.233534	NA
ENSG00000272871	12.2619	0.0218858	0.129205	1.72929	0.0837572	0.721391	1.07044	0.619008	NA
ENSG00000110876	20.8333	0.0218567	0.116569	1.68805	0.0914014	0.736862	0.850495	0.503832	SELPLG
ENSG00000238057	75.8685	0.0218549	0.0928426	1.62535	0.104088	0.762629	0.476824	0.293367	ZEB2-AS1
ENSG00000235109	150.909	0.0218484	0.0747512	1.68477	0.0920339	0.738817	0.282123	0.167455	ZSCAN31
ENSG00000271551	80.1722	0.0218416	0.0917121	1.62479	0.104208	0.762629	0.462596	0.284712	LOC115308161
ENSG00000234227	1.79562	0.0218352	0.227404	1.94279	0.0520411	NA	3.75665	1.93363	RPL7L1P1
ENSG00000163071	124.544	0.0218332	0.0841953	1.63497	0.102056	0.757946	0.374796	0.229237	SPATA18
ENSG00000105926	1408.15	0.0218117	0.0605017	1.88002	0.0601053	0.647794	0.176836	0.0940606	PALS2
ENSG00000176046	106.026	0.0217913	0.0938719	1.62371	0.104438	0.76311	0.49164	0.302789	NUPR1
ENSG00000071205	89.1458	0.0217781	0.0926313	1.62272	0.104648	0.763187	0.475623	0.293102	ARHGAP10
ENSG00000267705	17.9905	0.0217625	0.12461	1.71249	0.0868063	0.724377	0.994743	0.580875	NA
ENSG00000267202	2.98981	0.021757	0.211017	1.87235	0.0611586	NA	2.99907	1.60177	LOC105372068
ENSG00000223930	2.52842	0.0217563	0.211168	1.87283	0.0610925	NA	3.00516	1.60461	NA
ENSG00000100150	504.659	0.0217511	0.0638629	1.81397	0.0696817	0.679748	0.19845	0.109401	DEPDC5
ENSG00000231227	35.8931	0.0217474	0.105249	1.6456	0.0998466	0.752983	0.661587	0.402034	NA
ENSG00000274471	37.9702	0.0217418	0.103194	1.6393	0.101151	0.756462	0.628828	0.383595	HERC2P7
ENSG00000234965	55.9365	0.0217321	0.0915168	1.62106	0.105004	0.763406	0.462239	0.285146	SHISA8
ENSG00000253729	7238.91	0.0217119	0.0647264	1.79748	0.0722592	0.686762	0.204584	0.113817	PRKDC
ENSG00000267672	4.82085	0.021704	0.179385	1.8052	0.0710441	NA	2.04606	1.13343	NA
ENSG00000119938	341.554	0.0216745	0.0708622	1.713	0.0867123	0.724377	0.250942	0.146493	PPP1R3C
ENSG00000232380	4.40582	0.021653	0.201656	1.8439	0.0651973	NA	2.67493	1.45069	NA
ENSG00000277504	178.772	0.0216527	0.0733895	1.6873	0.0915448	0.736862	0.272385	0.161432	NA
ENSG00000111652	1107.31	0.0216388	0.058527	1.91195	0.0558822	0.631069	0.166428	0.0870461	COPS7A
ENSG00000161714	538.156	0.0216373	0.0704791	1.71539	0.0862743	0.724146	0.248206	0.144694	PLCD3
ENSG00000249167	116.659	0.0216105	0.0860428	1.62211	0.104781	0.763187	0.398733	0.245812	SEMA6A-AS2
ENSG00000177119	853.923	0.0216096	0.0573796	1.93597	0.0528718	0.61954	0.160244	0.0827721	ANO6
ENSG00000188710	12.5138	0.0215807	0.128432	1.71872	0.0856649	0.724146	1.06868	0.621788	QRFP
ENSG00000141522	6427.98	0.0215277	0.0541301	2.00975	0.0444574	0.586102	0.143894	0.0715981	ARHGDIA
ENSG00000171621	109.696	0.0214965	0.0798883	1.63758	0.101509	0.757271	0.334862	0.204486	SPSB1
ENSG00000283475	55.1611	0.0214932	0.0887104	1.61402	0.106524	0.766076	0.431955	0.267628	MIR1244-4
ENSG00000229605	14.7662	0.0214721	0.117974	1.68277	0.0924194	0.739967	0.888554	0.52803	RPL21P93
ENSG00000103647	4686.83	0.0214717	0.0679725	1.73739	0.0823178	0.71734	0.230102	0.132441	CORO2B
ENSG00000269978	15.6158	0.0214672	0.115813	1.675	0.0939339	0.741238	0.850691	0.507875	NA
ENSG00000268945	4.40614	0.0214482	0.207819	1.85681	0.0633376	NA	2.92781	1.57679	NA
ENSG00000186867	11.4011	0.0214304	0.15719	1.76914	0.0768711	0.70308	1.59442	0.901242	QRFPR
ENSG00000248409	14.3314	0.0214237	0.120244	1.68922	0.0911765	0.736862	0.930327	0.550742	NA
ENSG00000228492	49.922	0.0214221	0.092263	1.61057	0.107273	0.766076	0.477997	0.296786	NA
ENSG00000256340	1.91532	0.021409	0.225607	1.93155	0.053415	NA	3.77614	1.95498	ABCC6P1
ENSG00000228626	4.66278	0.0213947	0.179071	1.79598	0.0724973	NA	2.06452	1.14952	NA
ENSG00000157933	3529.63	0.0213676	0.057957	1.90915	0.0562432	0.632566	0.164778	0.0863099	SKI
ENSG00000104881	113.665	0.021367	0.0781956	1.6407	0.10086	0.755732	0.319893	0.194974	PPP1R13L
ENSG00000280128	579.302	0.021346	0.0633673	1.80063	0.0717618	0.685372	0.198164	0.110053	NA
ENSG00000268812	10.1226	0.0213172	0.143027	1.74405	0.0811505	0.712772	1.33774	0.767031	LIF-AS2
ENSG00000079156	426.656	0.0213099	0.0719247	1.68473	0.0920409	0.738817	0.263532	0.156424	OSBPL6
ENSG00000121904	1360.53	0.021307	0.0662241	1.75304	0.079595	0.708189	0.218498	0.12464	CSMD2
ENSG00000269487	878.918	0.0212914	0.0621698	1.819	0.0689121	0.675708	0.190679	0.104826	NA
ENSG00000173145	548.005	0.0212759	0.0685757	1.71979	0.0854702	0.724146	0.236571	0.137558	NOC3L
ENSG00000154678	335.295	0.0212684	0.0702399	1.70002	0.0891269	0.731816	0.249941	0.147022	PDE1C
ENSG00000233966	68.173	0.0212659	0.0858858	1.60942	0.107524	0.766076	0.402617	0.250162	NA
ENSG00000121879	1194.95	0.0212611	0.0594053	1.87172	0.061245	0.653227	0.173762	0.0928352	PIK3CA
ENSG00000255136	24.0651	0.0212557	0.105107	1.63127	0.102834	0.76109	0.673591	0.412925	NA
ENSG00000186185	526.167	0.0212033	0.0756587	1.64917	0.0991118	0.751168	0.297878	0.180623	KIF18B
ENSG00000274031	53.5842	0.0211815	0.0880824	1.60326	0.108876	0.766076	0.429958	0.268177	NA
ENSG00000279583	27.7291	0.0211728	0.101578	1.61815	0.10563	0.764176	0.618832	0.382432	NA
ENSG00000109705	3.25865	0.0211528	0.185045	1.79822	0.0721422	NA	2.23834	1.24475	NKX3-2
ENSG00000264859	74.121	0.0211489	0.087355	1.60283	0.108972	0.766076	0.421803	0.263161	DSG2-AS1
ENSG00000224891	72.0328	0.02111	0.0845439	1.60618	0.108235	0.766076	0.389926	0.242766	ARL14EPP1
ENSG00000213753	1189.55	0.0210944	0.0537625	1.99402	0.0461499	0.593195	0.144092	0.072262	CENPBD2P
ENSG00000250917	37.7683	0.0210875	0.101906	1.61653	0.105979	0.765617	0.62639	0.38749	NA
ENSG00000231989	21.5543	0.0210578	0.108523	1.63741	0.101544	0.757271	0.737286	0.450275	PPP1R2B
ENSG00000131069	995.411	0.0210504	0.0586542	1.87558	0.060713	0.650091	0.170648	0.0909842	ACSS2
ENSG00000156968	65.2405	0.0210468	0.0930393	1.59823	0.109992	0.768538	0.496145	0.310434	MPV17L
ENSG00000100625	179.445	0.0210389	0.0767972	1.63451	0.102151	0.757946	0.310625	0.190041	SIX4
ENSG00000204227	2315.47	0.0210343	0.0525988	2.0209	0.0432905	0.581916	0.138709	0.0686376	RING1
ENSG00000135801	995.055	0.0209958	0.0571123	1.90669	0.0565601	0.633849	0.162181	0.0850587	TAF5L
ENSG00000152402	1927.99	0.020992	0.0680103	1.71237	0.0868294	0.724377	0.234838	0.137143	GUCY1A2
ENSG00000258842	12.9987	0.0209857	0.120682	1.67856	0.0932386	0.741133	0.954101	0.568406	NA
ENSG00000155846	277.941	0.0209428	0.0731502	1.65632	0.097658	0.745797	0.278197	0.167961	PPARGC1B
ENSG00000196544	266.216	0.0209412	0.0725157	1.6617	0.096572	0.743874	0.272632	0.164068	BORCS6
ENSG00000185163	1420.87	0.0209276	0.0522824	2.02303	0.0430699	0.58047	0.137674	0.0680531	DDX51
ENSG00000177380	2084.91	0.020891	0.0602589	1.83301	0.0668011	0.672938	0.181344	0.0989321	PPFIA3
ENSG00000277741	17.9355	0.0208893	0.107092	1.62757	0.103616	0.762627	0.718089	0.441203	NA
ENSG00000008513	901.775	0.0208847	0.0723686	1.66031	0.0968511	0.744436	0.271975	0.163809	ST3GAL1
ENSG00000079432	5187.68	0.0208412	0.0594454	1.84669	0.0647921	0.667072	0.17668	0.095674	CIC
ENSG00000121764	140.289	0.0208259	0.0763935	1.62752	0.103627	0.762627	0.309463	0.190144	HCRTR1
ENSG00000196511	42.7944	0.0208096	0.0964117	1.5948	0.110756	0.769046	0.549211	0.344376	TPK1
ENSG00000268225	44.6105	0.0208048	0.0943195	1.59138	0.111525	0.771514	0.51917	0.32624	NA
ENSG00000118900	1984.11	0.0207983	0.0595908	1.84119	0.065594	0.667072	0.177846	0.0965932	UBN1
ENSG00000179833	902.428	0.0207929	0.0626228	1.78293	0.0745975	0.698816	0.197355	0.110691	SERTAD2
ENSG00000229212	164.582	0.0207898	0.0787434	1.61316	0.106711	0.766076	0.332984	0.206417	NA
ENSG00000277597	124.289	0.0207875	0.0809668	1.60373	0.108774	0.766076	0.355923	0.221935	NA
ENSG00000278175	155.584	0.0207813	0.0736937	1.64431	0.100112	0.753974	0.284918	0.173275	GLIDR
ENSG00000168490	1513.52	0.0207711	0.0864445	1.58976	0.111889	0.771954	0.417571	0.262663	PHYHIP
ENSG00000155875	10.1635	0.0207677	0.128766	1.69628	0.0898329	0.734129	1.10653	0.65233	SAXO1
ENSG00000259845	21.0376	0.0207664	0.110091	1.63489	0.102071	0.757946	0.773938	0.473387	NA
ENSG00000236570	5.34651	0.0207583	0.192596	1.80212	0.0715273	NA	2.50086	1.38773	RAD23BP1
ENSG00000278897	12.8923	0.0207556	0.12032	1.67084	0.0947526	0.741472	0.956148	0.572255	NA
ENSG00000166825	12.3008	0.0207528	0.143337	1.72733	0.0841085	0.722693	1.36954	0.792868	ANPEP
ENSG00000124370	171.51	0.0207514	0.0780821	1.61476	0.106363	0.766076	0.326891	0.202439	MCEE
ENSG00000136147	31.5114	0.0207426	0.100686	1.60268	0.109005	0.766076	0.61641	0.384612	PHF11
ENSG00000163806	111.848	0.0206943	0.0789447	1.60811	0.107812	0.766076	0.336327	0.209145	SPDYA
ENSG00000135108	3887.97	0.0206713	0.0460308	2.18916	0.0285854	0.487665	0.111542	0.050952	FBXO21
ENSG00000260461	61.95	0.0206612	0.0839378	1.58991	0.111856	0.771954	0.390328	0.245504	NA
ENSG00000104722	2825.24	0.0206608	0.0546497	1.94574	0.0516857	0.617102	0.150731	0.0774671	NEFM
ENSG00000275332	24.8574	0.0206531	0.103435	1.60829	0.107772	0.766076	0.663637	0.412636	NA
ENSG00000250251	886.967	0.0206492	0.0609099	1.80627	0.0708755	0.682137	0.187139	0.103605	PKD1P6
ENSG00000254102	308.125	0.0206443	0.103428	1.608	0.107835	0.766076	0.66377	0.412792	BHLHE22-AS1
ENSG00000140479	181.761	0.0206345	0.0767882	1.61663	0.105959	0.765617	0.315718	0.195294	PCSK6
ENSG00000070371	318.864	0.0206186	0.0642273	1.74627	0.080764	0.712248	0.209884	0.12019	CLTCL1
ENSG00000278816	3.59776	0.020615	0.177512	1.77109	0.0765461	NA	2.0942	1.18243	NA
ENSG00000167705	35.339	0.0206118	0.0953027	1.58638	0.112654	0.772824	0.537706	0.338953	RILP
ENSG00000151240	2444.23	0.0206073	0.0580071	1.86363	0.0623731	0.657413	0.169595	0.0910025	DIP2C
ENSG00000139835	110.245	0.0206009	0.0799833	1.59966	0.109674	0.767782	0.348316	0.217744	GRTP1
ENSG00000259630	12.2503	0.0205948	0.119359	1.66305	0.0963029	0.743874	0.944872	0.568157	NA
ENSG00000138785	826.573	0.0205542	0.057465	1.87251	0.0611364	0.652407	0.166771	0.0890628	INTS12
ENSG00000240527	61.8014	0.020479	0.0892162	1.57687	0.114824	0.77759	0.457235	0.289963	NA
ENSG00000250635	16.1749	0.020479	0.112134	1.63421	0.102215	0.758146	0.819668	0.501569	CXXC5-AS1
ENSG00000227155	2.9776	0.0204676	0.19454	1.79946	0.0719466	NA	2.60219	1.4461	LOC124902108
ENSG00000136840	560.892	0.0204326	0.0684009	1.67862	0.093227	0.741133	0.243377	0.144987	ST6GALNAC4
ENSG00000196214	963.202	0.0204312	0.0546014	1.93302	0.0532333	0.620945	0.151674	0.0784648	ZNF766
ENSG00000179335	1858.1	0.0204235	0.0498022	2.0616	0.039246	0.557078	0.128329	0.0622471	CLK3
ENSG00000108797	860.667	0.0204223	0.0635208	1.7467	0.0806886	0.712143	0.206491	0.118218	CNTNAP1
ENSG00000224812	33.2804	0.0204181	0.102921	1.59958	0.109692	0.767782	0.661986	0.41385	TMEM72-AS1
ENSG00000262115	105.333	0.0204137	0.0808743	1.58845	0.112185	0.772188	0.360456	0.226924	NA
ENSG00000131831	335.371	0.0203946	0.0753714	1.61438	0.106445	0.766076	0.30516	0.189026	RAI2
ENSG00000268842	10.5111	0.020389	0.124949	1.67443	0.0940456	0.741238	1.0531	0.628931	NA
ENSG00000120756	75.7129	0.020385	0.088063	1.57373	0.115549	0.780184	0.44438	0.282373	PLS1
ENSG00000177990	200.727	0.0203541	0.0700797	1.6561	0.0977006	0.745797	0.258077	0.155833	DPY19L2
ENSG00000181819	5.62231	0.0203469	0.181048	1.76888	0.0769144	NA	2.21163	1.2503	NA
ENSG00000223754	6.47516	0.020327	0.157864	1.73548	0.0826553	NA	1.67236	0.963629	NA
ENSG00000237773	19.7191	0.0203096	0.112615	1.63109	0.102871	0.761093	0.834097	0.511374	LOC101927609
ENSG00000188070	7189.87	0.0202793	0.0470266	2.13514	0.0327496	0.522128	0.116876	0.0547394	ZFTA
ENSG00000183444	23.596	0.0202772	0.105555	1.60432	0.108644	0.766076	0.710836	0.443077	OR7E38P
ENSG00000250762	4.22762	0.0202709	0.184764	1.77335	0.07617	NA	2.32331	1.31012	NA
ENSG00000188060	31.5039	0.0202586	0.0985228	1.58172	0.113713	0.775406	0.59525	0.37633	RAB42
ENSG00000108018	571.453	0.0202408	0.101319	1.58909	0.112039	0.771954	0.640642	0.403149	SORCS1
ENSG00000198121	281.124	0.0202286	0.0818229	1.57771	0.114632	0.777451	0.37357	0.23678	LPAR1
ENSG00000181135	369.873	0.0202278	0.0643552	1.72244	0.0849904	0.724146	0.21413	0.124318	ZNF707
ENSG00000170236	36.3385	0.0202203	0.0953688	1.57342	0.115621	0.780415	0.548031	0.348305	USP50
ENSG00000267355	7.47523	0.0202193	0.140427	1.70523	0.0881516	NA	1.34103	0.786421	NA
ENSG00000186352	367.389	0.0201918	0.0635917	1.73247	0.0831896	0.720296	0.208912	0.120586	ANKRD37
ENSG00000171124	184.578	0.0201716	0.0728713	1.62176	0.104854	0.763187	0.284621	0.175501	FUT3
ENSG00000009335	1635.92	0.0201616	0.0529298	1.9593	0.0500773	0.609594	0.144421	0.0737104	UBE3C
ENSG00000153790	110.944	0.0201569	0.0780357	1.58887	0.112089	0.772039	0.334519	0.210538	C7orf31
ENSG00000283128	8.36377	0.020154	0.133844	1.68983	0.0910609	NA	1.22337	0.723962	NA
ENSG00000132872	5084.77	0.020135	0.084258	1.56825	0.116823	0.78406	0.402711	0.25679	SYT4
ENSG00000079257	125.031	0.0201275	0.076151	1.59737	0.110182	0.768538	0.316109	0.197893	LXN
ENSG00000141027	5450.55	0.0201131	0.0510078	2.00839	0.0446014	0.586785	0.135224	0.0673296	NCOR1
ENSG00000152954	391.188	0.020063	0.0621547	1.74926	0.0802458	0.710402	0.199865	0.114257	NRSN1
ENSG00000229544	3.45867	0.0200579	0.192871	1.78536	0.0742031	NA	2.60314	1.45805	NKX1-2
ENSG00000132359	667.56	0.0200444	0.0620974	1.74918	0.0802605	0.710402	0.199618	0.114121	RAP1GAP2
ENSG00000184220	723.611	0.020041	0.0614343	1.76086	0.0782624	0.705478	0.19512	0.110809	CMSS1
ENSG00000103067	4.2308	0.019982	0.17452	1.74748	0.080555	NA	2.07548	1.1877	ESRP2
ENSG00000108821	58	0.0199671	0.0865942	1.55868	0.119073	0.78746	0.433819	0.278325	COL1A1
ENSG00000155506	8780.13	0.0199413	0.0544962	1.9053	0.0567411	0.633945	0.153753	0.0806977	LARP1
ENSG00000261963	66.1914	0.0198868	0.084121	1.55847	0.119121	0.78746	0.405316	0.260072	NA
ENSG00000276672	13.0718	0.0198704	0.125065	1.65893	0.0971307	0.744436	1.0756	0.648372	NA
ENSG00000258900	15.8701	0.0198433	0.1238	1.65446	0.0980336	0.746807	1.05366	0.636861	NA
ENSG00000152292	8.81452	0.0198388	0.128543	1.66725	0.0954648	0.743184	1.14016	0.683857	SH2D6
ENSG00000054523	17864.1	0.0198304	0.0529785	1.93721	0.0527196	0.61917	0.14634	0.0755414	KIF1B
ENSG00000224717	568.457	0.0198159	0.0662978	1.67175	0.094574	0.741472	0.232651	0.139167	LEMD1-DT
ENSG00000116786	2773.78	0.0198089	0.0475962	2.08879	0.0367265	0.543681	0.121006	0.0579313	PLEKHM2
ENSG00000134551	3.43673	0.0198063	0.185706	1.76235	0.07801	NA	2.405	1.36466	PRH2
ENSG00000128590	1143.12	0.0197867	0.0577064	1.82026	0.0687191	0.675136	0.173062	0.0950755	DNAJB9
ENSG00000113361	710.666	0.0197239	0.0706815	1.61823	0.105613	0.764176	0.270188	0.166966	CDH6
ENSG00000074660	47.5446	0.0196981	0.0876556	1.54776	0.12168	0.789922	0.452348	0.29226	SCARF1
ENSG00000203819	10.0925	0.0196611	0.123156	1.64689	0.0995797	0.752466	1.04908	0.637004	NA
ENSG00000233668	8.86843	0.019651	0.136484	1.67914	0.0931241	0.741133	1.29417	0.770729	RPS8P9
ENSG00000116898	607.125	0.01965	0.0584506	1.79576	0.0725321	0.687933	0.178578	0.0994439	MRPS15
ENSG00000100296	839.646	0.0196338	0.0581036	1.80212	0.071526	0.685345	0.176528	0.0979554	THOC5
ENSG00000267765	88.1043	0.0196267	0.0817469	1.55264	0.12051	0.78746	0.382211	0.246169	NA
ENSG00000231993	11.0601	0.0196097	0.121921	1.6416	0.100673	0.755156	1.02852	0.626534	NA
ENSG00000121410	40.3053	0.0196052	0.0963538	1.55482	0.119988	0.78746	0.578421	0.372017	A1BG
ENSG00000258895	17.202	0.0195647	0.11151	1.60487	0.108522	0.766076	0.840145	0.523497	NA
ENSG00000170088	1265.09	0.0195419	0.052907	1.92061	0.0547808	0.626234	0.147471	0.0767833	TMEM192
ENSG00000130383	13.7219	0.0195284	0.112112	1.60598	0.108279	0.766076	0.852362	0.530744	FUT5
ENSG00000130589	884.149	0.0195278	0.0607153	1.74331	0.08128	0.712906	0.194252	0.111427	HELZ2
ENSG00000119927	937.153	0.0195154	0.0542575	1.88415	0.0595441	0.64547	0.154842	0.082181	GPAM
ENSG00000058600	1272.77	0.0195084	0.0556432	1.84981	0.064341	0.664857	0.162656	0.0879314	POLR3E
ENSG00000271780	20.7857	0.0194924	0.105202	1.5792	0.114291	0.776023	0.729498	0.461942	NA
ENSG00000005238	1268.35	0.0194924	0.0558073	1.84489	0.0650537	0.667072	0.163701	0.0887322	ATOSB
ENSG00000149311	1691.26	0.0194914	0.0563498	1.83215	0.0669291	0.672938	0.166873	0.0910803	ATM
ENSG00000172869	1211.74	0.0194846	0.0544195	1.87811	0.0603667	0.648919	0.155909	0.083014	DMXL1
ENSG00000233588	28.3193	0.0194581	0.105563	1.57946	0.114231	0.776023	0.73698	0.466603	NA
ENSG00000250568	18.061	0.0194572	0.113938	1.6104	0.10731	0.766076	0.888201	0.55154	NA
ENSG00000235027	565.425	0.0194473	0.0588885	1.77402	0.0760593	0.701322	0.182795	0.10304	NA
ENSG00000223349	19.8323	0.0194218	0.110032	1.595	0.110711	0.769046	0.8183	0.513039	NA
ENSG00000226963	50.3449	0.019403	0.085873	1.53696	0.124304	0.795415	0.435257	0.283194	NA
ENSG00000135070	1063.79	0.0193844	0.0580402	1.78779	0.0738102	0.694664	0.17786	0.099486	ISCA1
ENSG00000258378	166.102	0.0193706	0.0701719	1.60473	0.108554	0.766076	0.269692	0.168061	NA
ENSG00000188460	3.13317	0.0193683	0.186913	1.75306	0.0795909	NA	2.49862	1.42529	NA
ENSG00000249474	142.579	0.0193581	0.0691196	1.61425	0.106473	0.766076	0.260649	0.161467	NA
ENSG00000260269	5.59984	0.0193576	0.155586	1.70024	0.0890859	NA	1.68548	0.99132	NA
ENSG00000215464	8.29888	0.0193517	0.129937	1.65492	0.09794	NA	1.18612	0.71672	NA
ENSG00000236279	35.7577	0.01935	0.0942166	1.54129	0.123246	0.794007	0.552001	0.358141	CLEC2L
ENSG00000102781	1822.64	0.0193078	0.0534592	1.89098	0.0586272	0.64128	0.151672	0.0802083	KATNAL1
ENSG00000169621	57.658	0.0192758	0.0849843	1.53253	0.125391	0.795639	0.426512	0.278305	APLF
ENSG00000106689	14398.7	0.0192691	0.0770693	1.55316	0.120384	0.78746	0.336996	0.216974	LHX2
ENSG00000109163	8.87888	0.0192555	0.124574	1.63797	0.101428	0.757229	1.09121	0.666195	GNRHR
ENSG00000254454	8.40213	0.0192547	0.133164	1.65902	0.0971117	NA	1.25019	0.753571	NA
ENSG00000179761	94.7914	0.0192536	0.0850118	1.53161	0.12562	0.795639	0.427256	0.278959	PIPOX
ENSG00000163681	930.707	0.0192353	0.0528522	1.90204	0.0571658	0.635094	0.148825	0.0782448	SLMAP
ENSG00000219391	7.32765	0.0192017	0.141811	1.67387	0.0941567	NA	1.41649	0.846237	NA
ENSG00000240376	354.69	0.0191952	0.0703283	1.59417	0.110898	0.769508	0.273084	0.171302	RPS8P8
ENSG00000258457	67.7494	0.0191735	0.0825294	1.5317	0.125597	0.795639	0.398673	0.260282	NA
ENSG00000169598	254.001	0.0191647	0.0660861	1.63814	0.101393	0.757229	0.237372	0.144903	DFFB
ENSG00000251259	48.9123	0.0191622	0.0907655	1.52898	0.12627	0.796956	0.505675	0.330728	NA
ENSG00000233644	5.53204	0.0191531	0.158708	1.69763	0.0895773	NA	1.76675	1.04072	NA
ENSG00000204442	1280.75	0.019144	0.0640668	1.66455	0.0960031	0.743874	0.221718	0.1332	NALF1
ENSG00000165219	1498.24	0.019135	0.054799	1.84593	0.0649026	0.667072	0.160108	0.0867356	GAPVD1
ENSG00000260660	11.5264	0.0191348	0.126497	1.63917	0.101178	0.756462	1.13161	0.690354	LOC105376731
ENSG00000181215	34.7859	0.0191339	0.0935346	1.53228	0.125454	0.795639	0.546974	0.356968	C4orf50
ENSG00000164715	1565.54	0.0191178	0.0622508	1.69137	0.0907668	0.736301	0.208421	0.123226	LMTK2
ENSG00000121988	436.231	0.0191168	0.0617583	1.6996	0.0892063	0.731816	0.204879	0.120546	ZRANB3
ENSG00000164164	1687.44	0.0191138	0.0518535	1.92075	0.0547628	0.626234	0.144245	0.0750982	OTUD4
ENSG00000069424	934.375	0.0191036	0.0542977	1.85626	0.0634172	0.66065	0.157461	0.0848274	KCNAB2
ENSG00000262147	18.2977	0.0190097	0.108417	1.57608	0.115008	0.778324	0.803129	0.509575	NA
ENSG00000232377	8.01485	0.0190045	0.132411	1.6489	0.0991673	NA	1.24724	0.756406	LOC101928386
ENSG00000233661	27.3468	0.0189935	0.0972319	1.53637	0.124449	0.795415	0.608704	0.396197	NA
ENSG00000175766	19.5456	0.0189703	0.109779	1.57994	0.114122	0.775899	0.829345	0.524924	EIF4E1B
ENSG00000272654	70.7668	0.0189565	0.0806476	1.52645	0.126898	0.797024	0.380481	0.249259	NA
ENSG00000280383	12.6746	0.0189394	0.118878	1.61073	0.107238	0.766076	0.998422	0.619856	NA
ENSG00000176809	106.805	0.0189067	0.0781074	1.53216	0.125484	0.795639	0.353169	0.230504	LRRC37A3
ENSG00000087269	912.305	0.0188998	0.0565973	1.78813	0.0737552	0.694664	0.172263	0.0963371	NOP14
ENSG00000254035	21.3544	0.0188984	0.103106	1.55266	0.120505	0.78746	0.711426	0.458199	NA
ENSG00000151176	1428.17	0.0188936	0.058041	1.75631	0.0790355	0.706269	0.181383	0.103275	PLBD2
ENSG00000244219	20.4923	0.0188676	0.103923	1.55466	0.120027	0.78746	0.726886	0.467553	TMEM225B
ENSG00000214063	1104.06	0.0188606	0.0591484	1.73163	0.0833388	0.720296	0.188898	0.109087	TSPAN4
ENSG00000198626	150.429	0.0188597	0.0849852	1.51549	0.129649	0.802129	0.434179	0.286494	RYR2
ENSG00000111012	24.0436	0.0188561	0.101916	1.54699	0.121865	0.790371	0.691885	0.447245	CYP27B1
ENSG00000065243	1170.8	0.0188447	0.0546363	1.83064	0.0671539	0.672938	0.160962	0.0879266	PKN2
ENSG00000171747	6.74788	0.0188398	0.150397	1.67481	0.0939707	NA	1.60831	0.960294	LGALS4
ENSG00000159173	47.0784	0.0188378	0.0859075	1.51415	0.129987	0.802217	0.446394	0.294815	TNNI1
ENSG00000136448	2411.96	0.0188177	0.0518274	1.90158	0.0572261	0.635094	0.145678	0.0766089	NMT1
ENSG00000163012	10.9234	0.0188137	0.124685	1.62363	0.104455	0.76311	1.11118	0.684384	ZSWIM2
ENSG00000141068	2546.69	0.0188114	0.0655332	1.62502	0.104159	0.762629	0.236458	0.145511	KSR1
ENSG00000277855	3.5892	0.0187972	0.172424	1.70669	0.0878797	NA	2.13165	1.249	NA
ENSG00000124226	1830.2	0.0187954	0.0507031	1.93124	0.0534537	0.621751	0.140007	0.0724961	RNF114
ENSG00000133789	781.581	0.01876	0.0566049	1.77873	0.0752843	0.701322	0.173271	0.0974131	SWAP70
ENSG00000176907	180.7	0.0187461	0.117576	1.60021	0.109552	0.767426	0.981644	0.613447	TCIM
ENSG00000116044	1858.64	0.0187275	0.0564408	1.78026	0.0750329	0.700659	0.172483	0.0968864	NFE2L2
ENSG00000149289	647.026	0.0187119	0.0590723	1.72357	0.0847858	0.724146	0.189545	0.109972	ZC3H12C
ENSG00000224785	16.8449	0.0187053	0.110267	1.57325	0.115661	0.780425	0.847605	0.53876	LOC442517
ENSG00000128285	45.5094	0.0186929	0.0949019	1.5196	0.128612	0.799522	0.579274	0.381201	MCHR1
ENSG00000138018	2076.31	0.0186732	0.0532344	1.85439	0.0636835	0.661395	0.154077	0.083088	SELENOI
ENSG00000101210	17537.4	0.0186442	0.0629618	1.65127	0.0986839	0.749602	0.217943	0.131985	EEF1A2
ENSG00000254138	50.0626	0.0186208	0.0880578	1.50579	0.13212	0.807103	0.479465	0.318414	NA
ENSG00000184709	9.16755	0.0186015	0.145517	1.65887	0.0971429	0.744436	1.52163	0.917272	LRRC26
ENSG00000176225	384.291	0.018598	0.0584884	1.72783	0.084019	0.722529	0.186528	0.107955	RTTN
ENSG00000160207	37.167	0.0185857	0.0880087	1.50437	0.132485	0.80739	0.479523	0.318753	HSF2BP
ENSG00000227929	2.94549	0.0185801	0.182531	1.72061	0.0853209	NA	2.45874	1.42899	SRGAP3-AS3
ENSG00000130396	11858.8	0.0185721	0.0590363	1.71522	0.0863055	0.724146	0.190401	0.111007	AFDN
ENSG00000132681	53.9125	0.0185653	0.0906657	1.50637	0.131973	0.807034	0.517734	0.343697	ATP1A4
ENSG00000223697	137.675	0.0185454	0.0721065	1.54635	0.12202	0.790455	0.297305	0.192263	NA
ENSG00000268050	215.935	0.0185438	0.0695233	1.56684	0.117152	0.784859	0.273398	0.17449	NA
ENSG00000273008	27.2453	0.0185431	0.0968698	1.51973	0.128579	0.799522	0.615175	0.404793	NA
ENSG00000272690	13.3296	0.0185424	0.123756	1.61187	0.10699	0.766076	1.10492	0.685486	LINC02018
ENSG00000178752	39.3988	0.0185348	0.0948214	1.51374	0.130092	0.802217	0.582122	0.384559	ERFE
ENSG00000157106	3283.17	0.0185108	0.0589272	1.71337	0.0866444	0.724377	0.190147	0.110978	SMG1
ENSG00000115107	10.8173	0.0184849	0.127914	1.62059	0.105105	0.763736	1.18539	0.731456	STEAP3
ENSG00000198042	528.283	0.0184823	0.0651025	1.61139	0.107094	0.766076	0.236293	0.146639	MAK16
ENSG00000165478	4.2366	0.0184739	0.155977	1.66998	0.0949232	NA	1.7527	1.04953	HEPACAM
ENSG00000100865	1013.76	0.0184737	0.0549422	1.79812	0.0721588	0.686762	0.165121	0.0918303	CINP
ENSG00000204352	129.265	0.018443	0.0728899	1.53586	0.124573	0.795415	0.306156	0.199339	NA
ENSG00000130749	1567.41	0.0184385	0.0512356	1.89181	0.0585163	0.640748	0.144621	0.0764457	ZC3H4
ENSG00000110075	2660.42	0.0184371	0.049206	1.94983	0.0511962	0.614982	0.134334	0.0688954	PPP6R3
ENSG00000183604	136.72	0.0184351	0.0684638	1.5708	0.116228	0.783142	0.265212	0.168838	SMG1P5
ENSG00000253327	314.291	0.0183974	0.0605724	1.67529	0.0938781	0.741238	0.20253	0.120893	RAD21-AS1
ENSG00000272121	5.38113	0.0183866	0.176976	1.70234	0.0886919	NA	2.30659	1.35495	NA
ENSG00000165832	909.226	0.0183863	0.0534026	1.83035	0.0671982	0.672938	0.156741	0.0856345	TRUB1
ENSG00000178385	796.204	0.0183797	0.0554495	1.77964	0.0751345	0.700924	0.168797	0.0948486	PLEKHM3
ENSG00000137834	83.6297	0.0183551	0.086446	1.49444	0.135062	0.810213	0.462995	0.309813	SMAD6
ENSG00000135837	1428.91	0.0183516	0.0590139	1.70125	0.0888956	0.731649	0.192005	0.112861	CEP350
ENSG00000127080	534.087	0.0183464	0.0574787	1.73208	0.0832593	0.720296	0.181801	0.104961	IPPK
ENSG00000140749	5.22084	0.018346	0.162663	1.67548	0.0938407	NA	1.9196	1.1457	IGSF6
ENSG00000271755	110.52	0.0183355	0.0754009	1.51654	0.129382	0.800958	0.33282	0.219459	NA
ENSG00000228126	12.6147	0.0183344	0.120317	1.5949	0.110735	0.769046	1.0488	0.657597	FALEC
ENSG00000091831	3.64935	0.0183203	0.179887	1.70673	0.0878719	NA	2.40602	1.40972	ESR1
ENSG00000249565	114.774	0.0182996	0.0795328	1.49982	0.133662	0.809108	0.378276	0.252215	NA
ENSG00000111331	11.058	0.0182894	0.120389	1.59356	0.111034	0.769778	1.05194	0.660119	OAS3
ENSG00000198146	2689.19	0.0182662	0.0526132	1.8425	0.0654026	0.667072	0.153037	0.0830595	ZNF770
ENSG00000262313	62.8185	0.0182604	0.0813399	1.49414	0.135139	0.810213	0.400017	0.267724	NA
ENSG00000006744	1686.55	0.0182531	0.0510532	1.8839	0.0595779	0.645495	0.144672	0.076794	ELAC2
ENSG00000273443	16.4857	0.0182388	0.115858	1.57756	0.114666	0.777451	0.968819	0.614124	NA
ENSG00000206120	73.1057	0.0182195	0.0779252	1.50084	0.133398	0.809108	0.361483	0.240854	NA
ENSG00000156983	957.413	0.0182055	0.0565332	1.74303	0.0813282	0.712906	0.176758	0.101408	BRPF1
ENSG00000177238	10.1633	0.0181487	0.12357	1.59766	0.110119	0.768538	1.11754	0.699487	TRIM72
ENSG00000167772	14.4331	0.0181314	0.110507	1.55514	0.119913	0.78746	0.872477	0.561029	ANGPTL4
ENSG00000164038	701.355	0.0181164	0.0555483	1.75922	0.0785397	0.705478	0.171216	0.0973247	SLC9B2
ENSG00000279631	7.22066	0.0181138	0.129051	1.61008	0.10738	NA	1.22309	0.759643	NA
ENSG00000255384	6.4044	0.0181127	0.129228	1.61045	0.1073	NA	1.22651	0.761599	NA
ENSG00000196407	6.98273	0.018111	0.138374	1.62896	0.103322	NA	1.40436	0.862126	THEM5
ENSG00000170085	580.793	0.018107	0.0594696	1.67648	0.0936443	0.741238	0.19717	0.117609	SIMC1
ENSG00000150893	395.079	0.0181018	0.0723746	1.52163	0.128101	0.798565	0.305526	0.200788	FREM2
ENSG00000110172	747.957	0.0180814	0.0548092	1.77422	0.0760271	0.701322	0.166937	0.0940907	CHORDC1
ENSG00000130707	2279.43	0.0180713	0.0569896	1.72391	0.0847245	0.724146	0.180685	0.104811	ASS1
ENSG00000216829	8.07219	0.0180665	0.138019	1.62667	0.103808	NA	1.39956	0.860384	NA
ENSG00000118004	4.82623	0.0180607	0.161127	1.66298	0.0963162	NA	1.90491	1.14548	COLEC11
ENSG00000255974	6.76324	0.0180572	0.134334	1.61932	0.105379	NA	1.32757	0.81983	CYP2A6
ENSG00000213239	2.33075	0.018033	0.192333	1.73558	0.0826385	NA	2.91593	1.68009	NA
ENSG00000016391	79.6247	0.0180015	0.0811672	1.48284	0.138117	0.816209	0.402348	0.271336	CHDH
ENSG00000260924	12.6617	0.0179975	0.113473	1.56119	0.11848	0.78746	0.933017	0.597634	NA
ENSG00000122008	766.77	0.0179616	0.0550339	1.76048	0.0783268	0.705478	0.169125	0.0960677	POLK
ENSG00000283064	97.9998	0.0179559	0.0786458	1.48626	0.137211	0.81459	0.373616	0.25138	NA
ENSG00000196405	8610.36	0.0179554	0.0471196	1.97934	0.047778	0.598135	0.126593	0.0639575	EVL
ENSG00000173826	10.4376	0.0179124	0.112237	1.55391	0.120207	0.78746	0.912882	0.587475	KCNH6
ENSG00000100304	2012.39	0.0179073	0.0544899	1.76968	0.0767809	0.702871	0.166187	0.0939082	TTLL12
ENSG00000178425	383.575	0.0179055	0.0691687	1.53508	0.124763	0.795415	0.277657	0.180874	NT5DC1
ENSG00000261292	35.0044	0.0178823	0.0925408	1.48401	0.137806	0.815589	0.562715	0.379185	NA
ENSG00000272455	86.517	0.0178792	0.072894	1.5069	0.131836	0.806677	0.313545	0.208073	NA
ENSG00000145911	332.413	0.017876	0.0659705	1.56518	0.117542	0.785784	0.24981	0.159605	N4BP3
ENSG00000229512	2.93683	0.0178687	0.17936	1.69184	0.0906765	NA	2.44762	1.44672	NA
ENSG00000261220	8.15855	0.0178497	0.130119	1.60283	0.108971	NA	1.25539	0.783234	NA
ENSG00000111412	3355.44	0.0178458	0.0456394	2.01876	0.0435125	0.582993	0.120272	0.0595774	SPRING1
ENSG00000156298	1698.07	0.0178447	0.0501273	1.88093	0.059981	0.647133	0.142045	0.0755181	TSPAN7
ENSG00000235092	26.9634	0.0178272	0.0987153	1.50051	0.133483	0.809108	0.667191	0.444643	NA
ENSG00000185303	34.325	0.0178255	0.0920613	1.48074	0.138677	0.816941	0.556603	0.375896	SFTPA2
ENSG00000184497	59.236	0.0178196	0.0905359	1.47735	0.139581	0.818021	0.533221	0.36093	TMEM255B
ENSG00000268095	110.295	0.017819	0.0719858	1.50934	0.131211	0.804771	0.305365	0.202316	ZNF649-AS1
ENSG00000176490	5408.79	0.0178105	0.0481391	1.93737	0.0527005	0.61917	0.132167	0.0682196	DIRAS1
ENSG00000112062	1216.56	0.0177684	0.048634	1.91931	0.0549454	0.627296	0.134822	0.0702451	MAPK14
ENSG00000161958	229.479	0.0177628	0.0728508	1.50111	0.133326	0.809108	0.31465	0.209611	FGF11
ENSG00000140009	27.3068	0.0177624	0.091999	1.47817	0.139362	0.817327	0.557198	0.376951	ESR2
ENSG00000182700	70.6821	0.0177499	0.0821465	1.47025	0.141495	0.81954	0.418743	0.284811	IGIP
ENSG00000144029	1264.91	0.0177387	0.0551295	1.7425	0.081421	0.713015	0.171278	0.0982944	MRPS5
ENSG00000168924	2141.84	0.0177225	0.0507786	1.85355	0.0638034	0.66141	0.146178	0.0788637	LETM1
ENSG00000106591	838.286	0.0177212	0.0549203	1.74617	0.0807814	0.712248	0.170103	0.0974152	MRPL32
ENSG00000260814	9.35429	0.017712	0.127371	1.59145	0.111508	0.771514	1.2085	0.759371	NA
ENSG00000122432	28.956	0.0177055	0.0957509	1.48626	0.137212	0.81459	0.6198	0.417021	SPATA1
ENSG00000099995	4528.83	0.0176819	0.0537765	1.7711	0.0765436	0.702823	0.163422	0.092271	SF3A1
ENSG00000279594	37.3017	0.0176446	0.0863633	1.46495	0.142935	0.821056	0.476396	0.325196	NA
ENSG00000198794	4941.21	0.0176227	0.0461552	1.98592	0.0470426	0.596831	0.123602	0.0622392	SCAMP5
ENSG00000281189	39.4878	0.0176037	0.0861419	1.46309	0.143443	0.821757	0.474167	0.324086	GHET1
ENSG00000171316	7055.07	0.0175884	0.0482046	1.91913	0.0549681	0.627296	0.133594	0.0696118	CHD7
ENSG00000180245	6.89838	0.0175802	0.13941	1.61085	0.107212	NA	1.45281	0.90189	RRH
ENSG00000138642	55.625	0.0175491	0.0891529	1.4642	0.143141	0.821757	0.51872	0.35427	HERC6
ENSG00000261423	654.603	0.017537	0.0522039	1.80102	0.0716997	0.685372	0.155182	0.0861635	TMEM202-AS1
ENSG00000150867	732.23	0.0175196	0.0566751	1.69237	0.090575	0.736301	0.182838	0.108037	PIP4K2A
ENSG00000215456	10.8259	0.0175159	0.113596	1.54469	0.122421	0.791234	0.953301	0.617146	BCRP4
ENSG00000089127	8.46191	0.0174995	0.125797	1.57974	0.114166	NA	1.18738	0.751632	OAS1
ENSG00000220749	331.596	0.0174803	0.0603903	1.61862	0.105528	0.764176	0.209293	0.129303	RPL21P28
ENSG00000272217	7.86713	0.0174719	0.122487	1.5702	0.116368	NA	1.12483	0.716361	NA
ENSG00000260034	7.19857	0.0174431	0.141523	1.60921	0.10757	NA	1.50401	0.934625	LCMT1-AS2
ENSG00000008277	968.755	0.0174393	0.0509735	1.82724	0.0676634	0.672938	0.148887	0.0814821	ADAM22
ENSG00000235996	20.7904	0.0174284	0.105333	1.51126	0.130723	0.803694	0.800195	0.52949	NA
ENSG00000116584	3452.96	0.0174284	0.0487617	1.8904	0.0587042	0.641662	0.137227	0.0725912	ARHGEF2
ENSG00000182324	73.6251	0.017425	0.0781533	1.46234	0.143649	0.822047	0.376352	0.257363	KCNJ14
ENSG00000151229	649.923	0.017408	0.064493	1.55445	0.120076	0.78746	0.242353	0.155909	SLC2A13
ENSG00000267207	58.8047	0.0174071	0.0762811	1.46717	0.142329	0.820317	0.355585	0.242361	NA
ENSG00000128829	2201.99	0.0174008	0.050843	1.82802	0.067547	0.672938	0.148398	0.08118	EIF2AK4
ENSG00000248664	254.66	0.0173829	0.0643767	1.55434	0.120104	0.78746	0.241649	0.155467	NA
ENSG00000225725	16.4445	0.0173825	0.116608	1.54975	0.121202	0.789058	1.01582	0.655476	FAM66E
ENSG00000196549	3.11661	0.0173781	0.1729	1.66101	0.0967105	NA	2.2992	1.38421	MME
ENSG00000273314	184.946	0.017372	0.0644599	1.55264	0.120509	0.78746	0.242455	0.156156	NA
ENSG00000235522	596.192	0.0173704	0.0550035	1.71903	0.0856095	0.724146	0.173138	0.100719	NA
ENSG00000187952	56.0058	0.0173506	0.0778655	1.4595	0.144427	0.822958	0.374221	0.256403	NA
ENSG00000089902	1483.53	0.0173383	0.0542566	1.73439	0.0828492	0.719088	0.168698	0.0972668	RCOR1
ENSG00000198546	258.087	0.0173212	0.0607123	1.60271	0.108999	0.766076	0.213168	0.133005	ZNF511
ENSG00000064989	26.2073	0.0173206	0.0992144	1.48405	0.137796	0.815589	0.691353	0.465856	CALCRL
ENSG00000171451	208.228	0.0173085	0.0666938	1.52397	0.127516	0.797895	0.262307	0.17212	DSEL
ENSG00000078124	937.551	0.0173083	0.0547285	1.72095	0.0852601	0.724146	0.171855	0.0998607	ACER3
ENSG00000212952	15.3976	0.0172945	0.106983	1.5128	0.130332	0.802856	0.835809	0.552493	NA
ENSG00000006837	54.9127	0.0172923	0.0853754	1.44937	0.147233	0.824271	0.469937	0.324235	CDKL3
ENSG00000229727	10.2627	0.0172872	0.116626	1.5463	0.122031	0.790455	1.01986	0.659545	LOC100506274
ENSG00000163872	3873.86	0.0172761	0.0487568	1.87912	0.0602279	0.648096	0.138014	0.0734458	YEATS2
ENSG00000196811	4.5004	0.0172524	0.16808	1.6465	0.0996616	NA	2.16668	1.31594	CHRNG
ENSG00000248243	6.15747	0.0172369	0.127238	1.57322	0.115669	NA	1.22686	0.779839	NA
ENSG00000166603	8.37939	0.0172315	0.120031	1.55442	0.120084	NA	1.08744	0.699581	MC4R
ENSG00000214193	341.995	0.0172265	0.0590649	1.62469	0.104229	0.762629	0.201831	0.124228	SH3D21
ENSG00000108551	447.052	0.0172224	0.0688109	1.49977	0.133674	0.809108	0.282484	0.188351	RASD1
ENSG00000174827	13.2919	0.0172067	0.10385	1.49759	0.134241	0.809108	0.779951	0.520805	PDZK1
ENSG00000142185	13.2027	0.0171531	0.112404	1.52743	0.126653	0.796956	0.944083	0.618084	TRPM2
ENSG00000170500	2796.64	0.0171321	0.0524788	1.76369	0.0777839	0.704771	0.159382	0.0903682	LONRF2
ENSG00000137177	1373.93	0.0171227	0.0510525	1.80128	0.0716589	0.685345	0.151241	0.0839633	KIF13A
ENSG00000131620	4.40426	0.0171159	0.174706	1.65664	0.0975928	NA	2.39078	1.44316	ANO1
ENSG00000163428	1517.51	0.0171087	0.0565928	1.66488	0.0959364	0.743834	0.185528	0.111436	LRRC58
ENSG00000135763	583.364	0.0170971	0.0593528	1.61064	0.107258	0.766076	0.205077	0.127326	URB2
ENSG00000129038	262.704	0.0170912	0.0698686	1.48425	0.137742	0.815589	0.294061	0.198121	LOXL1
ENSG00000198874	1106.21	0.0170846	0.049991	1.82832	0.0675022	0.672938	0.145612	0.0796424	TYW1
ENSG00000072840	373.046	0.0170825	0.06095	1.58302	0.113418	0.774702	0.217219	0.137218	EVC
ENSG00000245888	4.81495	0.0170578	0.140116	1.59173	0.111445	NA	1.49594	0.93982	NSMCE1-DT
ENSG00000188004	46.9711	0.0170445	0.0957135	1.46139	0.143909	0.822902	0.637795	0.436431	SNHG28
ENSG00000131323	2210.04	0.0170338	0.0467347	1.92327	0.054446	0.625444	0.129133	0.0671425	TRAF3
ENSG00000171044	194.477	0.0170253	0.0633669	1.54469	0.122421	0.791234	0.237011	0.153436	XKR6
ENSG00000140557	5526.24	0.0170221	0.0427447	2.05618	0.0397649	0.561569	0.110944	0.0539562	ST8SIA2
ENSG00000272356	425.794	0.0169974	0.0565063	1.65868	0.0971807	0.744448	0.185836	0.112039	NA
ENSG00000215347	3.66345	0.0169853	0.151965	1.60822	0.107788	NA	1.76538	1.09773	NA
ENSG00000253992	7.05704	0.0169834	0.146771	1.5998	0.109642	NA	1.64526	1.02842	NA
ENSG00000226864	34.0329	0.0169659	0.0900378	1.44221	0.149242	0.828573	0.54603	0.378606	ATE1-AS1
ENSG00000198643	3.36286	0.0169583	0.171269	1.64316	0.10035	NA	2.29787	1.39845	FAM3D
ENSG00000145734	2160.03	0.0169382	0.0529432	1.73712	0.0823665	0.71734	0.16346	0.0940982	BDP1
ENSG00000279031	9.39305	0.0169367	0.114379	1.52603	0.127002	0.797028	0.990141	0.648834	NA
ENSG00000220412	4.09092	0.0169347	0.169594	1.63857	0.101303	NA	2.24775	1.37178	NA
ENSG00000270497	3.89597	0.0169276	0.157141	1.6145	0.10642	NA	1.89762	1.17536	NA
ENSG00000236475	10.2499	0.0169203	0.119279	1.54046	0.123449	0.794007	1.08547	0.704643	TRIM26BP
ENSG00000259314	61.953	0.0168714	0.0806641	1.43146	0.152299	0.831392	0.415726	0.290421	NA
ENSG00000051825	642.223	0.0168612	0.0552552	1.67595	0.0937483	0.741238	0.178577	0.106553	MPHOSPH9
ENSG00000279495	30.9313	0.0168591	0.094383	1.44987	0.147093	0.824271	0.620107	0.427697	NA
ENSG00000136444	993.531	0.0168577	0.0551964	1.67701	0.09354	0.741238	0.178219	0.106272	RSAD1
ENSG00000023191	2634.24	0.0168451	0.0455217	1.94809	0.0514044	0.61616	0.124219	0.0637646	RNH1
ENSG00000260400	172.283	0.0168243	0.0724999	1.45338	0.14612	0.824271	0.323615	0.222664	NA
ENSG00000202337	30.2633	0.0168232	0.0905294	1.43752	0.15057	0.829302	0.557302	0.387683	RNU6-8
ENSG00000162946	94.2665	0.0168171	0.0756782	1.43952	0.150002	0.829295	0.357686	0.248475	DISC1
ENSG00000156313	325.4	0.0168124	0.0632825	1.53217	0.12548	0.795639	0.238511	0.155669	RPGR
ENSG00000262112	70.4188	0.0168057	0.073585	1.44713	0.147859	0.824976	0.335177	0.231614	NA
ENSG00000239718	134.135	0.0167877	0.0700853	1.46571	0.142728	0.820741	0.299936	0.204635	HLTF-AS1
ENSG00000105605	3863.14	0.0167806	0.0531399	1.72017	0.0854018	0.724146	0.165756	0.0963602	CACNG7
ENSG00000066056	3.49727	0.0167795	0.169348	1.63259	0.102555	NA	2.25814	1.38316	TIE1
ENSG00000066926	813.728	0.0167706	0.0541663	1.69436	0.0901973	0.735242	0.172237	0.101653	FECH
ENSG00000137106	2163.12	0.016768	0.048574	1.84558	0.0649538	0.667072	0.139855	0.0757787	GRHPR
ENSG00000160145	2342.08	0.0167596	0.0572397	1.62647	0.103851	0.762627	0.192847	0.118568	KALRN
ENSG00000088340	56.3249	0.0167535	0.0820991	1.42497	0.154167	0.83364	0.436267	0.306159	FER1L4
ENSG00000165526	665.005	0.0167468	0.05527	1.66712	0.0954914	0.743184	0.179559	0.107706	RPUSD4
ENSG00000065600	1249.72	0.0167454	0.0549622	1.67395	0.0941407	0.741238	0.177552	0.106068	PACC1
ENSG00000141579	27.0482	0.0167436	0.106898	1.49227	0.135628	0.810341	0.853421	0.571895	ZNF750
ENSG00000249395	14.119	0.0167419	0.107542	1.49463	0.135011	0.810213	0.865816	0.579285	CASC9
ENSG00000178226	7.18351	0.0167317	0.122964	1.5431	0.122805	NA	1.16509	0.755032	PRSS36
ENSG00000179314	5064.88	0.0167067	0.0549709	1.67085	0.0947507	0.741472	0.177906	0.106476	WSCD1
ENSG00000249593	142.193	0.0166994	0.0682802	1.47394	0.140497	0.818594	0.283793	0.192539	NA
ENSG00000234608	1024.09	0.01669	0.0489425	1.82841	0.0674877	0.672938	0.142256	0.077803	MAPKAPK5-AS1
ENSG00000127603	9045.16	0.0166895	0.0536861	1.69975	0.0891783	0.731816	0.169799	0.0998964	MACF1
ENSG00000179772	4.57172	0.0166816	0.165895	1.6216	0.10489	NA	2.16296	1.33384	FOXS1
ENSG00000228857	3.88676	0.0166796	0.159816	1.60969	0.107466	NA	1.98973	1.23609	NA
ENSG00000013306	1687.1	0.0166749	0.0465641	1.90087	0.0573193	0.635094	0.130099	0.0684417	SLC25A39
ENSG00000183023	709.228	0.0166498	0.0667716	1.48397	0.137816	0.815589	0.270491	0.182275	SLC8A1
ENSG00000182600	67.9251	0.0166482	0.0759058	1.43015	0.152675	0.831902	0.362751	0.253646	SNORC
ENSG00000231702	24.3541	0.0166312	0.0928623	1.43613	0.150966	0.829587	0.600503	0.418141	NA
ENSG00000099381	1667.69	0.0166209	0.0553384	1.65618	0.0976845	0.745797	0.180998	0.109286	SETD1A
ENSG00000110719	20.8374	0.0166059	0.0925202	1.43409	0.151547	0.830376	0.59543	0.415197	TCIRG1
ENSG00000178021	3.6463	0.0165993	0.17025	1.62838	0.103444	NA	2.30883	1.41786	TSPYL6
ENSG00000205940	111.809	0.0165827	0.0675105	1.47343	0.140636	0.818594	0.278022	0.188691	NA
ENSG00000166974	4239.31	0.0165674	0.0468197	1.88419	0.0595399	0.64547	0.131928	0.0700186	MAPRE2
ENSG00000230701	8.79184	0.0165591	0.1152	1.5142	0.129975	0.802217	1.02051	0.673959	FBXW4P1
ENSG00000095574	422.94	0.0165587	0.0581829	1.59396	0.110945	0.769573	0.201317	0.1263	IKZF5
ENSG00000134539	11.1465	0.0165509	0.115197	1.51387	0.130059	0.802217	1.02077	0.674276	KLRD1
ENSG00000066084	3038.85	0.0165279	0.0520398	1.72883	0.0838393	0.721587	0.160837	0.0930322	DIP2B
ENSG00000145901	1842.97	0.0165263	0.0598818	1.56225	0.11823	0.78746	0.214283	0.137163	TNIP1
ENSG00000048828	1559.24	0.016525	0.0483343	1.83364	0.0667074	0.672567	0.139965	0.0763319	FAM120A
ENSG00000130307	15.622	0.0165192	0.103093	1.46914	0.141794	0.81954	0.788646	0.536806	USHBP1
ENSG00000089692	88.0795	0.016516	0.0734821	1.43216	0.152097	0.830953	0.338119	0.236089	LAG3
ENSG00000162989	127.283	0.0165141	0.108824	1.49073	0.136032	0.811334	0.898566	0.602768	KCNJ3
ENSG00000112851	2455.81	0.0165086	0.0500563	1.7816	0.0748143	0.699571	0.149451	0.0838858	ERBIN
ENSG00000168952	656.99	0.016507	0.0569863	1.61312	0.106719	0.766076	0.193204	0.119771	STXBP6
ENSG00000157578	33.9617	0.0165061	0.0912026	1.42627	0.15379	0.83364	0.576173	0.403971	LCA5L
ENSG00000189280	6.35328	0.0165042	0.141574	1.57187	0.11598	NA	1.55927	0.991981	GJB5
ENSG00000232825	51.0664	0.0165041	0.0868777	1.41681	0.156539	0.838287	0.508331	0.358786	PLPPR5-AS1
ENSG00000061656	15.7975	0.016499	0.106568	1.48177	0.138402	0.816939	0.855654	0.577455	SPAG4
ENSG00000269313	28.5191	0.0164975	0.0930403	1.43131	0.152342	0.831409	0.6071	0.424158	MAGIX
ENSG00000267419	131.797	0.0164967	0.0660709	1.48128	0.138533	0.816941	0.26593	0.179528	ZNF56P
ENSG00000134363	199.456	0.0164953	0.0901432	1.42306	0.154717	0.835102	0.559228	0.392974	FST
ENSG00000196132	1978.62	0.0164709	0.0604169	1.54992	0.121162	0.789058	0.218935	0.141256	MYT1
ENSG00000140465	41.4207	0.0164676	0.0834939	1.41184	0.157996	0.839551	0.460479	0.326154	CYP1A1
ENSG00000185760	28.0747	0.0164649	0.0994403	1.45283	0.14627	0.824271	0.721987	0.496951	KCNQ5
ENSG00000171443	95.4449	0.0164637	0.0713861	1.43961	0.149976	0.829295	0.317021	0.220212	ZNF524
ENSG00000279089	24.1758	0.0164628	0.0922951	1.42763	0.153398	0.833411	0.595439	0.417082	NA
ENSG00000106066	19.4955	0.0164459	0.10326	1.467	0.142377	0.820317	0.794248	0.541411	CPVL
ENSG00000143603	503.227	0.0164431	0.0633644	1.50733	0.131725	0.806238	0.243046	0.161242	KCNN3
ENSG00000261150	18.7143	0.0164423	0.104762	1.47269	0.140833	0.818594	0.822995	0.558836	EPPK1
ENSG00000257831	44.329	0.0164415	0.0797338	1.41189	0.157982	0.839551	0.411522	0.291468	NA
ENSG00000125755	3777.96	0.0164386	0.0465371	1.88296	0.0597051	0.645553	0.131185	0.0696693	SYMPK
ENSG00000231365	101.606	0.0164262	0.0733734	1.42782	0.153344	0.833339	0.33821	0.236872	WARS2-AS1
ENSG00000279219	7.92295	0.0164189	0.12398	1.53313	0.125244	NA	1.19856	0.781773	NA
ENSG00000186340	393.894	0.0164117	0.0669285	1.46821	0.142047	0.820235	0.274667	0.187077	THBS2
ENSG00000132481	48.7034	0.0163908	0.0813819	1.40824	0.159061	0.840792	0.43354	0.30786	TRIM47
ENSG00000109919	2187.89	0.0163746	0.0478403	1.83672	0.0662507	0.669774	0.138213	0.07525	MTCH2
ENSG00000100156	35.4149	0.0163636	0.0887791	1.41433	0.157265	0.838461	0.540722	0.382317	SLC16A8
ENSG00000198208	1299.8	0.016336	0.0519214	1.71683	0.08601	0.724146	0.161446	0.094037	RPS6KL1
ENSG00000105404	2544.88	0.0163252	0.0493358	1.78775	0.0738163	0.694664	0.146566	0.0819832	RABAC1
ENSG00000262096	51.8455	0.0163242	0.0796548	1.40626	0.159646	0.841855	0.412548	0.293365	NA
ENSG00000262732	164.72	0.0163183	0.0667415	1.4642	0.14314	0.821757	0.274036	0.187158	NA
ENSG00000244585	2.07506	0.0163065	0.187807	1.67825	0.0932991	NA	3.06935	1.8289	NA
ENSG00000108840	5952.11	0.0163007	0.0459838	1.8898	0.0587852	0.641921	0.129146	0.0683387	HDAC5
ENSG00000164938	1503.18	0.0162775	0.0506763	1.74573	0.0808581	0.712248	0.154469	0.0884838	TP53INP1
ENSG00000236432	33.0974	0.0162761	0.0871166	1.40726	0.15935	0.841286	0.517027	0.3674	MFF-DT
ENSG00000277740	13.5375	0.0162672	0.100882	1.45079	0.146838	0.824271	0.755146	0.520506	NA
ENSG00000141837	1060.72	0.0162653	0.0586927	1.56381	0.117862	0.786614	0.207717	0.132827	CACNA1A
ENSG00000247570	2.62695	0.016264	0.175327	1.63068	0.102958	NA	2.53316	1.55344	NA
ENSG00000272795	5.28304	0.016262	0.143553	1.5652	0.117536	NA	1.61849	1.03405	NA
ENSG00000276251	5.88323	0.0162599	0.129752	1.53967	0.123642	NA	1.32208	0.85868	NA
ENSG00000148459	146.498	0.0162542	0.0659333	1.46766	0.142196	0.820317	0.267439	0.182221	PDSS1
ENSG00000197813	36.2605	0.0162524	0.0853271	1.40355	0.160452	0.841927	0.490876	0.349738	NA
ENSG00000203288	100.418	0.0162445	0.0717813	1.42533	0.154061	0.83364	0.323963	0.22729	TDRKH-AS1
ENSG00000104321	2.07633	0.0162371	0.187119	1.67355	0.0942188	NA	3.05073	1.82291	TRPA1
ENSG00000109805	1280.35	0.0162295	0.0546326	1.64224	0.100541	0.754792	0.179394	0.109238	NCAPG
ENSG00000279117	591.101	0.0162123	0.0591939	1.5515	0.120781	0.787732	0.211983	0.136631	NA
ENSG00000283525	3.39	0.0161977	0.156335	1.58449	0.113082	NA	1.93869	1.22354	NA
ENSG00000153107	1180.73	0.0161871	0.0535218	1.66485	0.0959423	0.743834	0.17248	0.103601	ANAPC1
ENSG00000024862	167.126	0.0161442	0.0704216	1.42712	0.153546	0.833559	0.311422	0.218218	CCDC28A
ENSG00000135472	1350.23	0.0161385	0.0533172	1.66597	0.0957184	0.743781	0.171535	0.102964	FAIM2
ENSG00000233558	137.279	0.0161188	0.072213	1.41625	0.156703	0.838303	0.330144	0.233112	LOC100287430
ENSG00000225798	79.507	0.016112	0.0741	1.40806	0.159113	0.840792	0.350515	0.248934	NA
ENSG00000213318	2.19261	0.0160564	0.182962	1.65124	0.0986898	NA	2.88922	1.74973	RPS4Y1P1
ENSG00000105186	792.229	0.016054	0.0502648	1.7391	0.082017	0.716403	0.153549	0.0882919	ANKRD27
ENSG00000110046	991.32	0.0160515	0.0538296	1.64688	0.099582	0.752466	0.175503	0.106566	ATG2A
ENSG00000251008	2.78146	0.0160362	0.181173	1.64362	0.100254	NA	2.81183	1.71075	LTO1P1
ENSG00000175806	402.58	0.0160338	0.0623293	1.49325	0.135372	0.810213	0.238663	0.159828	MSRA
ENSG00000215270	6.18633	0.0160293	0.137861	1.54554	0.122215	NA	1.50536	0.973999	NA
ENSG00000213399	74.0929	0.0160215	0.0720916	1.41141	0.158123	0.839551	0.33018	0.233936	RPS2P17
ENSG00000012822	1431.92	0.0160136	0.0514169	1.70431	0.0883226	0.730303	0.160638	0.0942541	CALCOCO1
ENSG00000234719	8.36603	0.0159703	0.125438	1.51803	0.129007	NA	1.24761	0.821862	NPIPB2
ENSG00000187240	694.367	0.0159588	0.0538255	1.63967	0.101074	0.756231	0.176193	0.107456	DYNC2H1
ENSG00000277159	21.0898	0.0159498	0.0957384	1.41846	0.156057	0.837454	0.66984	0.472231	NA
ENSG00000188375	248.029	0.0159439	0.0657867	1.44972	0.147137	0.824271	0.269629	0.185987	H3-5
ENSG00000270876	8.06798	0.0159424	0.114894	1.48859	0.136597	NA	1.03833	0.697525	NA
ENSG00000110881	1434.5	0.0159384	0.0730924	1.40247	0.160776	0.842632	0.341976	0.243839	ASIC1
ENSG00000203392	4.4352	0.015936	0.146573	1.55664	0.119557	NA	1.71094	1.09913	NA
ENSG00000271904	11.9129	0.0159328	0.107633	1.46358	0.143308	0.821757	0.896157	0.612303	NA
ENSG00000065717	445.91	0.0159298	0.0635265	1.47197	0.141029	0.819037	0.249858	0.169744	TLE2
ENSG00000110090	176.11	0.0159097	0.0673355	1.4344	0.151459	0.830115	0.284315	0.198212	CPT1A
ENSG00000174950	4.62982	0.0158996	0.152342	1.56515	0.117548	NA	1.85814	1.18719	CD164L2
ENSG00000268886	23.2525	0.0158693	0.0925259	1.40389	0.160352	0.841927	0.61521	0.438219	NA
ENSG00000160294	2778.41	0.0158688	0.0456089	1.86659	0.0619585	0.655395	0.129535	0.0693964	MCM3AP
ENSG00000237938	258.245	0.0158618	0.0584072	1.53951	0.123679	0.79412	0.209283	0.135941	NA
ENSG00000258651	61.1268	0.0158448	0.0819366	1.38215	0.166926	0.848855	0.451117	0.326388	SEC23A-AS1
ENSG00000250910	374.954	0.0158421	0.0577577	1.54945	0.121273	0.789272	0.20461	0.132053	MAP9-AS1
ENSG00000261499	8.49005	0.0158399	0.12584	1.51342	0.130174	NA	1.26169	0.833669	NA
ENSG00000256955	5.09748	0.0158323	0.161986	1.5813	0.11381	NA	2.13609	1.35085	NA
ENSG00000086758	9050.59	0.0158242	0.0509276	1.70196	0.0887634	0.731649	0.159008	0.0934264	HUWE1
ENSG00000278002	5.60371	0.0158186	0.129649	1.52078	0.128316	NA	1.34125	0.881948	NA
ENSG00000046651	553.69	0.0158058	0.0548573	1.6043	0.108649	0.766076	0.184304	0.114882	OFD1
ENSG00000174437	9510.8	0.0157942	0.0432509	1.94115	0.0522404	0.618329	0.118518	0.0610556	ATP2A2
ENSG00000272079	8.23039	0.0157824	0.118195	1.49166	0.135787	NA	1.1101	0.744201	NA
ENSG00000104093	2802.42	0.0157543	0.0465053	1.82764	0.0676032	0.672938	0.134733	0.0737195	DMXL2
ENSG00000262484	18.011	0.0157304	0.102697	1.43664	0.150821	0.829497	0.807272	0.561918	CCER2
ENSG00000223668	27.4408	0.015729	0.0872661	1.38335	0.166557	0.848177	0.531777	0.384412	EEF1A1P24
ENSG00000225099	5.80104	0.0157287	0.129567	1.51673	0.129336	NA	1.34389	0.886049	NA
ENSG00000261644	21.509	0.0157216	0.091909	1.39566	0.162817	0.844984	0.608503	0.435996	NA
ENSG00000047410	5020.42	0.0157081	0.0480002	1.77676	0.0756086	0.701322	0.142976	0.0804701	TPR
ENSG00000140992	2637.33	0.0157067	0.0422926	1.96811	0.0490551	0.603369	0.114517	0.0581865	PDPK1
ENSG00000261094	24.9676	0.0157063	0.0914865	1.39366	0.16342	0.845692	0.601649	0.431704	NA
ENSG00000112559	863.688	0.0156998	0.0762843	1.37992	0.167611	0.850215	0.381582	0.276524	MDFI
ENSG00000186088	11.1508	0.0156949	0.106532	1.44989	0.14709	0.824271	0.883018	0.609025	GSAP
ENSG00000240540	12.0998	0.0156894	0.108923	1.45836	0.144741	0.823605	0.930103	0.637773	RPL3P9
ENSG00000196151	321.379	0.0156531	0.0567656	1.55358	0.120286	0.78746	0.199024	0.128107	WDSUB1
ENSG00000229587	13.2751	0.0156411	0.114067	1.47352	0.140611	0.818594	1.03354	0.701411	NA
ENSG00000167619	891.679	0.0156387	0.0552061	1.58371	0.113259	0.774267	0.188082	0.11876	TMEM145
ENSG00000182950	7.09609	0.0156169	0.122287	1.49541	0.134808	NA	1.19927	0.801965	ODF3L1
ENSG00000155313	749.619	0.0156163	0.0563958	1.55786	0.119266	0.78746	0.196676	0.126247	USP25
ENSG00000121316	5.33386	0.0156101	0.145743	1.54129	0.123245	NA	1.71368	1.11185	PLBD1
ENSG00000038382	6502.35	0.0156009	0.0470214	1.79811	0.0721594	0.686762	0.138328	0.0769296	TRIO
ENSG00000178096	200.497	0.0155918	0.0661071	1.42479	0.154219	0.833684	0.276564	0.194109	BOLA1
ENSG00000141252	2240	0.0155911	0.0465645	1.81186	0.0700077	0.679748	0.135967	0.0750426	VPS53
ENSG00000234450	5.83756	0.0155911	0.129084	1.50973	0.131112	NA	1.34048	0.887891	RPL26P23
ENSG00000220370	3.36034	0.0155878	0.160959	1.56945	0.116542	NA	2.13092	1.35774	NA
ENSG00000101306	12.0334	0.0155836	0.109275	1.45523	0.145605	0.824271	0.940847	0.646527	MYLK2
ENSG00000164125	9.18066	0.0155677	0.121736	1.49191	0.135723	0.810671	1.19018	0.79776	GASK1B
ENSG00000272510	21.5132	0.0155665	0.094198	1.39698	0.162418	0.844852	0.65307	0.467485	NA
ENSG00000241158	39.4356	0.0155589	0.0897145	1.38196	0.166984	0.848855	0.57548	0.416423	ADAMTS9-AS1
ENSG00000145248	42.4411	0.0155575	0.0839892	1.36998	0.170694	0.855497	0.485812	0.354613	SLC10A4
ENSG00000039139	34.0156	0.0155501	0.0856858	1.37215	0.170016	0.854153	0.511322	0.372642	DNAH5
ENSG00000228330	4.39321	0.01555	0.135789	1.52104	0.12825	NA	1.48678	0.977474	NA
ENSG00000109927	288.114	0.0155358	0.0642296	1.43864	0.150254	0.829302	0.260233	0.180889	TECTA
ENSG00000242660	35.395	0.0155334	0.0840243	1.36888	0.171036	0.855682	0.486821	0.355634	NA
ENSG00000280273	171.748	0.0155313	0.0623939	1.45854	0.144692	0.823552	0.244413	0.167574	NA
ENSG00000269489	6.20006	0.0155089	0.119134	1.4826	0.138181	NA	1.14007	0.768971	NA
ENSG00000259607	27.3776	0.0154927	0.090375	1.38101	0.167276	0.849525	0.588243	0.425952	NA
ENSG00000196890	24.5863	0.0154804	0.0916164	1.38439	0.166239	0.84785	0.609828	0.440503	H2BC26
ENSG00000263809	10.464	0.0154789	0.107047	1.44289	0.14905	0.827732	0.900682	0.624219	NA
ENSG00000237737	136.271	0.01547	0.0654858	1.42247	0.154891	0.835118	0.272243	0.191388	DCTN1-AS1
ENSG00000267353	41.788	0.0154462	0.0817191	1.36276	0.172959	0.857066	0.455655	0.334363	NA
ENSG00000244705	17.7181	0.0154456	0.0941652	1.39176	0.163994	0.845692	0.65589	0.471265	RPLP0P10
ENSG00000274627	20.5813	0.0154428	0.0973575	1.40379	0.160383	0.841927	0.714727	0.509143	NA
ENSG00000124486	5189.01	0.0154386	0.0462389	1.80925	0.0704123	0.681028	0.135133	0.07469	USP9X
ENSG00000263307	2.52431	0.0154361	0.173456	1.59771	0.110109	NA	2.59124	1.62185	NA
ENSG00000095585	8.17766	0.0154355	0.120309	1.48253	0.1382	NA	1.16685	0.787068	BLNK
ENSG00000226007	40.5747	0.0154291	0.0804122	1.36166	0.173305	0.857066	0.438148	0.321775	NA
ENSG00000237672	5.9476	0.0154142	0.127023	1.49755	0.134249	NA	1.30578	0.871941	NA
ENSG00000167077	16.3852	0.0154098	0.0987603	1.40794	0.15915	0.840792	0.742193	0.52715	MEI1
ENSG00000259362	5.61658	0.015396	0.129157	1.50128	0.133282	NA	1.35152	0.900246	LOC101929457
ENSG00000272941	173.856	0.0153948	0.0624751	1.4483	0.147534	0.824656	0.246525	0.170217	NA
ENSG00000184459	2.25863	0.0153848	0.188114	1.661	0.0967134	NA	3.32369	2.00102	BPIFC
ENSG00000174485	642.547	0.0153824	0.0529953	1.61277	0.106795	0.766076	0.17524	0.108658	DENND4A
ENSG00000144401	521.373	0.0153684	0.0529167	1.61349	0.106639	0.766076	0.174835	0.108359	METTL21A
ENSG00000237854	171.623	0.0153659	0.0650622	1.41959	0.155726	0.836551	0.269555	0.189882	NA
ENSG00000259797	2.09139	0.0153495	0.1739	1.59636	0.110409	NA	2.62391	1.64369	NA
ENSG00000261559	45.9463	0.0152991	0.077445	1.35691	0.174809	0.858667	0.402013	0.29627	NA
ENSG00000154783	1138.05	0.0152981	0.0745786	1.36239	0.173074	0.857066	0.367681	0.26988	FGD5
ENSG00000170681	134.802	0.0152953	0.066103	1.40609	0.159698	0.841855	0.279912	0.199072	CAVIN4
ENSG00000213693	15.7745	0.0152887	0.0963493	1.39338	0.163504	0.845692	0.700507	0.502738	SEC14L1P1
ENSG00000005243	21.5169	0.0152702	0.0999858	1.40696	0.159438	0.841532	0.769981	0.547264	COPZ2
ENSG00000197724	4752.63	0.0152682	0.0424322	1.92565	0.0541477	0.624873	0.117196	0.0608605	PHF2
ENSG00000241464	4.12276	0.0152663	0.148818	1.53187	0.125554	NA	1.81693	1.18608	NA
ENSG00000148600	735.361	0.0152609	0.055971	1.53852	0.12392	0.794676	0.19672	0.127863	CDHR1
ENSG00000174917	535.697	0.0152579	0.0545919	1.56647	0.117238	0.785141	0.187005	0.11938	MICOS13
ENSG00000250332	10.0201	0.015254	0.108774	1.43961	0.149977	0.829295	0.942766	0.654875	NA
ENSG00000108984	798.62	0.0152418	0.0520631	1.62382	0.104414	0.76311	0.17028	0.104864	MAP2K6
ENSG00000189079	1363.65	0.0152387	0.0472314	1.76011	0.0783896	0.705478	0.141633	0.0804682	ARID2
ENSG00000166856	9.07534	0.015236	0.108154	1.43666	0.150814	0.829497	0.931119	0.648114	GPR182
ENSG00000170271	469.028	0.0152315	0.052833	1.60414	0.108682	0.766076	0.175355	0.109314	FAXDC2
ENSG00000276728	26.7827	0.0152239	0.0882106	1.36289	0.172918	0.857066	0.558769	0.409989	NA
ENSG00000234136	60.8008	0.0152197	0.0735953	1.36086	0.173557	0.857066	0.357602	0.262776	NA
ENSG00000246596	82.1943	0.0152047	0.0708217	1.37072	0.170461	0.854923	0.327648	0.239033	NA
ENSG00000230534	55.7923	0.0152035	0.0731358	1.36143	0.173378	0.857066	0.352681	0.259052	NA
ENSG00000119414	1426.92	0.0151965	0.0469538	1.76514	0.0775406	0.704239	0.140376	0.0795268	PPP6C
ENSG00000165507	74.5901	0.0151877	0.0738527	1.3583	0.174367	0.858342	0.360968	0.265749	DEPP1
ENSG00000086205	65.0587	0.0151789	0.0747837	1.35533	0.175314	0.860162	0.371806	0.274329	FOLH1
ENSG00000283541	5.79263	0.0151691	0.128958	1.49071	0.136038	NA	1.35843	0.911266	LOC101930090
ENSG00000279135	7.78719	0.0151631	0.125033	1.48193	0.138359	NA	1.27584	0.860931	NA
ENSG00000205740	18.3569	0.0151582	0.0955911	1.38489	0.166085	0.84749	0.690241	0.498407	NA
ENSG00000165476	1741.67	0.0151525	0.0514223	1.63253	0.102569	0.759947	0.166877	0.10222	REEP3
ENSG00000225282	5.47656	0.0151508	0.13458	1.50096	0.133367	NA	1.48214	0.987466	NA
ENSG00000259201	56.7642	0.0151334	0.0792198	1.34691	0.178008	0.861758	0.427513	0.317402	NA
ENSG00000166482	1170.91	0.0151265	0.0540156	1.56831	0.116808	0.78406	0.184127	0.117404	MFAP4
ENSG00000255836	45.0535	0.0151204	0.0907858	1.36592	0.171963	0.856042	0.604834	0.442803	LOC100419928
ENSG00000173706	1416.62	0.0151109	0.0501868	1.66186	0.0965411	0.743874	0.159531	0.0959956	HEG1
ENSG00000255618	34.8692	0.0151079	0.0838286	1.34834	0.177549	0.861758	0.492664	0.365385	NA
ENSG00000261840	83.6889	0.0151068	0.0705584	1.36621	0.171872	0.856042	0.326154	0.238728	LOC730183
ENSG00000279744	33.9559	0.0150975	0.0817799	1.34561	0.178427	0.861758	0.463117	0.344168	NA
ENSG00000198774	68.9865	0.0150729	0.0805588	1.34378	0.179018	0.861758	0.446575	0.332326	RASSF9
ENSG00000117281	24.3847	0.0150641	0.0966931	1.38516	0.166005	0.84749	0.71362	0.515191	CD160
ENSG00000130876	104.357	0.0150607	0.069176	1.37059	0.170502	0.854923	0.312516	0.228015	SLC7A10
ENSG00000144535	820.869	0.0150485	0.0497612	1.66822	0.0952716	0.743118	0.157399	0.0943516	DIS3L2
ENSG00000155275	255.592	0.0150367	0.0586278	1.47485	0.140252	0.818594	0.218711	0.148294	TRMT44
ENSG00000105220	5659.21	0.0150056	0.0441449	1.84154	0.0655419	0.667072	0.12681	0.0688608	GPI
ENSG00000128266	3523.55	0.0149957	0.0464335	1.76391	0.0777464	0.704771	0.138772	0.0786726	GNAZ
ENSG00000226450	33.9479	0.014994	0.0884698	1.35314	0.176012	0.861233	0.568572	0.420188	CYP2D8P
ENSG00000176840	49.0947	0.0149939	0.0799091	1.33966	0.180355	0.863462	0.439151	0.327807	MIR7-3HG
ENSG00000175536	98.8343	0.0149931	0.0656386	1.39051	0.164373	0.845692	0.279017	0.200657	LIPT2
ENSG00000031081	272.045	0.0149926	0.0637217	1.40771	0.159216	0.840792	0.261616	0.185845	ARHGAP31
ENSG00000061337	2210.01	0.0149914	0.0544257	1.54837	0.121532	0.78946	0.18808	0.121469	LZTS1
ENSG00000236540	80.0701	0.014984	0.069628	1.36353	0.172716	0.856991	0.318072	0.233271	NA
ENSG00000188559	1076.08	0.0149502	0.0486042	1.69281	0.0904923	0.736298	0.151232	0.089338	RALGAPA2
ENSG00000145088	57.3429	0.0149406	0.0781494	1.33741	0.18109	0.863462	0.416815	0.311659	EAF2
ENSG00000163710	143.073	0.0149363	0.0682916	1.36815	0.171266	0.855885	0.305165	0.22305	PCOLCE2
ENSG00000283036	6.56855	0.0149342	0.125146	1.4718	0.141075	NA	1.28869	0.875586	LINC01988
ENSG00000205116	11.5025	0.0149222	0.11556	1.44682	0.147948	0.824976	1.0913	0.754278	TMEM88B
ENSG00000080608	405.529	0.0149166	0.0536796	1.55842	0.119134	0.78746	0.183553	0.117782	PUM3
ENSG00000131797	199.248	0.0149062	0.0617591	1.4229	0.154766	0.835102	0.245498	0.172534	CLUHP3
ENSG00000232396	4.61356	0.0149016	0.159029	1.5373	0.12422	NA	2.1454	1.39556	NA
ENSG00000226438	48.2029	0.0148941	0.0852036	1.34047	0.180093	0.863462	0.518126	0.386526	NA
ENSG00000278416	60.0784	0.014887	0.0749722	1.3388	0.180635	0.863462	0.378326	0.282585	NA
ENSG00000251417	6.30263	0.0148571	0.12501	1.46795	0.142117	NA	1.28936	0.878338	NA
ENSG00000248626	40.888	0.0148494	0.0799613	1.33225	0.182777	0.863589	0.442423	0.332086	NA
ENSG00000274751	11.7213	0.0148486	0.0990979	1.38541	0.165926	0.84749	0.766093	0.55297	NA
ENSG00000259959	211.27	0.0148406	0.0592947	1.45025	0.146988	0.824271	0.225858	0.155737	NA
ENSG00000226723	26.446	0.0148336	0.0888869	1.34701	0.177978	0.861758	0.579476	0.430196	NA
ENSG00000105737	4242.67	0.0148245	0.0481574	1.69486	0.0901028	0.735242	0.149482	0.0881974	GRIK5
ENSG00000262884	56.1753	0.0148232	0.0784131	1.33108	0.183162	0.86402	0.422198	0.317184	LOC101927911
ENSG00000240776	10.2674	0.0148232	0.110214	1.42578	0.153932	0.83364	0.987051	0.692289	RPS10P4
ENSG00000108055	4427.71	0.0148183	0.0432263	1.85703	0.0633065	0.66065	0.123251	0.0663697	SMC3
ENSG00000136738	999.412	0.0147995	0.0456631	1.77135	0.076503	0.702823	0.135814	0.0766727	STAM
ENSG00000196152	210.497	0.0147926	0.0600847	1.43575	0.151072	0.829587	0.232705	0.162079	ZNF79
ENSG00000269502	3.41865	0.0147922	0.157689	1.52961	0.126113	NA	2.11478	1.38256	DMRTC1
ENSG00000177042	408.121	0.0147776	0.0543295	1.53283	0.125317	0.795639	0.189205	0.123435	TMEM80
ENSG00000112473	4664.38	0.0147741	0.0469473	1.72752	0.0840738	0.722693	0.142955	0.0827515	SLC39A7
ENSG00000196367	3035.49	0.0147587	0.0505422	1.62145	0.104922	0.763187	0.164268	0.101309	TRRAP
ENSG00000153933	531.033	0.0147569	0.049792	1.64164	0.100664	0.755156	0.159649	0.0972493	DGKE
ENSG00000172476	75.0867	0.0147482	0.0694975	1.34994	0.177036	0.861335	0.31966	0.236797	RAB40A
ENSG00000111860	625.622	0.0147413	0.0583564	1.45679	0.145173	0.824271	0.219385	0.150595	CEP85L
ENSG00000223723	22.8986	0.0147397	0.0892713	1.34387	0.178991	0.861758	0.588337	0.437793	NA
ENSG00000143341	93.5285	0.0147117	0.074794	1.32942	0.18371	0.865467	0.378789	0.284929	HMCN1
ENSG00000259200	2.83217	0.0147094	0.173973	1.57584	0.115063	NA	2.74255	1.74037	LOC105370802
ENSG00000162746	21.3658	0.0147014	0.0909901	1.3478	0.177723	0.861758	0.619268	0.459466	FCRLB
ENSG00000277200	298.3	0.0147001	0.0587963	1.44704	0.147886	0.824976	0.223239	0.154273	CCDC92B
ENSG00000247982	6.63395	0.014695	0.124079	1.45833	0.14475	NA	1.27706	0.875698	LINC00926
ENSG00000116703	3.10047	0.0146886	0.165472	1.54584	0.122143	NA	2.39488	1.54924	PDC
ENSG00000125084	3.895	0.0146829	0.167563	1.55207	0.120645	NA	2.47585	1.59519	WNT1
ENSG00000181195	29.6094	0.0146827	0.0836508	1.32736	0.184391	0.865467	0.498694	0.375705	PENK
ENSG00000103479	2284.72	0.0146809	0.045056	1.78079	0.074947	0.700234	0.133301	0.0748551	RBL2
ENSG00000129566	418.81	0.0146714	0.054195	1.52686	0.126796	0.796956	0.189158	0.123887	TEP1
ENSG00000174450	4.38173	0.0146567	0.149005	1.50524	0.132263	NA	1.87158	1.24338	GOLGA6L2
ENSG00000227525	29.3333	0.0146398	0.0876498	1.33439	0.182078	0.863462	0.563319	0.422156	RPL7P6
ENSG00000127946	3558.73	0.0146378	0.0407498	1.93214	0.0533421	0.62172	0.112405	0.0581765	HIP1
ENSG00000259006	93.0674	0.0146372	0.0694689	1.34332	0.179168	0.861758	0.320735	0.238763	NA
ENSG00000155666	81.8295	0.014636	0.0699013	1.34117	0.179867	0.863265	0.325246	0.24251	KDM8
ENSG00000156218	13.9173	0.0146289	0.1068	1.40531	0.15993	0.841855	0.925367	0.658481	ADAMTSL3
ENSG00000228237	53.1256	0.0146284	0.0756209	1.3233	0.185735	0.866623	0.389994	0.294713	EFCAB14-AS1
ENSG00000143179	2044.75	0.0146237	0.0506988	1.60538	0.10841	0.766076	0.166254	0.103561	UCK2
ENSG00000099769	20.4441	0.0146196	0.0968175	1.36624	0.171863	0.856042	0.729199	0.533726	IGFALS
ENSG00000183763	259.114	0.0146046	0.0571789	1.46517	0.142874	0.820938	0.211564	0.144396	TRAIP
ENSG00000230825	4.36865	0.014603	0.144314	1.49378	0.135234	NA	1.75041	1.1718	LINC03016
ENSG00000189420	18.3196	0.0145908	0.0915782	1.34484	0.178678	0.861758	0.632649	0.470428	ZFP92
ENSG00000255964	5.64143	0.0145795	0.122614	1.44952	0.147193	NA	1.25123	0.863205	HSPD1P12
ENSG00000142627	1954.35	0.0145666	0.0734376	1.32433	0.185395	0.866497	0.364982	0.275598	EPHA2
ENSG00000214357	1446.33	0.0145652	0.0597911	1.42297	0.154744	0.835102	0.232538	0.163417	NEURL1B
ENSG00000270956	10.7765	0.0145647	0.103135	1.38882	0.164887	0.846468	0.854358	0.615168	NA
ENSG00000102096	240.299	0.0145627	0.0630091	1.3855	0.1659	0.84749	0.259871	0.187564	PIM2
ENSG00000196748	2.27267	0.0145371	0.183419	1.61713	0.105851	NA	3.28273	2.02997	CLPSL2
ENSG00000249476	2.04408	0.0145298	0.182469	1.61146	0.107079	NA	3.22729	2.00271	LOC285638
ENSG00000183379	38.8434	0.0145236	0.0838595	1.31986	0.18688	0.866623	0.505138	0.382719	SYNDIG1L
ENSG00000273013	54.8359	0.0145123	0.0745564	1.31868	0.187275	0.866712	0.378866	0.287307	NA
ENSG00000223756	448.454	0.0145123	0.0530354	1.53869	0.12388	0.794676	0.182467	0.118586	TSSC2
ENSG00000106128	6.58271	0.0144953	0.115235	1.4264	0.153753	NA	1.10129	0.772079	GHRHR
ENSG00000254459	8.63841	0.0144901	0.115279	1.42628	0.153786	0.83364	1.1024	0.77292	NA
ENSG00000260613	3.36898	0.01447	0.144784	1.48851	0.136616	NA	1.77265	1.19089	LOC105377205
ENSG00000117724	4469.85	0.0144685	0.0566358	1.46364	0.143291	0.821757	0.208686	0.14258	CENPF
ENSG00000108679	2945.92	0.0144567	0.0497931	1.61467	0.106383	0.766076	0.161825	0.100222	LGALS3BP
ENSG00000077092	41.8393	0.0144342	0.0825128	1.31319	0.189119	0.868205	0.486552	0.370511	RARB
ENSG00000180357	6391.65	0.0144306	0.0461299	1.72194	0.0850795	0.724146	0.140592	0.0816471	ZNF609
ENSG00000280287	112.895	0.0144278	0.0649145	1.35926	0.174065	0.857723	0.278549	0.204928	NA
ENSG00000174332	21.4724	0.0144057	0.0913633	1.33557	0.181689	0.863462	0.633639	0.474432	GLIS1
ENSG00000228830	1930.2	0.0143998	0.0433612	1.81349	0.069756	0.679748	0.126171	0.0695738	NA
ENSG00000283443	26.391	0.0143938	0.0864286	1.31931	0.187065	0.866623	0.548763	0.415947	LOC121676924
ENSG00000136874	288.924	0.0143896	0.0546338	1.49438	0.135076	0.810213	0.194663	0.130263	STX17
ENSG00000163069	3320.73	0.0143852	0.0417007	1.87285	0.0610892	0.652253	0.11809	0.0630535	SGCB
ENSG00000250490	3.52922	0.0143832	0.156613	1.50965	0.131134	NA	2.12497	1.4076	LINC02145
ENSG00000213152	3.59618	0.0143579	0.148518	1.49068	0.136045	NA	1.88335	1.26341	RPL7AP60
ENSG00000130475	870.563	0.0143428	0.0481363	1.65143	0.0986507	0.749602	0.152616	0.0924143	FCHO1
ENSG00000071243	393.196	0.014339	0.0558807	1.46654	0.1425	0.820317	0.204197	0.139237	ING3
ENSG00000154310	1438.78	0.0143301	0.053485	1.51318	0.130233	0.802765	0.187061	0.123621	TNIK
ENSG00000253893	6.89152	0.0143237	0.127737	1.44872	0.147416	NA	1.37359	0.94814	NA
ENSG00000149328	901.814	0.0143141	0.0593759	1.40982	0.158593	0.839743	0.23159	0.16427	GLB1L2
ENSG00000175445	293.702	0.0143121	0.095016	1.34523	0.178552	0.861758	0.703834	0.523208	LPL
ENSG00000261236	1877.8	0.0143115	0.0490235	1.62282	0.104628	0.763187	0.158151	0.0974546	BOP1
ENSG00000132561	35.1458	0.0143109	0.0905638	1.32831	0.184076	0.865467	0.621741	0.468069	MATN2
ENSG00000117155	849.863	0.0143101	0.0547757	1.48495	0.137557	0.815589	0.196367	0.132238	SSX2IP
ENSG00000186081	41.0148	0.0143088	0.0851227	1.3119	0.189554	0.868334	0.529459	0.403581	KRT5
ENSG00000131386	79.237	0.0142914	0.0695199	1.32184	0.18622	0.866623	0.32551	0.246254	GALNT15
ENSG00000259321	120.38	0.0142708	0.0673526	1.33196	0.182874	0.863589	0.303674	0.227991	NA
ENSG00000147174	62.4779	0.0142685	0.0719054	1.3113	0.189758	0.868334	0.35162	0.268147	GCNA
ENSG00000256967	33.9369	0.0142647	0.0810347	1.30267	0.192688	0.868466	0.468076	0.359321	NA
ENSG00000234327	181.351	0.0142579	0.060059	1.39675	0.162488	0.844852	0.237735	0.170206	ZNF232-AS1
ENSG00000232346	152.709	0.0142546	0.0602849	1.3937	0.163407	0.845692	0.239641	0.171945	RPS17P16
ENSG00000171488	77.2903	0.0142537	0.0714735	1.31182	0.189581	0.868334	0.347009	0.264525	LRRC8C
ENSG00000107290	2166.66	0.0142524	0.0461452	1.70465	0.0882605	0.730303	0.141802	0.0831854	SETX
ENSG00000225284	44.6677	0.0142431	0.0778767	1.30019	0.193535	0.868466	0.424731	0.326668	NA
ENSG00000245571	31.7837	0.0142403	0.0886187	1.3184	0.18737	0.866956	0.589284	0.44697	FAM111A-DT
ENSG00000280327	6.11223	0.0142347	0.113108	1.40795	0.159145	NA	1.06753	0.758217	NA
ENSG00000167323	1358.53	0.0142215	0.0424559	1.82936	0.0673464	0.672938	0.122619	0.0670284	STIM1
[truncated: 21,782 more rows]

## Sheet: NSCO Pulse 72hs vs Control
gene_id	baseMean	log2FoldChange	lfcSE	stat	pvalue	padj	log2FoldChange_orig	lfcSE_orig	symbol
ENSG00000168453	952.669	5.591	0.300475	18.7817	1.06577e-78	1.11981e-74	5.65801	0.301251	HR
ENSG00000119138	1020.83	4.91225	0.193911	25.4918	2.42828e-143	5.10279e-139	4.93949	0.193767	KLF9
ENSG00000075223	1572.26	3.11372	0.3266	9.85449	6.55477e-23	2.2957e-19	3.21324	0.326069	SEMA3C
ENSG00000179673	102.538	2.65101	1.066	4.77947	1.75754e-06	0.00055959	3.38129	0.707461	RPRML
ENSG00000197406	337.798	2.31678	0.199631	11.7687	5.66079e-32	3.96519e-28	2.3525	0.199895	DIO3
ENSG00000258498	141.812	2.30224	0.230666	10.1837	2.34475e-24	9.8545e-21	2.35008	0.230769	DIO3OS
ENSG00000137642	1840.91	2.28515	0.261188	9.00087	2.23944e-19	6.72279e-16	2.34677	0.260727	SORL1
ENSG00000173083	22.6339	2.25475	0.917128	4.72418	2.31047e-06	0.000707183	2.8508	0.603449	HPSE
ENSG00000087494	54.5437	2.22153	1.3106	4.52823	5.94797e-06	0.00154309	3.32849	0.735053	PTHLH
ENSG00000134508	91.3201	2.19513	0.366688	6.5373	6.26408e-11	4.70119e-08	2.31988	0.354869	CABLES1
ENSG00000140853	316.104	1.86137	0.471465	5.28033	1.28954e-07	5.41966e-05	2.08917	0.395652	NLRC5
ENSG00000168481	36.6806	1.7923	0.567321	4.93533	8.0015e-07	0.000280239	2.10847	0.427219	LGI3
ENSG00000164841	192.038	1.46863	0.191738	8.55474	1.1814e-17	2.2569e-14	1.53423	0.179342	TMEM74
ENSG00000013293	527.343	1.41156	0.386398	5.2055	1.93474e-07	7.8186e-05	1.65152	0.317264	SLC7A14
ENSG00000188730	76.8685	1.38771	0.371572	5.25428	1.48602e-07	6.12298e-05	1.62016	0.308351	VWC2
ENSG00000188549	36.3566	1.25687	0.559566	4.54989	5.36733e-06	0.00146631	1.69915	0.373448	CCDC9B
ENSG00000107821	48.0185	1.22525	0.538974	4.54967	5.37289e-06	0.00146631	1.6573	0.364268	KAZALD1
ENSG00000074416	676.948	1.16901	0.426429	4.69512	2.66454e-06	0.000799895	1.50842	0.321273	MGLL
ENSG00000125347	153.454	1.16459	0.331914	5.03579	4.75886e-07	0.000175443	1.41576	0.28114	IRF1
ENSG00000026508	208.022	1.14072	0.235978	5.96926	2.38331e-09	1.39119e-06	1.29651	0.217197	CD44
ENSG00000257042	18.5287	1.12969	1.36862	4.09064	4.30191e-05	0.00852834	3.19963	0.782184	NA
ENSG00000175161	3539.37	1.03306	0.138833	8.14232	3.87786e-16	5.82067e-13	1.10272	0.135431	CADM2
ENSG00000105516	969.963	1.01436	0.161359	7.0685	1.56617e-12	1.49598e-09	1.10763	0.156699	DBP
ENSG00000154478	163.315	1.0088	0.171725	6.69391	2.17292e-11	1.82647e-08	1.11366	0.166369	GPR26
ENSG00000170624	77.2176	1.00683	0.392299	4.54044	5.61359e-06	0.00151236	1.35206	0.297781	SGCD
ENSG00000069702	455.519	0.962031	0.190716	5.90191	3.59323e-09	2.03531e-06	1.09355	0.185288	TGFBR3
ENSG00000204264	80.9023	0.921668	0.699869	4.13433	3.55996e-05	0.00733421	1.7048	0.412354	PSMB8
ENSG00000158089	319.563	0.921013	0.23551	5.01476	5.31005e-07	0.000192389	1.11057	0.22146	GALNT14
ENSG00000066735	3093.57	0.916272	0.153373	6.64203	3.0939e-11	2.40797e-08	1.00768	0.151713	KIF26A
ENSG00000175906	2171.86	0.908219	0.13537	7.29751	2.93149e-13	3.24223e-10	0.980788	0.1344	ARL4D
ENSG00000002587	311.775	0.905962	0.183516	5.72264	1.04881e-08	5.24756e-06	1.03367	0.180627	HS3ST1
ENSG00000078804	2406.07	0.8954	0.105002	8.98147	2.67175e-19	7.01803e-16	0.940162	0.104678	TP53INP2
ENSG00000010818	789.441	0.856681	0.163617	5.89795	3.68049e-09	2.03531e-06	0.96265	0.163218	HIVEP2
ENSG00000151025	391.215	0.855851	0.134611	6.90005	5.19844e-12	4.55167e-09	0.929032	0.134641	GPR158
ENSG00000221963	38.0706	0.850505	0.974186	3.98684	6.69599e-05	0.0122356	2.26091	0.567094	APOL6
ENSG00000245532	222.172	0.845785	0.225648	4.83947	1.30184e-06	0.00042745	1.02642	0.212094	NEAT1
ENSG00000145819	382.281	0.839112	0.150106	6.18147	6.35057e-10	4.60175e-07	0.929655	0.150394	ARHGAP26
ENSG00000100346	603.316	0.831449	0.108204	8.10462	5.29094e-16	7.41226e-13	0.879498	0.108518	CACNA1I
ENSG00000157368	52.5495	0.827712	0.777276	4.02356	5.73255e-05	0.0109513	1.82932	0.454652	IL34
ENSG00000114757	524.814	0.807017	0.156657	5.75113	8.86466e-09	4.65705e-06	0.905755	0.157492	PEX5L
ENSG00000185559	6138.75	0.800936	0.0946069	8.81476	1.19938e-18	2.52039e-15	0.837782	0.095043	DLK1
ENSG00000171246	2659.71	0.793199	0.105394	7.90951	2.58397e-15	3.19409e-12	0.838786	0.106048	NPTX1
ENSG00000162076	974.805	0.776874	0.097532	8.30969	9.59521e-17	1.68028e-13	0.815869	0.0981829	FLYWCH2
ENSG00000082497	1179.49	0.767115	0.0896694	8.86553	7.61413e-19	1.77782e-15	0.800029	0.0902405	SERTAD4
ENSG00000116106	6490.14	0.722809	0.096373	7.80982	5.72706e-15	6.68603e-12	0.76024	0.0973442	EPHA4
ENSG00000006283	1084.92	0.71274	0.107336	6.98469	2.8548e-12	2.60829e-09	0.758994	0.108665	CACNA1G
ENSG00000013297	34.3808	0.708075	0.785534	3.92152	8.79919e-05	0.0153506	1.8729	0.477595	CLDN11
ENSG00000266954	112.306	0.699889	0.241504	4.36821	1.25271e-05	0.00299141	0.888649	0.203436	NA
ENSG00000122012	324.5	0.697006	0.175118	4.79535	1.62392e-06	0.000525001	0.812697	0.169476	SV2C
ENSG00000152495	2863.81	0.693195	0.295291	4.20032	2.66535e-05	0.00571528	0.95004	0.226183	CAMK4
ENSG00000007174	129.408	0.692719	0.340973	4.11864	3.81114e-05	0.00777546	1.01611	0.246709	DNAH9
ENSG00000152377	2249.43	0.688156	0.108838	6.66429	2.65942e-11	2.14942e-08	0.735155	0.110312	SPOCK1
ENSG00000141668	121.393	0.686684	0.235581	4.36149	1.29181e-05	0.00305013	0.867193	0.19883	CBLN2
ENSG00000158258	1778.97	0.68528	0.154472	5.0534	4.34019e-07	0.000163665	0.778156	0.153987	CLSTN2
ENSG00000071073	933.333	0.684782	0.135367	5.52677	3.26186e-08	1.55783e-05	0.757299	0.137024	MGAT4A
ENSG00000167874	120.02	0.67733	0.278541	4.20799	2.5765e-05	0.00558171	0.910842	0.216455	TMEM88
ENSG00000168675	1105.53	0.659415	0.159007	4.85516	1.20288e-06	0.000401227	0.755042	0.155513	LDLRAD4
ENSG00000198948	152.93	0.640325	0.175128	4.59877	4.24996e-06	0.00119078	0.750286	0.163149	MFAP3L
ENSG00000240065	83.6524	0.618457	1.07738	3.82921	0.000128555	0.0204014	2.93821	0.767315	PSMB9
ENSG00000184113	76.7115	0.615511	0.606423	3.86791	0.000109774	0.0180218	1.49757	0.387178	CLDN5
ENSG00000109819	214.959	0.615063	0.230789	4.22112	2.43092e-05	0.00532118	0.783008	0.185498	PPARGC1A
ENSG00000163083	1641.01	0.594735	0.0844531	7.28509	3.21462e-13	3.3776e-10	0.621009	0.0852439	INHBB
ENSG00000115415	2869.47	0.59397	0.158028	4.61763	3.88144e-06	0.00110222	0.682808	0.14787	STAT1
ENSG00000162545	5464.1	0.591483	0.101445	6.15418	7.54684e-10	5.28631e-07	0.629631	0.102309	CAMK2N1
ENSG00000124788	517.631	0.590612	0.103631	6.03505	1.58918e-09	1.04359e-06	0.630437	0.104463	ATXN1
ENSG00000163399	9850.18	0.581309	0.0574944	10.2593	1.07486e-24	5.64677e-21	0.593177	0.0578185	ATP1A1
ENSG00000123643	386.311	0.579105	0.113721	5.50154	3.76482e-08	1.75809e-05	0.626853	0.113941	SLC36A1
ENSG00000157087	1695	0.575686	0.150395	4.64292	3.43517e-06	0.00100259	0.655977	0.141285	ATP2B2
ENSG00000149654	104.4	0.569104	0.316917	3.92977	8.50286e-05	0.0150151	0.863405	0.219709	CDH22
ENSG00000168487	497	0.559689	0.122304	5.0925	3.53373e-07	0.000137514	0.614118	0.120593	BMP1
ENSG00000146054	98.5734	0.556669	0.334571	3.88433	0.000102611	0.0172502	0.88515	0.227877	TRIM7
ENSG00000107130	6402.36	0.553804	0.0705192	8.05608	7.87832e-16	1.03472e-12	0.571345	0.070921	NCS1
ENSG00000135597	3084.52	0.549081	0.0681731	8.25008	1.58285e-16	2.55861e-13	0.565383	0.0685305	REPS1
ENSG00000196498	8477.68	0.539919	0.0935814	6.10211	1.04679e-09	7.09592e-07	0.571098	0.0935903	NCOR2
ENSG00000151572	55.5633	0.529571	0.562807	3.77361	0.000160902	0.0241513	1.41489	0.374944	ANO4
ENSG00000164690	54.9473	0.527033	0.589434	3.77075	0.000162759	0.0242569	1.48448	0.393683	SHH
ENSG00000151067	1077.09	0.525537	0.181476	4.23944	2.24082e-05	0.00500942	0.632165	0.149115	CACNA1C
ENSG00000203865	2021.79	0.521279	0.0752192	7.18429	6.7559e-13	6.76041e-10	0.54088	0.0752866	ATP1A1-AS1
ENSG00000087116	778.432	0.519843	0.108017	5.28231	1.27563e-07	5.41966e-05	0.561432	0.106285	ADAMTS2
ENSG00000100376	2071.15	0.518173	0.117575	4.97787	6.42875e-07	0.000228973	0.567373	0.113979	FAM118A
ENSG00000274897	302.259	0.511205	0.154841	4.38872	1.14021e-05	0.00278609	0.591714	0.134826	NA
ENSG00000155090	1423.41	0.507343	0.102421	5.40412	6.51271e-08	2.91187e-05	0.544517	0.10076	KLF10
ENSG00000127124	397.821	0.502545	0.17376	4.22773	2.36061e-05	0.00522168	0.600651	0.142074	HIVEP3
ENSG00000099260	483.686	0.49459	0.251988	3.90622	9.37493e-05	0.0161479	0.689067	0.176402	PALMD
ENSG00000215218	1121.76	0.491818	0.244212	3.92043	8.83901e-05	0.0153506	0.675054	0.172189	UBE2QL1
ENSG00000162951	170.63	0.488058	0.237808	3.93011	8.49063e-05	0.0150151	0.662412	0.168548	LRRTM1
ENSG00000170381	684.781	0.487143	0.215413	3.99914	6.35735e-05	0.0118797	0.631772	0.157977	SEMA3E
ENSG00000063180	1161.07	0.473299	0.0924995	5.56914	2.56001e-08	1.25107e-05	0.503499	0.0904088	CA11
ENSG00000198435	1277.63	0.472599	0.130024	4.53227	5.83541e-06	0.00153508	0.531243	0.117213	NRARP
ENSG00000204592	1795.9	0.461243	0.243479	3.85791	0.000114359	0.018629	0.646357	0.167541	HLA-E
ENSG00000214176	303.887	0.45818	0.20972	3.95541	7.64025e-05	0.0138407	0.597187	0.15098	PLEKHM1P1
ENSG00000134769	1870.38	0.456167	0.102089	5.05246	4.3615e-07	0.000163665	0.493532	0.0976815	DTNA
ENSG00000104885	4720.59	0.449303	0.0835443	5.82447	5.72929e-09	3.08706e-06	0.474135	0.0814039	DOT1L
ENSG00000132510	5897.98	0.447602	0.097406	5.15729	2.50553e-07	9.9342e-05	0.481824	0.0934259	KDM6B
ENSG00000105088	3941.7	0.447071	0.0799427	6.01949	1.74963e-09	1.11414e-06	0.469759	0.0780396	OLFM2
ENSG00000167281	1446.63	0.436216	0.0829482	5.73404	9.80671e-09	5.0263e-06	0.461085	0.0804119	RBFOX3
ENSG00000183715	5924.43	0.433693	0.180001	4.02359	5.73173e-05	0.0109513	0.539757	0.134148	OPCML
ENSG00000171450	1220.74	0.422886	0.127373	4.38377	1.16643e-05	0.00281739	0.480555	0.109621	CDK5R2
ENSG00000175352	298.04	0.422636	0.202422	3.90113	9.5744e-05	0.0163574	0.555922	0.142503	NRIP3
ENSG00000019505	7150.4	0.420862	0.0762908	5.9845	2.17058e-09	1.30322e-06	0.442293	0.0739064	SYT13
ENSG00000276023	606.377	0.414298	0.0992127	4.86679	1.13428e-06	0.000384448	0.451264	0.0927233	DUSP14
ENSG00000130303	87.8005	0.414155	0.420763	3.59709	0.000321795	0.040013	1.0466	0.290956	BST2
ENSG00000204261	140.75	0.41274	0.443743	3.60068	0.000317388	0.039831	1.12098	0.311326	PSMB8-AS1
ENSG00000186470	241.371	0.411551	0.334856	3.6087	0.00030773	0.0389557	0.795259	0.220373	BTN3A2
ENSG00000184588	1477.84	0.408432	0.134409	4.25992	2.04496e-05	0.00462072	0.47265	0.110953	PDE4B
ENSG00000184371	210.886	0.406897	0.274657	3.6734	0.000239344	0.0331094	0.657557	0.179005	CSF1
ENSG00000108932	576.393	0.405741	0.10396	4.69152	2.71176e-06	0.000802605	0.446611	0.0951952	SLC16A6
ENSG00000050438	5652.1	0.391348	0.0711984	6.00311	1.9357e-09	1.19638e-06	0.411328	0.0685192	SLC4A8
ENSG00000206052	1423.37	0.388037	0.206924	3.80299	0.000142958	0.0219278	0.532751	0.140087	DOK6
ENSG00000165983	621.189	0.387828	0.193465	3.852	0.000117157	0.018938	0.515038	0.133707	PTER
ENSG00000113805	345.817	0.386045	0.267789	3.64006	0.000272575	0.0362525	0.631175	0.173397	CNTN3
ENSG00000168476	293.69	0.383545	0.21108	3.77819	0.00015797	0.0238818	0.534946	0.141588	REEP4
ENSG00000177542	2458.5	0.379297	0.079617	5.35783	8.42279e-08	3.68743e-05	0.405243	0.0756356	SLC25A22
ENSG00000071575	5258.72	0.378344	0.0768865	5.49625	3.87949e-08	1.77225e-05	0.402617	0.0732531	TRIB2
ENSG00000136859	420.549	0.372586	0.234522	3.68329	0.000230239	0.0324715	0.562652	0.152758	ANGPTL2
ENSG00000184922	266.878	0.370691	0.187729	3.83177	0.000127227	0.0204014	0.493926	0.128903	FMNL1
ENSG00000143786	251.539	0.362414	0.278445	3.56802	0.000359683	0.0444611	0.640594	0.179537	CNIH3
ENSG00000187676	283.649	0.360404	0.24153	3.63674	0.000276109	0.0364916	0.566696	0.155825	B3GLCT
ENSG00000170915	658.838	0.353038	0.114556	4.26626	1.98777e-05	0.00454032	0.40609	0.0951864	PAQR8
ENSG00000159200	1755.16	0.336926	0.0853962	4.72316	2.32205e-06	0.000707183	0.370503	0.0784438	RCAN1
ENSG00000265692	7.44419	0.336673	1.09695	3.73067	0.000190969	0.0274864	5.1033	1.36793	LINC01970
ENSG00000165985	839.387	0.336369	0.216215	3.64468	0.00026772	0.0358448	0.509101	0.139683	C1QL3
ENSG00000241472	797.269	0.330885	0.201212	3.67772	0.000235329	0.0329681	0.482578	0.131217	PTPRG-AS1
ENSG00000185736	270	0.324688	0.246655	3.53693	0.000404807	0.0491711	0.557055	0.157497	ADARB2
ENSG00000197536	34.2858	0.318847	0.50194	3.49837	0.000468119	0.0558924	1.44559	0.413218	NA
ENSG00000176273	229.234	0.317912	0.276561	3.46537	0.000529501	0.060803	0.62096	0.17919	SLC35G1
ENSG00000168769	903.634	0.316898	0.14341	3.89661	9.755e-05	0.0165316	0.400892	0.102882	TET2
ENSG00000130558	14650.2	0.314821	0.156919	3.8152	0.000136071	0.021025	0.413782	0.108456	OLFM1
ENSG00000162783	3833.53	0.314005	0.135175	3.93926	8.17325e-05	0.0146797	0.390347	0.0990914	IER5
ENSG00000171492	1361.97	0.313678	0.146001	3.87075	0.000108501	0.0180218	0.401002	0.103598	LRRC8D
ENSG00000100336	166.73	0.313494	0.311742	3.41679	0.000633649	0.0678369	0.717433	0.209973	APOL4
ENSG00000166710	2962.61	0.313286	0.382751	3.4158	0.000635951	0.0678369	0.9732	0.284911	B2M
ENSG00000204228	271.745	0.313269	0.201371	3.62917	0.000284332	0.0373435	0.471481	0.129914	HSD17B8
ENSG00000169926	3704.51	0.306758	0.116976	4.05253	5.06672e-05	0.00985853	0.367647	0.0907205	KLF13
ENSG00000101333	965.954	0.30624	0.243941	3.49495	0.000474148	0.0562924	0.543934	0.155634	PLCB4
ENSG00000156564	699.072	0.303053	0.234153	3.50874	0.00045024	0.0543756	0.523006	0.149058	LRFN2
ENSG00000101977	120.978	0.302783	0.309629	3.3934	0.000690313	0.0721704	0.712935	0.210095	MCF2
ENSG00000074211	2020.02	0.302678	0.087447	4.41854	9.93707e-06	0.00251588	0.341116	0.0772011	PPP2R2C
ENSG00000085741	19.244	0.300905	0.590553	3.50568	0.00045545	0.0546905	1.85472	0.529063	WNT11
ENSG00000148357	32.3683	0.298507	0.498915	3.47046	0.000519573	0.0599907	1.48138	0.426855	HMCN2
ENSG00000255690	301.146	0.297301	0.3416	3.37204	0.000746138	0.0761133	0.826218	0.24502	TRIL
ENSG00000182601	192.727	0.291181	0.256244	3.43012	0.000603317	0.0660318	0.566722	0.165219	HS3ST4
ENSG00000254497	397.232	0.289781	0.244006	3.45037	0.000559814	0.0628015	0.538705	0.156129	NA
ENSG00000111218	294.892	0.288602	0.229236	3.48074	0.000500039	0.0590326	0.507657	0.145848	PRMT8
ENSG00000135116	667.26	0.285347	0.238746	3.44942	0.000561802	0.0628015	0.526126	0.152526	HRK
ENSG00000166575	531.355	0.282273	0.150595	3.74153	0.000182902	0.0265069	0.382297	0.102176	TMEM135
ENSG00000058404	1517.34	0.282171	0.180826	3.61006	0.000306128	0.0389557	0.421977	0.116889	CAMK2B
ENSG00000227766	1691.29	0.281381	0.255247	3.40525	0.000661037	0.0698042	0.562781	0.165269	NA
ENSG00000114631	9800.01	0.278897	0.0749357	4.53196	5.84402e-06	0.00153508	0.310912	0.0686044	PODXL2
ENSG00000111087	103.34	0.278539	0.429662	3.39731	0.000680522	0.0715025	1.23481	0.363466	GLI1
ENSG00000187098	195.547	0.276722	0.329236	3.32754	0.000876176	0.085637	0.795739	0.239138	MITF
ENSG00000158560	513.254	0.274877	0.172221	3.62022	0.000294351	0.0381821	0.405254	0.111942	DYNC1I1
ENSG00000008083	3038.54	0.270213	0.0629166	4.8986	9.65215e-07	0.000332509	0.294826	0.0601859	JARID2
ENSG00000131941	794.707	0.269874	0.141204	3.74708	0.000178904	0.0261075	0.362371	0.0967075	RHPN2
ENSG00000060709	511.399	0.26944	0.209563	3.47671	0.000507604	0.0592599	0.462783	0.133109	RIMBP2
ENSG00000063176	1152.83	0.26248	0.163137	3.61637	0.000298769	0.0385174	0.385019	0.106466	SPHK2
ENSG00000168394	639.257	0.260667	0.414855	3.359	0.000782243	0.0781157	1.21119	0.36058	TAP1
ENSG00000173334	635.103	0.258942	0.198301	3.47737	0.000506355	0.0592599	0.438235	0.126025	TRIB1
ENSG00000170832	1790.51	0.251209	0.0845512	4.13935	3.48288e-05	0.00731892	0.292565	0.0706789	USP32
ENSG00000181444	1080.37	0.250478	0.198486	3.44939	0.000561849	0.0628015	0.435324	0.126203	ZNF467
ENSG00000058335	571.814	0.249586	0.250292	3.32259	0.000891845	0.0865859	0.549904	0.165504	RASGRF1
ENSG00000164638	2763.61	0.245187	0.116446	3.80082	0.00014422	0.0219611	0.316484	0.0832673	SLC29A4
ENSG00000141622	4275.69	0.242735	0.0856547	4.07397	4.6219e-05	0.00907707	0.285758	0.0701425	RNF165
ENSG00000101098	3014.19	0.242355	0.105798	3.86792	0.000109768	0.0180218	0.303416	0.0784443	RIMS4
ENSG00000131242	4400.09	0.237439	0.109102	3.81943	0.000133763	0.0208214	0.302674	0.0792458	RAB11FIP4
ENSG00000079691	367.678	0.237128	0.304309	3.23574	0.00121328	0.106233	0.738309	0.228173	CARMIL1
ENSG00000181744	1781.62	0.23476	0.228516	3.31917	0.00090287	0.0865859	0.495744	0.149358	DIPK2A
ENSG00000101292	74.2786	0.232682	0.644127	3.43014	0.000603267	0.0660318	2.5389	0.740174	PROKR2
ENSG00000158863	1333.83	0.228866	0.10283	3.82813	0.000129123	0.0204014	0.28926	0.0755617	FHIP2B
ENSG00000154928	1985.56	0.226783	0.196482	3.37468	0.00073901	0.075754	0.424582	0.125814	EPHB1
ENSG00000145016	1502.2	0.222981	0.124548	3.65451	0.000257675	0.0353907	0.309017	0.0845578	RUBCN
ENSG00000107819	1672.19	0.222279	0.131673	3.61244	0.000303327	0.0388666	0.317558	0.0879068	SFXN3
ENSG00000173208	235.471	0.219653	0.219091	3.28956	0.00100343	0.0924828	0.473713	0.144005	ABCD2
ENSG00000141441	415.494	0.216337	0.23576	3.2426	0.00118445	0.104239	0.517877	0.159711	GAREM1
ENSG00000181722	505.331	0.213372	0.180409	3.37552	0.000736768	0.075754	0.39023	0.115606	ZBTB20
ENSG00000198626	150.429	0.209755	0.326874	3.18265	0.00145936	0.120779	0.899742	0.282703	RYR2
ENSG00000133958	1010.11	0.196174	0.16458	3.36133	0.000775682	0.0779913	0.356086	0.105936	UNC79
ENSG00000278919	27.866	0.191893	0.381541	3.22406	0.00126387	0.108404	1.28553	0.39873	NA
ENSG00000117600	723.696	0.191709	0.382946	3.22555	0.00125729	0.108281	1.29461	0.401362	PLPPR4
ENSG00000139044	339.657	0.189355	0.196774	3.23194	0.00122952	0.107208	0.423524	0.131043	B4GALNT3
ENSG00000067177	525.228	0.188194	0.212468	3.18782	0.00143348	0.119536	0.464188	0.145613	PHKA1
ENSG00000204248	344.815	0.187934	0.211711	3.18854	0.00142993	0.119536	0.462226	0.144965	COL11A2
ENSG00000272341	39.5065	0.187663	0.354052	3.18006	0.00147244	0.12134	1.14127	0.358884	NA
ENSG00000134438	11.3278	0.185269	0.754126	3.46057	0.000539026	0.0615603	4.33603	1.25298	RAX
ENSG00000154645	161.117	0.184128	0.255485	3.10235	0.00191993	0.147786	0.612041	0.197283	CHODL
ENSG00000106591	838.286	0.180126	0.148723	3.35098	0.000805265	0.07982	0.322381	0.096205	MRPL32
ENSG00000198794	4941.21	0.179516	0.0862936	3.71178	0.000205803	0.0294201	0.230008	0.0619668	SCAMP5
ENSG00000152642	624.632	0.175829	0.242117	3.08612	0.00202789	0.151651	0.571386	0.185147	GPD1L
ENSG00000117154	1955.19	0.174862	0.151632	3.31528	0.000915499	0.0867998	0.326384	0.0984484	IGSF21
ENSG00000140332	3111.38	0.172056	0.148334	3.31483	0.000916987	0.0867998	0.319434	0.096365	TLE3
ENSG00000151726	668.784	0.170882	0.151159	3.29836	0.000972528	0.0904279	0.324619	0.0984185	ACSL1
ENSG00000053108	575.76	0.167104	0.288739	3.05103	0.00228054	0.162421	0.822901	0.269712	FSTL4
ENSG00000137962	22.3716	0.16449	0.388483	3.19058	0.00141988	0.11935	1.48477	0.46536	ARHGAP29
ENSG00000198838	194.172	0.160584	0.233753	3.03627	0.00239528	0.167809	0.562188	0.185158	RYR3
ENSG00000138496	90.567	0.159829	0.316992	3.07681	0.00209225	0.155359	1.0433	0.339085	PARP9
ENSG00000122591	1660.58	0.157986	0.159886	3.20417	0.00135452	0.114773	0.341988	0.106732	HYCC1
ENSG00000160179	336.233	0.156867	0.210616	3.05846	0.0022248	0.161213	0.481651	0.157482	ABCG1
ENSG00000158716	262.371	0.156612	0.226694	3.02907	0.00245305	0.169904	0.540663	0.178491	DUSP23
ENSG00000033122	835.386	0.155111	0.164352	3.17478	0.00149952	0.123089	0.352623	0.11107	LRRC7
ENSG00000135862	2975.47	0.152795	0.0977055	3.47269	0.000515275	0.0598232	0.224176	0.0645539	LAMC1
ENSG00000249853	125.759	0.149446	0.266205	2.98422	0.00284304	0.187284	0.756263	0.253421	HS3ST5
ENSG00000144724	6060.79	0.147531	0.16952	3.11958	0.00181107	0.141273	0.367616	0.117841	PTPRG
ENSG00000044446	753.146	0.144852	0.16235	3.12841	0.00175755	0.139482	0.35043	0.112015	PHKA2
ENSG00000155393	399.706	0.140806	0.168481	3.08722	0.00202039	0.151651	0.368099	0.119233	HEATR3
ENSG00000263142	270.902	0.139593	0.202095	2.99282	0.00276416	0.184987	0.474266	0.158468	LRRC37A17P
ENSG00000179314	5064.88	0.139506	0.154369	3.12626	0.00177045	0.139482	0.332334	0.106304	WSCD1
ENSG00000167210	13.3964	0.13868	0.566477	3.26975	0.00107641	0.0974392	3.26267	0.997833	LOXHD1
ENSG00000174080	358.766	0.138352	0.18102	3.03743	0.00238608	0.167809	0.405698	0.133566	CTSF
ENSG00000175426	979.112	0.136144	0.202146	2.975	0.00292987	0.190026	0.47989	0.161308	PCSK1
ENSG00000157224	1389.05	0.135966	0.128371	3.20694	0.00134157	0.114137	0.272951	0.0851128	CLDN12
ENSG00000172915	5001.64	0.134777	0.122058	3.22865	0.00124376	0.107875	0.259459	0.0803614	NBEA
ENSG00000269001	51.4749	0.134321	0.277771	2.95888	0.00308759	0.19602	0.91517	0.309296	NA
ENSG00000185112	643.559	0.134224	0.213604	2.94492	0.00323038	0.202334	0.529898	0.179936	FAM43A
ENSG00000175866	1981.63	0.134193	0.106666	3.30599	0.000946419	0.0887859	0.228949	0.0692529	BAIAP2
ENSG00000164211	2654.67	0.133054	0.112056	3.26871	0.00108039	0.0974392	0.23883	0.0730654	STARD4
ENSG00000008256	1244.1	0.132803	0.113304	3.26049	0.00111218	0.0994699	0.241215	0.073981	CYTH3
ENSG00000005238	1268.35	0.131597	0.131084	3.1693	0.00152806	0.12446	0.278765	0.0879579	ATOSB
ENSG00000131759	1479.62	0.130832	0.113602	3.24679	0.00116716	0.103927	0.241265	0.0743089	RARA
ENSG00000169047	2350.74	0.130313	0.132624	3.15513	0.00160425	0.128671	0.282335	0.0894844	IRS1
ENSG00000128482	1389.18	0.129028	0.167108	3.02539	0.00248312	0.171083	0.372262	0.123046	RNF112
ENSG00000196169	102.836	0.127578	0.235426	2.89635	0.00377527	0.221602	0.661575	0.228417	KIF19
ENSG00000197586	2820.29	0.127345	0.10535	3.2709	0.00107206	0.0974392	0.223852	0.0684374	ENTPD6
ENSG00000133019	354.125	0.125962	0.176372	2.98059	0.0028769	0.188922	0.404025	0.135552	CHRM3
ENSG00000184005	701.902	0.125476	0.150357	3.05871	0.00222289	0.161213	0.32776	0.107156	ST6GALNAC3
ENSG00000164308	18.6497	0.123595	0.40158	3.12268	0.00179211	0.14052	1.95676	0.626628	ERAP2
ENSG00000261600	3.76131	0.123432	0.641247	3.35257	0.000800654	NA	4.88979	1.45852	NA
ENSG00000115738	1133.39	0.121776	0.205142	2.89298	0.003816	0.22257	0.522836	0.180726	ID2
ENSG00000128228	279.77	0.121656	0.182537	2.93886	0.00329419	0.20257	0.431203	0.146725	SDF2L1
ENSG00000188735	1291.45	0.121469	0.118771	3.1613	0.00157065	0.127435	0.250929	0.0793753	TMEM120B
ENSG00000165288	1284.17	0.120679	0.118185	3.15896	0.00158335	0.127481	0.249583	0.0790081	BRWD3
ENSG00000164442	2305.25	0.119852	0.140362	3.05964	0.00221602	0.161213	0.304031	0.0993683	CITED2
ENSG00000227051	8190.72	0.115793	0.135705	3.05096	0.00228112	0.162421	0.293601	0.0962323	C14orf132
[truncated: 23,549 more rows]

## Sheet: CO Pulse 48hs vs Control
gene_id	baseMean	log2FoldChange	lfcSE	stat	pvalue	padj	symbol
[truncated: 17,807 more rows]
