# Supplementary material for: Comparative Evaluation of hiPSC-Derived Brain Organoids as Platforms for Assessing Thyroid Hormone System Disrupting Chemicals
Source: Cells. 2026 May 22;15(11):963. doi: 10.3390/cells15110963 (PMC13256479; doi:10.3390/cells15110963)
Supplement: Supplementary file 1 [file cells-15-00963-s001.zip › 06_Supplementary Table S5_RNAseq_DGE_analysis.xlsx]

## Sheet: DGE_NSCO low T3 chronic vs Ctrl
gene_id	baseMean	log2FoldChange	lfcSE	stat	pvalue	padj	log2FoldChange_orig	lfcSE_orig	symbol
ENSG00000119138	1020.83	4.20797	0.193811	21.7996	2.34295e-105	4.0594e-101	4.23861	0.194436	KLF9
ENSG00000168453	952.669	4.02442	0.300004	13.5443	8.564e-42	7.41899e-38	4.09558	0.302384	HR
ENSG00000075223	1572.26	1.9578	0.344153	6.17662	6.54899e-10	2.83669e-06	2.0169	0.326539	SEMA3C
ENSG00000137642	1840.91	0.919112	0.402552	4.92172	8.57882e-07	0.00165152	1.28532	0.261152	SORL1
ENSG00000164841	192.038	0.702106	0.205323	5.03657	4.73938e-07	0.00117306	0.917552	0.182178	TMEM74
ENSG00000185559	6138.75	0.618099	0.0931194	7.09569	1.28708e-12	7.43331e-09	0.674503	0.0950582	DLK1
ENSG00000026508	208.022	0.583289	0.321203	4.47263	7.7263e-06	0.00779234	0.975502	0.218105	CD44
ENSG00000197921	200.325	-0.630597	0.173815	-4.99559	5.86574e-07	0.00127037	-0.798426	0.159826	HES5
ENSG00000022355	58.775	-1.46693	1.01844	-4.66241	3.12526e-06	0.00416525	-2.22484	0.477187	GABRA1

## Sheet: DGE_NSCO high T3 chronic vs Ctr
gene_id	baseMean	log2FoldChange	lfcSE	stat	pvalue	padj	log2FoldChange_orig	lfcSE_orig	symbol
ENSG00000119138	1020.83	5.76023	0.193217	29.9909	1.29e-197	2.65e-193	5.79803	0.193327	KLF9
ENSG00000168453	952.669	5.72889	0.300877	19.3182	3.77e-83	3.88e-79	5.82058	0.3013	HR
ENSG00000240065	83.6524	4.27634	0.748157	6.31782	2.65e-10	9.91e-08	4.82023	0.762958	PSMB9
ENSG00000221963	38.0706	3.92792	0.547082	7.59579	3.06e-14	1.85e-11	4.20811	0.554005	APOL6
ENSG00000075223	1572.26	3.49246	0.32422	10.9981	3.9e-28	1.15e-24	3.58578	0.326038	SEMA3C
ENSG00000204642	53.399	3.33067	0.435927	7.93203	2.16e-15	1.48e-12	3.4972	0.440896	HLA-F
ENSG00000204264	80.9023	3.14209	0.401208	8.08674	6.13e-16	4.5e-13	3.27925	0.40551	PSMB8
ENSG00000140853	316.104	2.9155	0.390473	7.70283	1.33e-14	8.29e-12	3.04067	0.394747	NLRC5
ENSG00000173083	22.6339	2.90197	0.614011	5.31883	1.04e-07	2.62e-05	3.20667	0.60289	HPSE
ENSG00000130303	87.8005	2.61152	0.280018	9.48117	2.51e-21	3.23e-18	2.6716	0.28178	BST2
ENSG00000164308	18.6497	2.60496	0.728033	4.82866	1.37e-06	0.000266525	2.9764	0.616404	ERAP2
ENSG00000137642	1840.91	2.57862	0.259296	10.0862	6.36e-24	1.19e-20	2.62968	0.260721	SORL1
ENSG00000179673	102.538	2.55901	1.01689	4.52529	6.03e-06	0.000953562	3.20552	0.708358	RPRML
ENSG00000197406	337.798	2.55827	0.199294	12.9418	2.61e-38	1.79e-34	2.58814	0.199983	DIO3
ENSG00000204261	140.75	2.55009	0.304067	8.55987	1.13e-17	1.01e-14	2.62019	0.306102	PSMB8-AS1
ENSG00000101292	74.2786	2.54057	1.11106	4.46379	8.05e-06	0.00119927	3.29783	0.738795	PROKR2
ENSG00000168481	36.6806	2.4798	0.425288	6.15576	7.47e-10	2.65e-07	2.61759	0.425227	LGI3
ENSG00000168394	639.257	2.41151	0.358767	6.96939	3.18e-12	1.64e-09	2.50743	0.359778	TAP1
ENSG00000258498	141.812	2.3933	0.230817	10.4965	8.96e-26	2.3e-22	2.43202	0.231698	DIO3OS
ENSG00000166710	2962.61	2.34192	0.283701	8.43266	3.38e-17	2.78e-14	2.40035	0.284649	B2M
ENSG00000234745	2504.55	2.25081	0.240637	9.50652	1.97e-21	2.82e-18	2.29189	0.241086	HLA-B
ENSG00000125347	153.454	2.24253	0.27864	8.24364	1.67e-16	1.27e-13	2.29809	0.278771	IRF1
ENSG00000138496	90.567	2.23077	0.334928	6.94027	3.91e-12	1.96e-09	2.31234	0.333178	PARP9
ENSG00000204525	1866.59	2.1982	0.235274	9.50223	2.05e-21	2.82e-18	2.23717	0.235436	HLA-C
ENSG00000107821	48.0185	2.11871	0.370951	6.13701	8.41e-10	2.93e-07	2.22067	0.361848	KAZALD1
ENSG00000100987	20.342	1.99237	0.935358	4.36433	1.28e-05	0.00183456	2.57609	0.590261	VSX1
ENSG00000186470	241.371	1.96653	0.218831	9.21541	3.1e-20	3.75e-17	2.00071	0.217105	BTN3A2
ENSG00000206503	4721.45	1.87834	0.201032	9.59641	8.28e-22	1.31e-18	1.90806	0.198831	HLA-A
ENSG00000165409	41.6762	1.85806	0.711774	4.51408	6.36e-06	0.000990149	2.22768	0.493496	TSHR
ENSG00000167210	13.3964	1.82243	1.72402	4.05739	4.96e-05	0.00575317	4.02886	0.992968	LOXHD1
ENSG00000151572	55.5633	1.71128	0.439946	5.04463	4.54e-07	9.83e-05	1.88413	0.373492	ANO4
ENSG00000163840	36.603	1.70539	0.674278	4.4885	7.17e-06	0.00107605	2.06419	0.459885	DTX3L
ENSG00000204592	1795.9	1.6955	0.170113	10.2987	7.14e-25	1.63e-21	1.72022	0.167033	HLA-E
ENSG00000013293	527.343	1.67321	0.350332	5.63685	1.73e-08	5.16e-06	1.78907	0.317389	SLC7A14
ENSG00000087494	54.5437	1.62016	1.32881	4.02932	5.59e-05	0.00631706	2.97101	0.737347	PTHLH
ENSG00000074416	676.948	1.56875	0.367784	5.32299	1.02e-07	2.6e-05	1.71039	0.321321	MGLL
ENSG00000164841	192.038	1.549	0.187563	8.78818	1.52e-18	1.56e-15	1.58681	0.180562	TMEM74
ENSG00000188549	36.3566	1.45335	0.520963	4.59148	4.4e-06	0.000735408	1.73093	0.376987	CCDC9B
ENSG00000026508	208.022	1.4504	0.23362	6.98955	2.76e-12	1.45e-09	1.51981	0.21744	CD44
ENSG00000111801	73.9185	1.36916	0.325762	5.34958	8.82e-08	2.35e-05	1.51418	0.283047	BTN3A3
ENSG00000115415	2869.47	1.29027	0.154448	9.02037	1.87e-19	2.03e-16	1.3323	0.147699	STAT1
ENSG00000112773	98.1395	1.28672	0.264003	5.89224	3.81e-09	1.24e-06	1.39998	0.237597	TENT5A
ENSG00000188730	76.8685	1.16551	0.416479	4.57657	4.73e-06	0.000771004	1.42668	0.311736	VWC2
ENSG00000151025	391.215	1.10571	0.140131	8.56003	1.13e-17	1.01e-14	1.15456	0.134878	GPR158
ENSG00000185559	6138.75	1.06614	0.0968546	11.4904	1.47e-30	6.49e-27	1.09213	0.0950471	DLK1
ENSG00000100346	603.316	1.06438	0.111386	10.1018	5.42e-24	1.11e-20	1.09833	0.108726	CACNA1I
ENSG00000184371	210.886	1.04631	0.189045	6.38687	1.69e-10	6.44e-08	1.1374	0.178084	CSF1
ENSG00000152495	2863.81	1.03706	0.252002	5.24015	1.6e-07	3.88e-05	1.18527	0.226191	CAMK4
ENSG00000165983	621.189	1.01212	0.137333	8.01046	1.14e-15	8.1e-13	1.06596	0.133071	PTER
ENSG00000170381	684.781	1.012	0.164796	6.89362	5.44e-12	2.6e-09	1.08686	0.157662	SEMA3E
ENSG00000105516	969.963	1.01156	0.164081	6.91469	4.69e-12	2.29e-09	1.08588	0.15704	DBP
ENSG00000173193	249.258	1.00605	0.178238	6.45133	1.11e-10	4.38e-08	1.09268	0.169373	PARP14
ENSG00000206052	1423.37	0.963959	0.144263	7.33773	2.17e-13	1.21e-10	1.02634	0.139871	DOK6
ENSG00000069702	455.519	0.962495	0.197686	5.76228	8.3e-09	2.55e-06	1.07153	0.185956	TGFBR3
ENSG00000163083	1641.01	0.951678	0.0860489	11.4581	2.14e-30	7.34e-27	0.975552	0.0851409	INHBB
ENSG00000066735	3093.57	0.949659	0.157386	6.74424	1.54e-11	7.19e-09	1.02384	0.151809	KIF26A
ENSG00000158089	319.563	0.93186	0.250632	4.92944	8.25e-07	0.000172955	1.09531	0.222199	GALNT14
ENSG00000078804	2406.07	0.878334	0.106152	8.73523	2.43e-18	2.38e-15	0.916321	0.104899	TP53INP2
ENSG00000175161	3539.37	0.846853	0.138747	6.72054	1.81e-11	8.27e-09	0.911326	0.135603	CADM2
ENSG00000114757	524.814	0.832782	0.164214	5.82985	5.55e-09	1.75e-06	0.921546	0.158074	PEX5L
ENSG00000206337	26.9569	0.826465	0.816312	3.79466	0.000147847	0.0143334	1.80708	0.476216	HCP5
ENSG00000165985	839.387	0.825143	0.14309	6.41197	1.44e-10	5.57e-08	0.894438	0.139495	C1QL3
ENSG00000071073	933.333	0.823204	0.140601	6.48746	8.73e-11	3.59e-08	0.890348	0.137241	MGAT4A
ENSG00000175906	2171.86	0.82011	0.137733	6.57243	4.95e-11	2.12e-08	0.884838	0.134629	ARL4D
ENSG00000006283	1084.92	0.805868	0.110244	7.78662	6.88e-15	4.42e-12	0.848532	0.108973	CACNA1G
ENSG00000245532	222.172	0.800507	0.25053	4.58716	4.49e-06	0.000738792	0.979099	0.213443	NEAT1
ENSG00000152377	2249.43	0.781092	0.111889	7.47395	7.78e-14	4.57e-11	0.825539	0.110455	SPOCK1
ENSG00000136859	420.549	0.778579	0.158793	5.66514	1.47e-08	4.44e-06	0.865094	0.152705	ANGPTL2
ENSG00000100336	166.73	0.765894	0.250459	4.5059	6.61e-06	0.00101474	0.947584	0.210299	APOL4
ENSG00000002587	311.775	0.759529	0.198866	4.88315	1.04e-06	0.000215528	0.888506	0.181953	HS3ST1
ENSG00000082497	1179.49	0.741564	0.091559	8.50316	1.84e-17	1.58e-14	0.77207	0.090798	SERTAD4
ENSG00000162076	974.805	0.739073	0.0999568	7.84497	4.33e-15	2.87e-12	0.775399	0.0988403	FLYWCH2
ENSG00000124788	517.631	0.724435	0.106671	7.29171	3.06e-13	1.66e-10	0.766012	0.105053	ATXN1
ENSG00000141441	415.494	0.718269	0.169807	5.13158	2.87e-07	6.49e-05	0.819292	0.159657	GAREM1
ENSG00000154478	163.315	0.699904	0.186715	4.81271	1.49e-06	0.000286013	0.819601	0.170299	GPR26
ENSG00000204267	174.546	0.699226	0.21311	4.5655	4.98e-06	0.000806413	0.846539	0.185421	TAP2
ENSG00000145819	382.281	0.694716	0.160808	5.18998	2.1e-07	4.91e-05	0.787587	0.151751	ARHGAP26
ENSG00000175352	298.04	0.690774	0.149968	5.40699	6.41e-08	1.73e-05	0.772667	0.142902	NRIP3
ENSG00000184588	1477.84	0.679935	0.113839	6.56351	5.26e-11	2.2e-08	0.728389	0.110976	PDE4B
ENSG00000198435	1277.63	0.670425	0.121087	6.18365	6.26e-10	2.26e-07	0.725466	0.11732	NRARP
ENSG00000135597	3084.52	0.668421	0.069226	9.99592	1.59e-23	2.72e-20	0.686522	0.0686802	REPS1
ENSG00000198948	152.93	0.665416	0.182711	4.73609	2.18e-06	0.000396293	0.782745	0.165272	MFAP3L
ENSG00000171246	2659.71	0.659831	0.109175	6.63194	3.31e-11	1.45e-08	0.705074	0.106315	NPTX1
ENSG00000168675	1105.53	0.655484	0.169192	4.87259	1.1e-06	0.000224135	0.759237	0.155818	LDLRAD4
ENSG00000141668	121.393	0.648027	0.257463	4.21354	2.51e-05	0.00327026	0.848359	0.201341	CBLN2
ENSG00000123307	206.263	0.646059	0.172713	4.78631	1.7e-06	0.000317397	0.754011	0.157535	NEUROD4
ENSG00000162951	170.63	0.642977	0.193738	4.55315	5.28e-06	0.00084861	0.773058	0.169786	LRRTM1
ENSG00000107130	6402.36	0.625015	0.0719905	9.08836	1.01e-19	1.15e-16	0.645347	0.0710081	NCS1
ENSG00000181722	505.331	0.620434	0.120596	5.85685	4.72e-09	1.51e-06	0.677304	0.115643	ZBTB20
ENSG00000116106	6490.14	0.607767	0.100597	6.6501	2.93e-11	1.31e-08	0.648129	0.0974617	EPHA4
ENSG00000122012	324.5	0.602525	0.203226	4.36411	1.28e-05	0.00183456	0.745214	0.17076	SV2C
ENSG00000168476	293.69	0.600419	0.154373	4.86588	1.14e-06	0.000229601	0.69217	0.14225	REEP4
ENSG00000117600	723.696	0.600017	0.634225	3.6709	0.000241701	0.0216929	1.47354	0.401413	PLPPR4
ENSG00000151090	137.08	0.599428	0.389168	3.84531	0.000120401	0.0121902	1.00103	0.260325	THRB
ENSG00000172572	165.361	0.597263	0.307572	3.97064	7.17e-05	0.00787826	0.871236	0.219419	PDE3A
ENSG00000158258	1778.97	0.587284	0.174841	4.54483	5.5e-06	0.000875954	0.701011	0.154243	CLSTN2
ENSG00000116299	636.947	0.583127	0.0998374	6.47954	9.2e-11	3.71e-08	0.624092	0.0963173	ELAPOR1
ENSG00000162670	203.76	-0.607966	0.202782	-4.38228	1.17e-05	0.00172418	-0.749801	0.171098	BRINP3
ENSG00000022355	58.775	-0.62604	0.751946	-3.64117	0.000271404	0.0236363	-1.73117	0.475443	GABRA1
ENSG00000136237	110.692	-0.634227	0.308993	-4.03826	5.38e-05	0.00611465	-0.902194	0.223411	RAPGEF5
ENSG00000145721	489.931	-0.65965	0.190796	-4.63245	3.61e-06	0.000625761	-0.785733	0.169615	LIX1
ENSG00000231824	10.8025	-0.664818	1.23308	-3.56531	0.00036343	0.029524	-3.48488	0.977441	AKAIN1
ENSG00000070729	115.363	-0.722956	0.290308	-4.25642	2.08e-05	0.00275447	-0.952874	0.223867	CNGB1
ENSG00000168843	1352.26	-0.778283	0.173857	-5.33385	9.62e-08	2.5e-05	-0.880147	0.165012	FSTL5
ENSG00000163285	174.989	-0.807064	0.213988	-4.88228	1.05e-06	0.000215528	-0.948207	0.194214	GABRG1
ENSG00000197747	117.143	-0.868216	0.201967	-5.2584	1.45e-07	3.56e-05	-0.991803	0.188613	S100A10
ENSG00000147256	60.6615	-1.51334	0.496005	-4.6939	2.68e-06	0.000483268	-1.75851	0.374637	ARHGAP36
ENSG00000144331	19.1474	-1.57335	0.936411	-4.18409	2.86e-05	0.00367777	-2.2612	0.540427	ZNF385B

## Sheet: DGE_NSCO Pulse 72hs vs Control
gene_id	baseMean	log2FoldChange	lfcSE	stat	pvalue	padj	log2FoldChange_orig	lfcSE_orig	symbol
ENSG00000168453	952.669	5.591	0.300475	18.7817	1.06577e-78	1.11981e-74	5.65801	0.301251	HR
ENSG00000119138	1020.83	4.91225	0.193911	25.4918	2.42828e-143	5.10279e-139	4.93949	0.193767	KLF9
ENSG00000075223	1572.26	3.11372	0.3266	9.85449	6.55477e-23	2.2957e-19	3.21324	0.326069	SEMA3C
ENSG00000179673	102.538	2.65101	1.066	4.77947	1.75754e-06	0.00055959	3.38129	0.707461	RPRML
ENSG00000197406	337.798	2.31678	0.199631	11.7687	5.66079e-32	3.96519e-28	2.3525	0.199895	DIO3
ENSG00000258498	141.812	2.30224	0.230666	10.1837	2.34475e-24	9.8545e-21	2.35008	0.230769	DIO3OS
ENSG00000137642	1840.91	2.28515	0.261188	9.00087	2.23944e-19	6.72279e-16	2.34677	0.260727	SORL1
ENSG00000173083	22.6339	2.25475	0.917128	4.72418	2.31047e-06	0.000707183	2.8508	0.603449	HPSE
ENSG00000087494	54.5437	2.22153	1.3106	4.52823	5.94797e-06	0.00154309	3.32849	0.735053	PTHLH
ENSG00000134508	91.3201	2.19513	0.366688	6.5373	6.26408e-11	4.70119e-08	2.31988	0.354869	CABLES1
ENSG00000140853	316.104	1.86137	0.471465	5.28033	1.28954e-07	5.41966e-05	2.08917	0.395652	NLRC5
ENSG00000168481	36.6806	1.7923	0.567321	4.93533	8.0015e-07	0.000280239	2.10847	0.427219	LGI3
ENSG00000164841	192.038	1.46863	0.191738	8.55474	1.1814e-17	2.2569e-14	1.53423	0.179342	TMEM74
ENSG00000013293	527.343	1.41156	0.386398	5.2055	1.93474e-07	7.8186e-05	1.65152	0.317264	SLC7A14
ENSG00000188730	76.8685	1.38771	0.371572	5.25428	1.48602e-07	6.12298e-05	1.62016	0.308351	VWC2
ENSG00000188549	36.3566	1.25687	0.559566	4.54989	5.36733e-06	0.00146631	1.69915	0.373448	CCDC9B
ENSG00000107821	48.0185	1.22525	0.538974	4.54967	5.37289e-06	0.00146631	1.6573	0.364268	KAZALD1
ENSG00000074416	676.948	1.16901	0.426429	4.69512	2.66454e-06	0.000799895	1.50842	0.321273	MGLL
ENSG00000125347	153.454	1.16459	0.331914	5.03579	4.75886e-07	0.000175443	1.41576	0.28114	IRF1
ENSG00000026508	208.022	1.14072	0.235978	5.96926	2.38331e-09	1.39119e-06	1.29651	0.217197	CD44
ENSG00000175161	3539.37	1.03306	0.138833	8.14232	3.87786e-16	5.82067e-13	1.10272	0.135431	CADM2
ENSG00000105516	969.963	1.01436	0.161359	7.0685	1.56617e-12	1.49598e-09	1.10763	0.156699	DBP
ENSG00000154478	163.315	1.0088	0.171725	6.69391	2.17292e-11	1.82647e-08	1.11366	0.166369	GPR26
ENSG00000170624	77.2176	1.00683	0.392299	4.54044	5.61359e-06	0.00151236	1.35206	0.297781	SGCD
ENSG00000069702	455.519	0.962031	0.190716	5.90191	3.59323e-09	2.03531e-06	1.09355	0.185288	TGFBR3
ENSG00000204264	80.9023	0.921668	0.699869	4.13433	3.55996e-05	0.00733421	1.7048	0.412354	PSMB8
ENSG00000158089	319.563	0.921013	0.23551	5.01476	5.31005e-07	0.000192389	1.11057	0.22146	GALNT14
ENSG00000066735	3093.57	0.916272	0.153373	6.64203	3.0939e-11	2.40797e-08	1.00768	0.151713	KIF26A
ENSG00000175906	2171.86	0.908219	0.13537	7.29751	2.93149e-13	3.24223e-10	0.980788	0.1344	ARL4D
ENSG00000002587	311.775	0.905962	0.183516	5.72264	1.04881e-08	5.24756e-06	1.03367	0.180627	HS3ST1
ENSG00000078804	2406.07	0.8954	0.105002	8.98147	2.67175e-19	7.01803e-16	0.940162	0.104678	TP53INP2
ENSG00000010818	789.441	0.856681	0.163617	5.89795	3.68049e-09	2.03531e-06	0.96265	0.163218	HIVEP2
ENSG00000151025	391.215	0.855851	0.134611	6.90005	5.19844e-12	4.55167e-09	0.929032	0.134641	GPR158
ENSG00000221963	38.0706	0.850505	0.974186	3.98684	6.69599e-05	0.0122356	2.26091	0.567094	APOL6
ENSG00000245532	222.172	0.845785	0.225648	4.83947	1.30184e-06	0.00042745	1.02642	0.212094	NEAT1
ENSG00000145819	382.281	0.839112	0.150106	6.18147	6.35057e-10	4.60175e-07	0.929655	0.150394	ARHGAP26
ENSG00000100346	603.316	0.831449	0.108204	8.10462	5.29094e-16	7.41226e-13	0.879498	0.108518	CACNA1I
ENSG00000157368	52.5495	0.827712	0.777276	4.02356	5.73255e-05	0.0109513	1.82932	0.454652	IL34
ENSG00000114757	524.814	0.807017	0.156657	5.75113	8.86466e-09	4.65705e-06	0.905755	0.157492	PEX5L
ENSG00000185559	6138.75	0.800936	0.0946069	8.81476	1.19938e-18	2.52039e-15	0.837782	0.095043	DLK1
ENSG00000171246	2659.71	0.793199	0.105394	7.90951	2.58397e-15	3.19409e-12	0.838786	0.106048	NPTX1
ENSG00000162076	974.805	0.776874	0.097532	8.30969	9.59521e-17	1.68028e-13	0.815869	0.0981829	FLYWCH2
ENSG00000082497	1179.49	0.767115	0.0896694	8.86553	7.61413e-19	1.77782e-15	0.800029	0.0902405	SERTAD4
ENSG00000116106	6490.14	0.722809	0.096373	7.80982	5.72706e-15	6.68603e-12	0.76024	0.0973442	EPHA4
ENSG00000006283	1084.92	0.71274	0.107336	6.98469	2.8548e-12	2.60829e-09	0.758994	0.108665	CACNA1G
ENSG00000013297	34.3808	0.708075	0.785534	3.92152	8.79919e-05	0.0153506	1.8729	0.477595	CLDN11
ENSG00000122012	324.5	0.697006	0.175118	4.79535	1.62392e-06	0.000525001	0.812697	0.169476	SV2C
ENSG00000152495	2863.81	0.693195	0.295291	4.20032	2.66535e-05	0.00571528	0.95004	0.226183	CAMK4
ENSG00000007174	129.408	0.692719	0.340973	4.11864	3.81114e-05	0.00777546	1.01611	0.246709	DNAH9
ENSG00000152377	2249.43	0.688156	0.108838	6.66429	2.65942e-11	2.14942e-08	0.735155	0.110312	SPOCK1
ENSG00000141668	121.393	0.686684	0.235581	4.36149	1.29181e-05	0.00305013	0.867193	0.19883	CBLN2
ENSG00000158258	1778.97	0.68528	0.154472	5.0534	4.34019e-07	0.000163665	0.778156	0.153987	CLSTN2
ENSG00000071073	933.333	0.684782	0.135367	5.52677	3.26186e-08	1.55783e-05	0.757299	0.137024	MGAT4A
ENSG00000167874	120.02	0.67733	0.278541	4.20799	2.5765e-05	0.00558171	0.910842	0.216455	TMEM88
ENSG00000168675	1105.53	0.659415	0.159007	4.85516	1.20288e-06	0.000401227	0.755042	0.155513	LDLRAD4
ENSG00000198948	152.93	0.640325	0.175128	4.59877	4.24996e-06	0.00119078	0.750286	0.163149	MFAP3L
ENSG00000240065	83.6524	0.618457	1.07738	3.82921	0.000128555	0.0204014	2.93821	0.767315	PSMB9
ENSG00000184113	76.7115	0.615511	0.606423	3.86791	0.000109774	0.0180218	1.49757	0.387178	CLDN5
ENSG00000109819	214.959	0.615063	0.230789	4.22112	2.43092e-05	0.00532118	0.783008	0.185498	PPARGC1A
ENSG00000163083	1641.01	0.594735	0.0844531	7.28509	3.21462e-13	3.3776e-10	0.621009	0.0852439	INHBB
ENSG00000115415	2869.47	0.59397	0.158028	4.61763	3.88144e-06	0.00110222	0.682808	0.14787	STAT1
ENSG00000162545	5464.1	0.591483	0.101445	6.15418	7.54684e-10	5.28631e-07	0.629631	0.102309	CAMK2N1
ENSG00000124788	517.631	0.590612	0.103631	6.03505	1.58918e-09	1.04359e-06	0.630437	0.104463	ATXN1
ENSG00000163399	9850.18	0.581309	0.0574944	10.2593	1.07486e-24	5.64677e-21	0.593177	0.0578185	ATP1A1
ENSG00000165730	218.352	-0.589552	0.304393	-3.98727	6.68383e-05	0.0122356	-0.860865	0.215904	STOX1
ENSG00000197921	200.325	-0.592332	0.181811	-4.40779	1.0443e-05	0.0026125	-0.704075	0.159734	HES5
ENSG00000162670	203.76	-0.601021	0.197913	-4.33328	1.46904e-05	0.00343003	-0.730295	0.168532	BRINP3
ENSG00000163285	174.989	-0.688673	0.216929	-4.45006	8.58463e-06	0.00219997	-0.848178	0.190599	GABRG1

## Sheet: DGE_CO Pulse 48hs vs Control
gene_id	baseMean	log2FoldChange	lfcSE	stat	pvalue	padj	symbol
ENSG00000181617	28.9219	8.35207	1.6759	4.98362	6.24051e-07	0.000696048	FDCSP
ENSG00000168453	170.598	5.89222	0.519347	11.3454	7.81317e-30	6.90138e-26	HR
ENSG00000179673	2457.49	5.567	0.475809	11.7001	1.27352e-31	2.24979e-27	RPRML
ENSG00000103089	35.121	5.36382	1.00482	5.3381	9.39251e-08	0.000138273	FA2H
ENSG00000119138	540.362	3.72522	0.403811	9.22515	2.8317e-20	1.66749e-16	KLF9
ENSG00000175352	1078.54	3.61589	0.530858	6.81141	9.6649e-12	2.84567e-08	NRIP3
ENSG00000136859	393.241	3.2566	0.474902	6.85742	7.01165e-12	2.47735e-08	ANGPTL2
ENSG00000116106	4087.39	3.21801	0.364144	8.83718	9.81655e-19	4.33548e-15	EPHA4
ENSG00000122641	102.266	2.5644	0.543255	4.72045	2.35326e-06	0.00218804	INHBA
ENSG00000013293	182.446	2.42387	0.38076	6.36588	1.94173e-10	4.90037e-07	SLC7A14
ENSG00000081181	1535.22	2.32023	0.409	5.67293	1.40373e-08	2.75536e-05	ARG2
ENSG00000105711	132.825	2.30777	0.496238	4.65053	3.31088e-06	0.0029245	SCN1B
ENSG00000075223	1368.27	2.16809	0.414045	5.23637	1.63769e-07	0.000222549	SEMA3C
ENSG00000123643	268.729	2.15938	0.433467	4.98166	6.30407e-07	0.000696048	SLC36A1
ENSG00000137642	1927.18	2.09446	0.354746	5.90411	3.54556e-09	7.82949e-06	SORL1
ENSG00000151025	120.983	1.95705	0.430907	4.54169	5.58046e-06	0.00445157	GPR158
ENSG00000215218	993.419	1.65524	0.329944	5.01672	5.25617e-07	0.000663253	UBE2QL1
ENSG00000154928	1865.2	1.62664	0.358788	4.53371	5.79566e-06	0.00445157	EPHB1
ENSG00000124762	6153.31	1.30611	0.303996	4.29648	1.73534e-05	0.0127735	CDKN1A
ENSG00000078804	894.995	1.25274	0.254905	4.91453	8.89948e-07	0.000873434	TP53INP2
ENSG00000162545	7735.04	1.25269	0.233538	5.36395	8.14214e-08	0.000130763	CAMK2N1
ENSG00000050438	1484.74	1.17024	0.235632	4.96639	6.82118e-07	0.000708841	SLC4A8
ENSG00000071575	4465.03	1.15901	0.212588	5.45191	4.98318e-08	8.80328e-05	TRIB2
ENSG00000163399	3226.46	1.13411	0.244974	4.62949	3.66571e-06	0.00308374	ATP1A1
ENSG00000008083	3936.46	0.997141	0.233447	4.27139	1.94261e-05	0.0137272	JARID2
ENSG00000127955	1476.16	0.853146	0.201116	4.24207	2.21471e-05	0.0150481	GNAI1
ENSG00000075711	963.062	0.784613	0.194144	4.0414	5.31333e-05	0.0335233	DLG1
ENSG00000128573	97.7913	-3.68081	0.874826	-4.20747	2.58242e-05	0.0168967	FOXP2

## Sheet: IntersectMe_output gene lists
CO Pulse 48hs	NSCO high T3 Pulse 72hs	NSCO high T3 Chronic	CO Pulse 48hs | NSCO high T3 Pulse 72hs	NSCO high T3 Pulse 72hs|NSCO high T3 Chronic	NSCO high T3 Pulse 72hs|NSCO high T3 Chronic|NSCO low T3 Chronic	CO Pulse 48hs|NSCO high T3 Pulse 72hs|NSCO high T3 Chronic|NSCO low T3 Chronic
FDCSP	CABLES1	HLA-F	RPRML	DIO3	TMEM74	HR
FA2H	SGCD	BST2	EPHA4	DIO3OS	CD44	KLF9
INHBA	HIVEP2	ERAP2	SLC7A14	HPSE	DLK1	SEMA3C
ARG2	IL34	PSMB8-AS1	GPR158	PTHLH		SORL1
SCN1B	CLDN11	PROKR2	TP53INP2	NLRC5
SLC36A1	DNAH9	TAP1		LGI3
UBE2QL1	TMEM88	B2M		VWC2
EPHB1	CLDN5	HLA-B		CCDC9B
CDKN1A	PPARGC1A	PARP9		KAZALD1
SLC4A8		HLA-C		MGLL
TRIB2		VSX1		IRF1
JARID2		BTN3A2		CADM2
GNAI1		HLA-A		DBP
DLG1		TSHR		GPR26
		LOXHD1		TGFBR3
		ANO4		PSMB8

## Sheet: GO Term_all DGE
GO term analysis
NSCO low T3 chronic vs Ctrl
No significant terms were found
NSCO high T3 Chronic versus Control
Gene Ontology term	Corrected P-value	Genes annotated to the term
antigen processing and presentation of endogenous peptide antigen via MHC class I	9.03e-16	HLA-C, HLA-F, HLA-A, HLA-E, B2M, TAP2, HLA-B, ERAP2, TAP1
antigen processing and presentation of endogenous peptide antigen	2.25e-15	HLA-A, HLA-E, HLA-F, B2M, HLA-C, TAP1, ERAP2, HLA-B, TAP2
antigen processing and presentation of endogenous antigen	2.19e-14	HLA-B, TAP2, TAP1, ERAP2, HLA-C, B2M, HLA-F, HLA-A, HLA-E
antigen processing and presentation of peptide antigen via MHC class I	2.27e-13	HLA-C, B2M, HLA-A, HLA-F, HLA-E, TAP2, HLA-B, ERAP2, TAP1
multicellular organismal process	1.03e-12	C1QL3, TSHR, SEMA3E, DLK1, B2M, INHBB, HLA-E, BTN3A2, HLA-A, STAT1, LOXHD1, PSMB8, CLSTN2, VSX1, NRARP, MGLL, TENT5A, PDE3A, SORL1, SEMA3C, CSF1, ZBTB20, BST2, PTHLH, VWC2, KIF26A, CACNA1G, KAZALD1, IRF1, ATXN1, TGFBR3, PLPPR4, ERAP2, BTN3A3, LDLRAD4, GPR158, DBP, EPHA4, NEUROD4, LRRTM1, PDE4B, CD44, ANGPTL2, SPOCK1, HPSE, PSMB9, NPTX1, CAMK4, HLA-F, NCS1, HLA-B
cell communication	2.27e-11	ARHGAP26, PARP9, CD44, HPSE, ANGPTL2, NPTX1, NLRC5, CAMK4, NCS1, BTN3A3, PARP14, LDLRAD4, GPR158, EPHA4, PDE4B, SV2C, PLPPR4, TGFBR3, KAZALD1, IRF1, KIF26A, CACNA1G, HLA-C, BST2, PTHLH, CBLN2, VWC2, SORL1, CSF1, GAREM1, SEMA3C, NRARP, THRB, MGLL, PDE3A, CLSTN2, PROKR2, GPR26, STAT1, CACNA1I, DLK1, INHBB, BTN3A2, HLA-E, HLA-A, SEMA3E, TSHR, C1QL3, DTX3L
response to stimulus	3.58e-11	TGFBR3, PTER, PLPPR4, ERAP2, KLF9, KIF26A, HLA-C, IRF1, KAZALD1, ELAPOR1, TAP2, HLA-B, ARHGAP26, PARP9, GPR158, LDLRAD4, PARP14, BTN3A3, PDE4B, EPHA4, ANGPTL2, HPSE, CD44, NCS1, HLA-F, NPTX1, PSMB9, CAMK4, NLRC5, GPR26, STAT1, CACNA1I, DTX3L, DIO3, TSHR, SEMA3E, DLK1, HLA-A, BTN3A2, HLA-E, INHBB, B2M, SORL1, GAREM1, CSF1, SEMA3C, TAP1, ZBTB20, VWC2, BST2, PTHLH, PROKR2, PSMB8, MGLL, THRB, NRARP, …
antigen processing and presentation of peptide antigen via MHC class Ib	4.25e-11	HLA-C, HLA-B, TAP2, B2M, HLA-F, HLA-E, HLA-A
signaling	9.67e-11	CACNA1I, GPR26, STAT1, SEMA3E, TSHR, C1QL3, DTX3L, INHBB, HLA-E, HLA-A, BTN3A2, DLK1, SEMA3C, GAREM1, CSF1, SORL1, PTHLH, BST2, VWC2, CBLN2, CLSTN2, PROKR2, PDE3A, NRARP, THRB, MGLL, TGFBR3, PLPPR4, HLA-C, KIF26A, KAZALD1, IRF1, PARP9, ARHGAP26, EPHA4, PDE4B, SV2C, BTN3A3, GPR158, LDLRAD4, PARP14, NPTX1, NLRC5, CAMK4, NCS1, CD44, ANGPTL2, HPSE
antigen processing and presentation of peptide antigen	1.82e-10	HLA-C, B2M, HLA-F, HLA-E, HLA-A, TAP2, HLA-B, TAP1, ERAP2
antigen processing and presentation of exogenous peptide antigen via MHC class Ib	2.03e-10	HLA-B, HLA-C, B2M, HLA-E, HLA-A, HLA-F
antigen processing and presentation via MHC class Ib	2.19e-10	HLA-A, HLA-E, HLA-F, B2M, TAP2, HLA-B, HLA-C
multicellular organism development	5.14e-10	DBP, GPR158, EPHA4, NEUROD4, LRRTM1, CD44, HPSE, SPOCK1, PSMB9, NPTX1, CAMK4, NCS1, HLA-B, KIF26A, CACNA1G, IRF1, ATXN1, TGFBR3, PLPPR4, PSMB8, CLSTN2, VSX1, NRARP, TENT5A, SORL1, SEMA3C, CSF1, PTHLH, VWC2, SEMA3E, C1QL3, DLK1, INHBB, B2M, HLA-E, STAT1
regulation of multicellular organismal process	5.37e-10	ZBTB20, BST2, PTHLH, HLA-B, SORL1, CSF1, MGLL, HPSE, HLA-F, TENT5A, CAMK4, PSMB9, LDLRAD4, CLSTN2, BTN3A3, PSMB8, PDE4B, LRRTM1, EPHA4, STAT1, TGFBR3, IRF1, DLK1, HLA-A, HLA-E, BTN3A2, B2M, INHBB, TSHR, SEMA3E, CACNA1G
antigen processing and presentation of endogenous peptide antigen via MHC class Ib	5.91e-10	HLA-C, TAP2, HLA-B, HLA-E, HLA-A, HLA-F
regulation of response to stimulus	2.05e-09	KIF26A, HLA-C, KAZALD1, IRF1, TGFBR3, BTN3A3, LDLRAD4, GPR158, PARP14, EPHA4, PDE4B, CD44, HPSE, NLRC5, NCS1, HLA-F, HLA-B, ARHGAP26, PARP9, SEMA3E, DTX3L, DLK1, B2M, HLA-A, HLA-E, BTN3A2, STAT1, THRB, NRARP, MGLL, PDE3A, SORL1, GAREM1, CSF1, BST2, VWC2
regulation of cytokine production	2.2e-09	HLA-A, HLA-E, BTN3A2, B2M, INHBB, IRF1, STAT1, PDE4B, PSMB8, BTN3A3, HLA-F, CAMK4, PSMB9, HPSE, HLA-B, SORL1, BST2, ZBTB20
regulation of signaling	2.31e-09	TGFBR3, PLPPR4, KIF26A, KAZALD1, IRF1, PARP9, ARHGAP26, EPHA4, SV2C, PDE4B, PARP14, LDLRAD4, GPR158, NLRC5, NCS1, CD44, HPSE, STAT1, C1QL3, SEMA3E, INHBB, DLK1, CSF1, GAREM1, SORL1, BST2, VWC2, CBLN2, CLSTN2, PDE3A, NRARP, THRB, MGLL
regulation of cell communication	2.55e-09	KIF26A, KAZALD1, IRF1, TGFBR3, PLPPR4, EPHA4, SV2C, PDE4B, LDLRAD4, PARP14, GPR158, NLRC5, NCS1, CD44, HPSE, PARP9, ARHGAP26, SEMA3E, C1QL3, INHBB, DLK1, STAT1, CLSTN2, PDE3A, NRARP, THRB, MGLL, GAREM1, CSF1, SORL1, BST2, VWC2, CBLN2
cytokine production	2.59e-09	PDE4B, BTN3A3, PSMB8, HLA-F, CAMK4, PSMB9, HPSE, HLA-B, SORL1, BST2, ZBTB20, HLA-A, BTN3A2, HLA-E, INHBB, B2M, IRF1, STAT1
positive regulation of multicellular organismal process	4.23e-09	TSHR, HLA-A, BTN3A2, HLA-E, B2M, INHBB, DLK1, IRF1, TGFBR3, STAT1, LRRTM1, PDE4B, EPHA4, CLSTN2, PSMB8, TENT5A, HLA-F, PSMB9, CAMK4, HPSE, CSF1, SORL1, ZBTB20
antigen processing and presentation	6.55e-09	ERAP2, TAP1, HLA-B, TAP2, B2M, HLA-F, HLA-A, HLA-E, HLA-C
anatomical structure development	1.42e-08	DLK1, HLA-E, INHBB, B2M, SEMA3E, C1QL3, STAT1, NRARP, PDE3A, TENT5A, CLSTN2, PSMB8, VSX1, VWC2, PTHLH, SORL1, SEMA3C, CSF1, IRF1, KIF26A, CACNA1G, PLPPR4, TGFBR3, ATXN1, PTER, HPSE, SPOCK1, CD44, NCS1, CAMK4, NPTX1, PSMB9, LDLRAD4, GPR158, DBP, LRRTM1, NEUROD4, EPHA4, HLA-B
positive regulation of cytokine production	1.83e-08	ZBTB20, STAT1, SORL1, HPSE, IRF1, PSMB9, CAMK4, B2M, HLA-A, HLA-E, BTN3A2, HLA-F, PSMB8, PDE4B
positive regulation of cellular process	2.55e-08	IRF1, ELAPOR1, HLA-C, TGFBR3, HPSE, CD44, HLA-F, CAMK4, NLRC5, PSMB9, PARP14, GPR158, DBP, LRRTM1, NEUROD4, PDE4B, EPHA4, TP53INP2, PARP9, HLA-B, DLK1, HLA-E, HLA-A, BTN3A2, INHBB, B2M, DTX3L, TSHR, SEMA3E, STAT1, NRARP, THRB, TENT5A, CLSTN2, PSMB8, ZBTB20, VWC2, BST2, PTHLH, SORL1, GAREM1, CSF1, SEMA3C
developmental process	4.39e-08	KAZALD1, IRF1, CACNA1G, KIF26A, PLPPR4, PTER, TGFBR3, ATXN1, CAMK4, NPTX1, PSMB9, NCS1, CD44, SPOCK1, HPSE, EPHA4, LRRTM1, NEUROD4, DBP, LDLRAD4, GPR158, HLA-B, B2M, INHBB, HLA-E, DLK1, C1QL3, SEMA3E, STAT1, PDE3A, TENT5A, NRARP, THRB, VSX1, PSMB8, CLSTN2, PTHLH, VWC2, SEMA3C, CSF1, SORL1
signal transduction	5.66e-08	TGFBR3, PLPPR4, KIF26A, HLA-C, IRF1, KAZALD1, ARHGAP26, PARP9, LDLRAD4, PARP14, GPR158, BTN3A3, PDE4B, EPHA4, HPSE, CD44, NCS1, NLRC5, CAMK4, STAT1, GPR26, CACNA1I, DTX3L, SEMA3E, TSHR, DLK1, HLA-A, HLA-E, BTN3A2, INHBB, SORL1, SEMA3C, CSF1, GAREM1, VWC2, PTHLH, BST2, PROKR2, MGLL, THRB, NRARP, PDE3A
cellular response to stimulus	5.73e-08	PROKR2, PDE3A, THRB, NRARP, MGLL, CSF1, GAREM1, SEMA3C, SORL1, BST2, PTHLH, VWC2, ZBTB20, TSHR, SEMA3E, DTX3L, INHBB, B2M, HLA-A, BTN3A2, HLA-E, DLK1, CACNA1I, GPR26, STAT1, EPHA4, PDE4B, BTN3A3, LDLRAD4, GPR158, PARP14, NPTX1, NLRC5, CAMK4, NCS1, CD44, HPSE, PARP9, ARHGAP26, HLA-C, KIF26A, KLF9, ELAPOR1, KAZALD1, IRF1, TGFBR3, PLPPR4
immune response	8.25e-08	DTX3L, HLA-C, IRF1, HLA-E, HLA-A, BTN3A2, B2M, STAT1, TGFBR3, ERAP2, PARP14, PSMB8, BTN3A3, PDE4B, HLA-F, CAMK4, PSMB9, NLRC5, TAP2, HLA-B, SEMA3C, CSF1, TAP1, PARP9, BST2
positive regulation of biological process	9.44e-08	ZBTB20, BST2, PTHLH, VWC2, SORL1, GAREM1, CSF1, SEMA3C, NRARP, THRB, TENT5A, PSMB8, CLSTN2, STAT1, DLK1, INHBB, B2M, BTN3A2, HLA-A, HLA-E, SEMA3E, TSHR, DTX3L, TP53INP2, PARP9, HLA-B, CD44, HPSE, CAMK4, NLRC5, PSMB9, HLA-F, BTN3A3, GPR158, PARP14, DBP, EPHA4, LRRTM1, PDE4B, NEUROD4, TGFBR3, IRF1, ELAPOR1, HLA-C
antigen processing and presentation of endogenous peptide antigen via MHC class I via ER pathway	1.09e-07	HLA-E, HLA-F, HLA-A, HLA-C, HLA-B
antigen processing and presentation of endogenous peptide antigen via MHC class I via ER pathway, TAP-independent	1.09e-07	HLA-B, HLA-C, HLA-E, HLA-F, HLA-A
defense response	1.28e-07	PSMB8, PARP14, CD44, MGLL, HPSE, PSMB9, CAMK4, NLRC5, HLA-F, HLA-B, TAP2, CSF1, TAP1, BST2, PARP9, DTX3L, HLA-C, IRF1, B2M, INHBB, HLA-A, HLA-E, STAT1
immune system process	1.34e-07	BTN3A3, PSMB8, PARP14, PDE4B, CD44, PSMB9, CAMK4, NLRC5, HLA-F, TAP2, HLA-B, SEMA3C, CSF1, ZBTB20, TAP1, BST2, PARP9, DTX3L, HLA-C, DLK1, IRF1, B2M, BTN3A2, HLA-E, HLA-A, STAT1, TGFBR3, ERAP2
system development	2.04e-07	HLA-E, B2M, INHBB, CACNA1G, C1QL3, SEMA3E, KIF26A, PLPPR4, ATXN1, TGFBR3, STAT1, NCS1, NPTX1, SPOCK1, HPSE, NRARP, CD44, VSX1, LRRTM1, NEUROD4, EPHA4, GPR158, CLSTN2, DBP, VWC2, PTHLH, CSF1, SEMA3C, HLA-B, SORL1
response to type II interferon	2.28e-07	IRF1, PSMB9, NLRC5, PSMB8, PARP14, BST2, PARP9, STAT1
regulation of immune system process	2.36e-07	ZBTB20, BST2, PARP9, HLA-B, CSF1, CAMK4, NLRC5, PSMB9, HLA-F, BTN3A3, PSMB8, PARP14, PDE4B, STAT1, DLK1, IRF1, B2M, BTN3A2, HLA-A, HLA-E, HLA-C
T cell mediated immunity	5.83e-07	HLA-B, BTN3A3, HLA-C, B2M, HLA-F, BTN3A2, HLA-A, HLA-E
cell development	6.58e-07	PTHLH, CSF1, SEMA3C, SORL1, HLA-B, CAMK4, NPTX1, PSMB9, NCS1, PDE3A, HPSE, SPOCK1, EPHA4, NEUROD4, VSX1, PSMB8, PLPPR4, TGFBR3, STAT1, B2M, IRF1, DLK1, KIF26A, SEMA3E
antigen processing and presentation of exogenous peptide antigen	9.1e-07	HLA-B, HLA-C, B2M, HLA-E, HLA-A, HLA-F
adaptive immune response	1.51e-06	BTN3A3, PSMB8, HLA-C, IRF1, HLA-A, HLA-E, HLA-F, BTN3A2, PSMB9, CAMK4, B2M, HLA-B, TAP2, TAP1, ERAP2
regulation of signal transduction	1.6e-06	PARP14, LDLRAD4, GPR158, PDE4B, EPHA4, HPSE, MGLL, CD44, THRB, NRARP, PDE3A, NCS1, NLRC5, SORL1, GAREM1, CSF1, ARHGAP26, PARP9, VWC2, BST2, SEMA3E, KIF26A, IRF1, DLK1, KAZALD1, STAT1, TGFBR3
regulation of multicellular organismal development	1.74e-06	SEMA3E, DLK1, IRF1, B2M, STAT1, TGFBR3, PSMB8, CLSTN2, EPHA4, LRRTM1, HPSE, PSMB9, CAMK4, TENT5A, SORL1, HLA-B, CSF1, PTHLH
antigen processing and presentation of exogenous antigen	1.99e-06	HLA-C, HLA-B, HLA-E, HLA-A, HLA-F, B2M
cell differentiation	2.04e-06	VWC2, PTHLH, SEMA3C, CSF1, HLA-B, SORL1, TENT5A, PDE3A, NCS1, NPTX1, PSMB9, CAMK4, HPSE, SPOCK1, THRB, NEUROD4, VSX1, EPHA4, LDLRAD4, PSMB8, PLPPR4, TGFBR3, PTER, STAT1, B2M, INHBB, DLK1, IRF1, KAZALD1, KIF26A, SEMA3E
cellular developmental process	2.06e-06	PDE3A, TENT5A, NCS1, NPTX1, PSMB9, CAMK4, HPSE, SPOCK1, THRB, NEUROD4, VSX1, EPHA4, LDLRAD4, PSMB8, VWC2, PTHLH, SEMA3C, CSF1, HLA-B, SORL1, B2M, INHBB, DLK1, IRF1, KAZALD1, KIF26A, SEMA3E, PLPPR4, TGFBR3, PTER, STAT1
positive regulation of response to stimulus	2.27e-06	EPHA4, PDE4B, BTN3A3, PARP14, NLRC5, HLA-F, NRARP, THRB, CD44, HPSE, CSF1, GAREM1, SORL1, HLA-B, BST2, PARP9, HLA-C, SEMA3E, B2M, BTN3A2, HLA-A, HLA-E, IRF1, TGFBR3
type II interferon-mediated signaling pathway	5.24e-06	IRF1, NLRC5, PARP9, STAT1, PARP14
regulation of natural killer cell mediated immunity	5.44e-06	HLA-C, HLA-B, HLA-A, HLA-E, HLA-F, B2M
innate immune response	5.81e-06	B2M, HLA-A, HLA-E, IRF1, HLA-C, DTX3L, STAT1, PSMB9, NLRC5, HLA-F, PSMB8, PARP14, BST2, PARP9, CSF1, HLA-B
biological regulation	6.33e-06	KLF9, CACNA1G, HLA-C, IRF1, ELAPOR1, ATXN1, PLPPR4, ERAP2, LDLRAD4, GPR158, BTN3A3, PDE4B, SV2C, EPHA4, ANGPTL2, SPOCK1, HLA-F, PSMB9, NLRC5, HR, HLA-B, TP53INP2, ARHGAP26, DTX3L, SEMA3E, DLK1, HLA-A, STAT1, CACNA1I, VSX1, MGLL, NRARP, THRB, TENT5A, SORL1, CSF1, ZBTB20, VWC2, CBLN2, PTHLH, BST2, KIF26A, KAZALD1, ANO4, LGI3, TGFBR3, PTER, DBP, PARP14, LRRTM1, NEUROD4, HPSE, CD44, NCS1, NPTX1, CAMK…
positive regulation of T cell mediated immunity	9.77e-06	HLA-B, HLA-C, B2M, HLA-A, HLA-E, HLA-F
negative regulation of multicellular organismal process	1e-05	STAT1, SEMA3E, HLA-E, B2M, INHBB, IRF1, DLK1, SORL1, BST2, PTHLH, PDE4B, EPHA4, LDLRAD4, PSMB8, HLA-F, PSMB9
regulation of response to external stimulus	1.21e-05	PARP14, EPHA4, MGLL, HPSE, NLRC5, HLA-F, HLA-B, CSF1, PARP9, DTX3L, HLA-C, IRF1, B2M, HLA-E, HLA-A, STAT1
positive regulation of T cell mediated cytotoxicity	1.46e-05	HLA-C, HLA-B, HLA-A, HLA-E, HLA-F
defense response to symbiont	1.89e-05	BST2, PARP9, CSF1, HLA-B, PSMB9, NLRC5, HLA-F, PSMB8, PARP14, STAT1, B2M, HLA-E, HLA-A, IRF1, HLA-C, DTX3L
regulation of developmental process	1.96e-05	TGFBR3, STAT1, B2M, DLK1, IRF1, SEMA3E, PTHLH, VWC2, CSF1, SORL1, HLA-B, PSMB9, CAMK4, TENT5A, CD44, HPSE, EPHA4, NEUROD4, LRRTM1, PSMB8, CLSTN2, LDLRAD4
regulation of response to biotic stimulus	2e-05	STAT1, HLA-B, PARP9, HLA-C, PARP14, DTX3L, B2M, NLRC5, HLA-A, HLA-E, HLA-F, IRF1
positive regulation of leukocyte mediated immunity	2.16e-05	HLA-E, HLA-F, HLA-A, CAMK4, B2M, HLA-C, HLA-B
defense response to other organism	2.21e-05	STAT1, DTX3L, HLA-C, IRF1, B2M, HLA-E, HLA-A, HLA-B, CSF1, BST2, PARP9, PSMB8, PARP14, PSMB9, NLRC5, HLA-F
response to external stimulus	3.03e-05	SEMA3E, DTX3L, HLA-C, IRF1, B2M, HLA-E, HLA-A, STAT1, PSMB8, PARP14, EPHA4, PDE4B, MGLL, HPSE, PSMB9, NLRC5, HLA-F, HLA-B, SEMA3C, CSF1, BST2, PARP9
regulation of defense response	3.26e-05	IRF1, MGLL, HPSE, HLA-E, HLA-A, HLA-F, B2M, NLRC5, PARP14, DTX3L, HLA-C, PARP9, HLA-B, STAT1
regulation of T cell mediated cytotoxicity	4.99e-05	HLA-B, HLA-C, HLA-E, HLA-A, HLA-F
adaptive immune response based on somatic recombination of immune receptors built from immunoglobulin superfamily domains	5.27e-05	HLA-C, PSMB8, BTN3A3, B2M, PSMB9, HLA-E, BTN3A2, HLA-F, HLA-A, HLA-B
regulation of leukocyte mediated immunity	5.39e-05	HLA-B, BST2, HLA-C, B2M, CAMK4, HLA-E, HLA-F, HLA-A
natural killer cell mediated immunity	5.99e-05	HLA-C, HLA-B, B2M, HLA-E, HLA-F, HLA-A
immune effector process	8.05e-05	BST2, HLA-B, PSMB9, CAMK4, B2M, HLA-A, HLA-E, HLA-F, BTN3A2, PSMB8, BTN3A3, HLA-C
regulation of natural killer cell mediated cytotoxicity	8.8e-05	HLA-E, HLA-A, HLA-F, HLA-B, HLA-C
negative regulation of innate immune response	8.86e-05	PARP14, HLA-B, HLA-F, HLA-E, HLA-A, NLRC5
cell surface receptor signaling pathway	9.01e-05	CD44, NRARP, NLRC5, BTN3A3, LDLRAD4, PARP14, EPHA4, PDE4B, PARP9, VWC2, SORL1, GAREM1, CSF1, SEMA3C, IRF1, DLK1, INHBB, HLA-A, BTN3A2, TSHR, SEMA3E, DTX3L, STAT1, TGFBR3
positive regulation of immune system process	0.0001	BTN3A3, HLA-C, PDE4B, DLK1, IRF1, CAMK4, NLRC5, B2M, HLA-F, HLA-E, HLA-A, BTN3A2, HLA-B, CSF1, PARP9
leukocyte mediated immunity	0.0001	HLA-B, BST2, BTN3A3, HLA-C, CAMK4, B2M, BTN3A2, HLA-F, HLA-A, HLA-E
cytokine production involved in immune response	0.00011	HLA-F, HLA-E, HLA-A, B2M, CAMK4, BST2
regulation of cytokine production involved in immune response	0.00011	B2M, CAMK4, BST2, HLA-A, HLA-E, HLA-F
negative regulation of response to stimulus	0.00012	HLA-A, HLA-E, DLK1, KIF26A, TGFBR3, STAT1, NLRC5, PDE3A, HLA-F, NRARP, CD44, EPHA4, PDE4B, LDLRAD4, PARP14, VWC2, SORL1, HLA-B
regulation of T cell mediated immunity	0.00012	HLA-B, HLA-C, HLA-E, HLA-A, HLA-F, B2M
T cell mediated cytotoxicity	0.00013	HLA-E, HLA-F, HLA-A, HLA-B, HLA-C
positive regulation of macromolecule biosynthetic process	0.00015	CSF1, SORL1, PARP9, ZBTB20, TP53INP2, NEUROD4, PDE4B, PSMB8, DBP, PSMB9, CAMK4, NLRC5, TENT5A, HLA-F, THRB, HPSE, TGFBR3, STAT1, DTX3L, B2M, BTN3A2, HLA-A, HLA-E, IRF1
biological process involved in interspecies interaction between organisms	0.00015	HLA-F, NLRC5, PSMB9, PDE4B, PARP14, PSMB8, PARP9, BST2, CSF1, HLA-B, HLA-E, HLA-A, B2M, INHBB, IRF1, HLA-C, DTX3L, STAT1
positive regulation of adaptive immune response based on somatic recombination of immune receptors built from immunoglobulin superfamily domains	0.00016	HLA-B, HLA-C, B2M, HLA-E, HLA-A, HLA-F
response to stress	0.00016	PSMB9, CAMK4, NLRC5, HLA-F, CD44, MGLL, ANGPTL2, HPSE, EPHA4, PSMB8, PARP14, BST2, PARP9, TAP1, CSF1, TAP2, HLA-B, INHBB, ELAPOR1, B2M, HLA-A, HLA-E, IRF1, HLA-C, DIO3, DTX3L, TGFBR3, STAT1
positive regulation of lymphocyte mediated immunity	0.00018	HLA-E, HLA-F, HLA-A, B2M, HLA-C, HLA-B
regulation of cell development	0.00019	CSF1, HLA-B, STAT1, SORL1, PTHLH, EPHA4, PSMB8, CAMK4, B2M, PSMB9, DLK1, IRF1
response to other organism	0.00019	PARP14, PSMB8, PDE4B, HLA-F, PSMB9, NLRC5, HLA-B, CSF1, PARP9, BST2, DTX3L, HLA-C, IRF1, HLA-E, HLA-A, B2M, STAT1
response to external biotic stimulus	0.0002	DTX3L, HLA-C, IRF1, B2M, HLA-A, HLA-E, STAT1, PSMB8, PARP14, PDE4B, PSMB9, NLRC5, HLA-F, HLA-B, CSF1, BST2, PARP9
regulation of biological process	0.0002	GPR26, C1QL3, TSHR, INHBB, B2M, HLA-E, BTN3A2, GAREM1, SEMA3C, PSMB8, CLSTN2, PROKR2, PDE3A, LGI3, TGFBR3, KIF26A, KAZALD1, PARP9, PARP14, DBP, NEUROD4, LRRTM1, CD44, HPSE, CAMK4, NPTX1, NCS1, STAT1, CACNA1I, SEMA3E, DTX3L, DLK1, HLA-A, SORL1, CSF1, ZBTB20, BST2, PTHLH, VWC2, CBLN2, VSX1, THRB, NRARP, MGLL, TENT5A, ATXN1, PLPPR4, KLF9, HLA-C, CACNA1G, IRF1, ELAPOR1, HLA-B, HR, ARHGAP26, TP53INP2,…
regulation of cell adhesion	0.00021	CSF1, HLA-A, HLA-E, PSMB9, B2M, SPOCK1, HPSE, IRF1, CD44, EPHA4, SEMA3E, PSMB8
nervous system development	0.00022	EPHA4, VSX1, LRRTM1, NEUROD4, GPR158, CLSTN2, NPTX1, NCS1, SPOCK1, CSF1, SEMA3C, SORL1, VWC2, C1QL3, KIF26A, SEMA3E, INHBB, B2M, ATXN1, PLPPR4
protection from natural killer cell mediated cytotoxicity	0.00022	HLA-B, HLA-E, HLA-A
positive regulation of adaptive immune response	0.00023	HLA-C, HLA-B, B2M, HLA-E, HLA-A, HLA-F
positive regulation of leukocyte mediated cytotoxicity	0.00025	HLA-E, HLA-A, HLA-F, HLA-B, HLA-C
positive regulation of gene expression	0.00026	STAT1, TGFBR3, IRF1, B2M, BTN3A2, HLA-A, HLA-E, ZBTB20, SORL1, CSF1, HPSE, CAMK4, PSMB9, TENT5A, HLA-F, PSMB8, PDE4B
response to biotic stimulus	0.00029	NLRC5, PSMB9, HLA-F, PDE4B, PSMB8, PARP14, BST2, PARP9, CSF1, HLA-B, B2M, HLA-A, HLA-E, IRF1, HLA-C, DTX3L, STAT1
positive regulation of cell killing	0.00029	HLA-C, HLA-B, HLA-F, HLA-E, HLA-A
negative regulation of natural killer cell mediated immunity	0.00031	HLA-B, HLA-F, HLA-E, HLA-A
negative regulation of natural killer cell mediated cytotoxicity	0.00031	HLA-E, HLA-F, HLA-A, HLA-B
positive regulation of biosynthetic process	0.00031	TP53INP2, ZBTB20, PARP9, SORL1, CSF1, HPSE, THRB, TENT5A, HLA-F, CAMK4, PSMB9, NLRC5, DBP, PSMB8, NEUROD4, PDE4B, STAT1, TGFBR3, IRF1, BTN3A2, HLA-E, HLA-A, B2M, DTX3L
regulation of innate immune response	0.00034	HLA-B, PARP9, PARP14, HLA-C, IRF1, HLA-E, HLA-F, HLA-A, B2M, NLRC5
regulation of cell differentiation	0.00034	STAT1, DLK1, IRF1, B2M, HLA-B, SORL1, CSF1, VWC2, PTHLH, LDLRAD4, PSMB8, NEUROD4, EPHA4, TENT5A, CAMK4, PSMB9
negative regulation of immune system process	0.00036	HLA-B, BST2, PARP14, PSMB8, IRF1, HLA-E, HLA-A, HLA-F, PSMB9, NLRC5
regulation of adaptive immune response	0.00039	HLA-A, HLA-E, HLA-F, B2M, IRF1, HLA-C, HLA-B
negative regulation of leukocyte mediated immunity	0.00044	HLA-B, BST2, HLA-E, HLA-A, HLA-F
positive regulation of macromolecule metabolic process	0.00045	DTX3L, BTN3A2, HLA-A, HLA-E, B2M, IRF1, TGFBR3, STAT1, PDE4B, NEUROD4, EPHA4, PARP14, DBP, PSMB8, TENT5A, HLA-F, CAMK4, NLRC5, PSMB9, HPSE, THRB, CSF1, SORL1, PARP9, TP53INP2, ZBTB20
positive regulation of metabolic process	0.00048	DTX3L, IRF1, ELAPOR1, B2M, BTN3A2, HLA-A, HLA-E, STAT1, TGFBR3, PSMB8, DBP, PARP14, EPHA4, PDE4B, NEUROD4, THRB, HPSE, CAMK4, PSMB9, NLRC5, TENT5A, HLA-F, SORL1, CSF1, ZBTB20, TP53INP2, PARP9
positive regulation of cytokine production involved in immune response	0.00055	HLA-A, HLA-E, HLA-F, CAMK4, B2M
regulation of response to stress	0.00056	HLA-C, DTX3L, B2M, HLA-E, HLA-A, IRF1, STAT1, EPHA4, PARP14, NLRC5, HLA-F, CD44, MGLL, HPSE, HLA-B, PARP9
negative regulation of leukocyte mediated cytotoxicity	0.00057	HLA-B, HLA-F, HLA-E, HLA-A
CD8-positive, alpha-beta T cell proliferation	0.00063	HLA-E, HLA-A, IRF1
regulation of CD8-positive, alpha-beta T cell proliferation	0.00063	HLA-A, HLA-E, IRF1
response to chemical	0.00064	PSMB8, PROKR2, PARP14, EPHA4, PDE4B, CD44, THRB, HPSE, PSMB9, NPTX1, NLRC5, PDE3A, SORL1, CSF1, SEMA3C, ZBTB20, BST2, PARP9, KLF9, SEMA3E, TSHR, IRF1, INHBB, B2M, STAT1, TGFBR3
negative regulation of response to biotic stimulus	0.00068	PARP14, HLA-B, NLRC5, HLA-E, HLA-F, HLA-A
cellular response to type II interferon	0.00073	IRF1, NLRC5, PARP9, STAT1, PARP14
positive regulation of immune response	0.00084	PARP9, HLA-B, IRF1, HLA-E, HLA-F, HLA-A, BTN3A2, B2M, NLRC5, BTN3A3, PDE4B, HLA-C
positive regulation of cell communication	0.00095	GAREM1, CSF1, SORL1, PARP9, BST2, EPHA4, CLSTN2, GPR158, PARP14, NLRC5, HPSE, THRB, NRARP, CD44, TGFBR3, SEMA3E, INHBB
natural killer cell mediated cytotoxicity	0.00096	HLA-C, HLA-B, HLA-A, HLA-E, HLA-F
positive regulation of signaling	0.00098	TGFBR3, INHBB, SEMA3E, PARP9, BST2, CSF1, GAREM1, SORL1, NLRC5, HPSE, NRARP, THRB, CD44, EPHA4, PARP14, CLSTN2, GPR158
negative regulation of cell killing	0.00111	HLA-E, HLA-A, HLA-F, HLA-B
regulation of cellular process	0.0013	EPHA4, SV2C, PDE4B, BTN3A3, GPR158, LDLRAD4, PSMB9, NLRC5, HLA-F, SPOCK1, HLA-B, HR, ARHGAP26, TP53INP2, HLA-C, KLF9, ELAPOR1, IRF1, ATXN1, PLPPR4, VSX1, TENT5A, THRB, NRARP, MGLL, CSF1, SORL1, BST2, PTHLH, CBLN2, VWC2, ZBTB20, SEMA3E, DTX3L, HLA-A, DLK1, CACNA1I, STAT1, LRRTM1, NEUROD4, DBP, PARP14, CAMK4, NCS1, CD44, HPSE, PARP9, KIF26A, KAZALD1, TGFBR3, LGI3, PSMB8, CLSTN2, PROKR2, PDE3A, GARE…
positive regulation of type II interferon production	0.00132	PSMB9, BTN3A2, HLA-A, PDE4B, PSMB8
regulation of production of molecular mediator of immune response	0.00137	HLA-A, HLA-E, HLA-F, CAMK4, BST2, B2M
regulation of immune response	0.00149	IRF1, HLA-A, HLA-E, HLA-F, BTN3A2, NLRC5, B2M, PARP14, BTN3A3, PDE4B, HLA-C, PARP9, HLA-B
negative regulation of cell differentiation	0.00157	PTHLH, STAT1, SORL1, B2M, PSMB9, DLK1, IRF1, EPHA4, LDLRAD4, PSMB8
cell migration	0.0018	TGFBR3, SEMA3C, CSF1, STAT1, SORL1, PARP9, BST2, PDE4B, EPHA4, LDLRAD4, KIF26A, SEMA3E, HPSE, SPOCK1, CD44
regulation of leukocyte mediated cytotoxicity	0.00187	HLA-E, HLA-A, HLA-F, HLA-B, HLA-C
CD8-positive, alpha-beta T cell activation	0.00196	PSMB9, HLA-A, HLA-E, IRF1
negative regulation of cell communication	0.00203	NRARP, CD44, DLK1, INHBB, NLRC5, PDE3A, KIF26A, PARP14, LDLRAD4, EPHA4, PDE4B, VWC2, SORL1, STAT1, TGFBR3
negative regulation of signaling	0.00203	PDE3A, NLRC5, INHBB, DLK1, CD44, NRARP, PDE4B, EPHA4, LDLRAD4, PARP14, KIF26A, VWC2, TGFBR3, SORL1, STAT1
positive regulation of immune effector process	0.00213	HLA-F, HLA-E, HLA-A, B2M, CAMK4, HLA-B, HLA-C
animal organ development	0.00215	CACNA1G, KIF26A, SEMA3E, B2M, INHBB, TGFBR3, ATXN1, STAT1, EPHA4, NEUROD4, LDLRAD4, DBP, GPR158, TENT5A, CD44, HPSE, SEMA3C, SORL1, PTHLH
lymphocyte mediated immunity	0.00219	HLA-B, BTN3A2, HLA-F, HLA-A, HLA-E, B2M, HLA-C, BTN3A3
response to cytokine	0.00251	STAT1, SORL1, CSF1, PARP9, BST2, PARP14, PSMB8, IRF1, CD44, PSMB9, INHBB, NLRC5
regulation of leukocyte cell-cell adhesion	0.00256	HLA-A, HLA-E, B2M, PSMB9, IRF1, CD44, EPHA4, PSMB8
cell population proliferation	0.00267	STAT1, TGFBR3, DIO3, TSHR, KLF9, IRF1, HLA-A, HLA-E, B2M, CSF1, GAREM1, PTHLH, BST2, EPHA4, HPSE, NRARP
regulation of immune effector process	0.00282	BST2, HLA-B, B2M, CAMK4, HLA-F, HLA-A, HLA-E, HLA-C
response to peptide	0.00288	PSMB9, INHBB, NLRC5, CD44, IRF1, PSMB8, PARP14, BST2, PARP9, CSF1, STAT1, SORL1
regulation of lymphocyte mediated immunity	0.00322	B2M, HLA-A, HLA-E, HLA-F, HLA-B, HLA-C
regulation of response to type II interferon	0.00324	PARP14, PARP9, NLRC5
regulation of type II interferon-mediated signaling pathway	0.00324	PARP14, PARP9, NLRC5
regulation of cell killing	0.0037	HLA-C, HLA-B, HLA-F, HLA-E, HLA-A
regulation of hemopoiesis	0.00389	IRF1, DLK1, PSMB9, CAMK4, PSMB8, HLA-B, STAT1, CSF1
negative regulation of signal transduction	0.00466	SORL1, STAT1, TGFBR3, VWC2, KIF26A, LDLRAD4, PARP14, EPHA4, PDE4B, CD44, NRARP, DLK1, NLRC5, PDE3A
production of molecular mediator of immune response	0.00472	HLA-F, HLA-E, HLA-A, CAMK4, BST2, B2M
regulation of adaptive immune response based on somatic recombination of immune receptors built from immunoglobulin superfamily domains	0.00472	HLA-C, HLA-B, B2M, HLA-E, HLA-F, HLA-A
regulation of biological quality	0.00554	PLPPR4, ERAP2, ANO4, STAT1, PTER, INHBB, B2M, DIO3, SEMA3E, C1QL3, CACNA1G, VWC2, HPSE, ANGPTL2, PDE3A, TENT5A, NPTX1, GPR158, CLSTN2, LRRTM1, EPHA4
negative regulation of immune effector process	0.00563	HLA-E, HLA-F, HLA-A, BST2, HLA-B
leukocyte cell-cell adhesion	0.00576	EPHA4, PSMB8, PSMB9, B2M, HLA-E, HLA-A, CD44, IRF1
alpha-beta T cell activation	0.006	PSMB8, CD44, IRF1, PSMB9, HLA-E, HLA-A
negative regulation of cell adhesion	0.00617	SPOCK1, IRF1, PSMB9, HLA-E, PSMB8, SEMA3E, EPHA4
positive regulation of cell population proliferation	0.00637	EPHA4, TSHR, HLA-E, HLA-A, HPSE, TGFBR3, GAREM1, CSF1, STAT1, PTHLH, BST2
synapse organization	0.00646	CBLN2, PLPPR4, EPHA4, LRRTM1, C1QL3, SEMA3E, CLSTN2, GPR158, NPTX1
positive regulation of production of molecular mediator of immune response	0.0073	HLA-E, HLA-F, HLA-A, B2M, CAMK4
neurogenesis	0.00818	SORL1, CSF1, SEMA3C, PLPPR4, VWC2, KIF26A, SEMA3E, EPHA4, VSX1, NEUROD4, SPOCK1, NPTX1, B2M, NCS1
negative regulation of developmental process	0.00842	STAT1, SORL1, PTHLH, LDLRAD4, PSMB8, SEMA3E, EPHA4, IRF1, DLK1, PSMB9, B2M
regulation of leukocyte differentiation	0.00846	PSMB8, HLA-B, CSF1, DLK1, IRF1, PSMB9, CAMK4
leukocyte activation	0.00886	CSF1, BST2, PSMB8, CAMK4, PSMB9, B2M, HLA-F, HLA-E, HLA-A, CD44, IRF1
central nervous system neuron differentiation	0.00896	NEUROD4, EPHA4, SEMA3E, B2M, SPOCK1
lymphocyte activation	0.00914	PSMB8, IRF1, CD44, HLA-A, HLA-E, HLA-F, CAMK4, B2M, PSMB9, BST2
negative regulation of immune response	0.00941	HLA-A, HLA-E, HLA-F, NLRC5, PARP14, HLA-B
cell adhesion	0.00985	CSF1, IRF1, SPOCK1, HPSE, CADM2, CD44, HLA-E, HLA-A, PSMB9, B2M, CLSTN2, SEMA3E, PSMB8, EPHA4
NSCO - Pulse 72 hs versus Control
Gene Ontology term	Corrected P-value	Genes annotated to the term
multicellular organism development	8.19e-09	IL34, CLSTN2, CLDN5, PSMB9, TGFBR3, CAMK4, IRF1, SGCD, INHBB, STAT1, CD44, GPR158, ATXN1, SORL1, VWC2, SPOCK1, CABLES1, EPHA4, DLK1, SEMA3C, CACNA1G, KIF26A, HPSE, PTHLH, PSMB8, DBP, NPTX1
anatomical structure development	1.26e-07	IL34, IRF1, CAMK4, CLDN5, CLSTN2, PSMB9, TGFBR3, INHBB, SGCD, GPR158, CD44, STAT1, VWC2, LDLRAD4, ATXN1, SORL1, CACNA1G, SEMA3C, DLK1, EPHA4, SPOCK1, CABLES1, PTHLH, HPSE, PSMB8, KIF26A, DBP, NPTX1, PPARGC1A
multicellular organismal process	1.5e-07	IL34, CAMK2N1, CAMK4, CLDN5, PSMB9, TGFBR3, INHBB, CD44, GPR158, ATXN1, DLK1, CACNA1G, SEMA3C, CABLES1, SPOCK1, HPSE, ATP1A1, IRF1, CLSTN2, SGCD, KAZALD1, STAT1, LDLRAD4, VWC2, SORL1, MGLL, EPHA4, PTHLH, PSMB8, KIF26A, DBP, NPTX1, PPARGC1A
developmental process	5.68e-07	INHBB, SGCD, KAZALD1, GPR158, CD44, STAT1, IL34, IRF1, CAMK4, TGFBR3, CLDN5, PSMB9, CLSTN2, PSMB8, HPSE, PTHLH, KIF26A, DBP, NPTX1, PPARGC1A, LDLRAD4, VWC2, SORL1, ATXN1, SEMA3C, CACNA1G, DLK1, SPOCK1, EPHA4, CABLES1
cell communication	3.23e-06	SEMA3C, CACNA1G, DLK1, EPHA4, MGLL, VWC2, LDLRAD4, ARHGAP26, CBLN2, SORL1, TMEM88, NPTX1, NLRC5, CACNA1I, ATP1A1, HPSE, SV2C, PTHLH, KIF26A, IRF1, CAMK4, CLDN5, GPR26, CLSTN2, TGFBR3, IL34, GPR158, CD44, STAT1, INHBB, KAZALD1
system development	3.87e-06	INHBB, SGCD, GPR158, CD44, STAT1, IL34, CLDN5, CLSTN2, TGFBR3, KIF26A, HPSE, PTHLH, DBP, NPTX1, SORL1, ATXN1, VWC2, SPOCK1, EPHA4, CABLES1, SEMA3C, CACNA1G
regulation of signaling	5.57e-06	CD44, STAT1, GPR158, KAZALD1, INHBB, TGFBR3, CLSTN2, IRF1, IL34, NLRC5, TMEM88, KIF26A, SV2C, HPSE, MGLL, EPHA4, DLK1, SORL1, CBLN2, ARHGAP26, VWC2, LDLRAD4
regulation of cell communication	5.94e-06	INHBB, KAZALD1, GPR158, STAT1, CD44, IL34, IRF1, TGFBR3, CLSTN2, SV2C, HPSE, KIF26A, TMEM88, NLRC5, VWC2, LDLRAD4, ARHGAP26, SORL1, CBLN2, DLK1, EPHA4, MGLL
regulation of multicellular organismal process	7.19e-06	PPARGC1A, ATP1A1, HPSE, PTHLH, PSMB8, EPHA4, MGLL, CACNA1G, DLK1, SORL1, LDLRAD4, STAT1, INHBB, CLDN5, PSMB9, CLSTN2, TGFBR3, IRF1, CAMK4, IL34
animal organ development	7.75e-06	PTHLH, HPSE, KIF26A, DBP, PPARGC1A, LDLRAD4, ATXN1, SORL1, CACNA1G, SEMA3C, EPHA4, INHBB, SGCD, GPR158, STAT1, CD44, CLDN5, TGFBR3
regulation of multicellular organismal development	8.19e-06	SORL1, IL34, PSMB9, CLDN5, CLSTN2, EPHA4, TGFBR3, IRF1, CAMK4, DLK1, PSMB8, PTHLH, HPSE, STAT1
regulation of cell development	1.28e-05	EPHA4, CLDN5, PSMB9, IRF1, DLK1, CAMK4, SORL1, IL34, STAT1, PTHLH, PSMB8
signaling	1.34e-05	KIF26A, SV2C, PTHLH, HPSE, ATP1A1, CACNA1I, NLRC5, TMEM88, NPTX1, SORL1, CBLN2, ARHGAP26, LDLRAD4, VWC2, MGLL, EPHA4, DLK1, SEMA3C, KAZALD1, INHBB, STAT1, CD44, GPR158, IL34, CLDN5, CLSTN2, GPR26, TGFBR3, CAMK4, IRF1
cell development	4.38e-05	NPTX1, PSMB8, HPSE, PTHLH, KIF26A, SEMA3C, DLK1, SPOCK1, EPHA4, SORL1, STAT1, IRF1, CAMK4, CLDN5, PSMB9, TGFBR3, IL34
regulation of developmental process	4.51e-05	STAT1, CD44, IL34, CAMK4, IRF1, CLDN5, TGFBR3, PSMB9, CLSTN2, HPSE, PTHLH, PSMB8, VWC2, LDLRAD4, SORL1, DLK1, EPHA4
cell differentiation	6.82e-05	STAT1, KAZALD1, INHBB, TGFBR3, CLDN5, PSMB9, CAMK4, IRF1, IL34, PPARGC1A, NPTX1, KIF26A, PTHLH, HPSE, PSMB8, EPHA4, SPOCK1, DLK1, SEMA3C, SORL1, LDLRAD4, VWC2
cellular developmental process	6.87e-05	SORL1, LDLRAD4, VWC2, SPOCK1, EPHA4, DLK1, SEMA3C, KIF26A, PTHLH, HPSE, PSMB8, PPARGC1A, NPTX1, IL34, CLDN5, PSMB9, TGFBR3, CAMK4, IRF1, KAZALD1, INHBB, STAT1
positive regulation of multicellular organismal process	0.00013	SORL1, IL34, PSMB9, TGFBR3, CLSTN2, EPHA4, IRF1, DLK1, CAMK4, INHBB, HPSE, PSMB8, STAT1, PPARGC1A
regulation of cell differentiation	0.00024	PTHLH, PSMB8, STAT1, IL34, LDLRAD4, VWC2, SORL1, DLK1, CAMK4, IRF1, EPHA4, CLDN5, PSMB9
negative regulation of cell differentiation	0.00024	PTHLH, PSMB8, STAT1, SORL1, LDLRAD4, EPHA4, PSMB9, IRF1, DLK1
response to stimulus	0.00039	MGLL, EPHA4, LDLRAD4, VWC2, SORL1, NPTX1, PPARGC1A, CACNA1I, PTHLH, PSMB8, KIF26A, DIO3, IRF1, STAT1, KAZALD1, DLK1, SEMA3C, KLF9, ARHGAP26, TMEM88, NLRC5, HPSE, ATP1A1, CAMK4, CLDN5, GPR26, PSMB9, TGFBR3, IL34, CAMK2N1, CD44, GPR158, INHBB
tissue development	0.00045	CLDN5, EPHA4, TGFBR3, CACNA1G, SEMA3C, SORL1, LDLRAD4, STAT1, CD44, PPARGC1A, SGCD, PTHLH, HPSE
regulation of signal transduction	0.00046	HPSE, KIF26A, TMEM88, NLRC5, LDLRAD4, VWC2, ARHGAP26, SORL1, DLK1, EPHA4, MGLL, KAZALD1, GPR158, STAT1, CD44, IL34, IRF1, TGFBR3
response to type II interferon	0.00055	PSMB8, IRF1, STAT1, PSMB9, NLRC5
signal transduction	0.00075	IRF1, CAMK4, CLDN5, TGFBR3, GPR26, IL34, GPR158, CD44, STAT1, INHBB, KAZALD1, SEMA3C, DLK1, EPHA4, MGLL, LDLRAD4, VWC2, ARHGAP26, SORL1, TMEM88, CACNA1I, NLRC5, ATP1A1, HPSE, PTHLH, KIF26A
negative regulation of developmental process	0.00076	PSMB9, CLDN5, EPHA4, IRF1, DLK1, SORL1, LDLRAD4, STAT1, PTHLH, PSMB8
cognition	0.00089	CLDN5, CLSTN2, GPR158, CAMK4, ATXN1, CAMK2N1
negative regulation of multicellular organismal process	0.00089	INHBB, PTHLH, PSMB8, STAT1, LDLRAD4, SORL1, IRF1, DLK1, CLDN5, EPHA4, PSMB9
cellular response to stimulus	0.00102	KIF26A, ATP1A1, HPSE, PTHLH, NLRC5, CACNA1I, PPARGC1A, TMEM88, NPTX1, SORL1, LDLRAD4, VWC2, ARHGAP26, EPHA4, KLF9, MGLL, SEMA3C, DLK1, INHBB, KAZALD1, GPR158, CD44, STAT1, IL34, CLDN5, GPR26, TGFBR3, IRF1, CAMK4
regulation of hemopoiesis	0.0016	PSMB8, IL34, STAT1, PSMB9, CAMK4, DLK1, IRF1
cell migration	0.00163	STAT1, CD44, KIF26A, HPSE, SPOCK1, CLDN5, TGFBR3, EPHA4, SEMA3C, SORL1, LDLRAD4, IL34
negative regulation of cell communication	0.0018	TMEM88, STAT1, CD44, NLRC5, INHBB, KIF26A, DLK1, EPHA4, TGFBR3, LDLRAD4, VWC2, SORL1
negative regulation of signaling	0.0018	DLK1, TGFBR3, EPHA4, VWC2, LDLRAD4, SORL1, TMEM88, NLRC5, CD44, STAT1, INHBB, KIF26A
cell motility	0.00241	CD44, STAT1, HPSE, KIF26A, SEMA3C, DNAH9, CLDN5, SPOCK1, EPHA4, TGFBR3, LDLRAD4, IL34, SORL1
negative regulation of regulatory T cell differentiation	0.00382	PSMB8, IRF1, PSMB9
nervous system development	0.0047	NPTX1, GPR158, INHBB, KIF26A, SEMA3C, CABLES1, CLDN5, CLSTN2, SPOCK1, EPHA4, VWC2, IL34, SORL1, ATXN1
multicellular organismal-level homeostasis	0.00563	SORL1, DLK1, TGFBR3, PSMB9, CLDN5, PSMB8, STAT1, PPARGC1A
regulation of leukocyte differentiation	0.00566	PSMB9, IRF1, CAMK4, DLK1, PSMB8, IL34
learning or memory	0.00587	CAMK2N1, ATXN1, CAMK4, CLDN5, CLSTN2
negative regulation of signal transduction	0.00595	LDLRAD4, VWC2, SORL1, DLK1, TGFBR3, EPHA4, KIF26A, TMEM88, STAT1, CD44, NLRC5
type II interferon-mediated signaling pathway	0.00703	STAT1, NLRC5, IRF1
cell-cell adhesion	0.00973	CADM2, CLDN5, CLSTN2, PSMB9, EPHA4, IRF1, PSMB8, CD44, CLDN11
positive regulation of cytokine production	0.00984	CAMK4, IRF1, STAT1, PSMB9, PSMB8, HPSE, SORL1
regulation of response to stimulus	0.0099	KIF26A, HPSE, NLRC5, TMEM88, SORL1, LDLRAD4, VWC2, ARHGAP26, EPHA4, MGLL, DLK1, KAZALD1, GPR158, CD44, STAT1, CAMK2N1, IL34, TGFBR3, IRF1
CO - Pulse 48 hs versus Control
Gene Ontology term	Corrected P-value	Genes annotated to the term
central nervous system projection neuron axonogenesis	5.09e-05	EPHA4, SCN1B, EPHB1
multicellular organismal process	5.42e-05	TRIB2, SCN1B, INHBA, SLC4A8, ANGPTL2, EPHB1, SEMA3C, ATP1A1, GPR158, GNAI1, JARID2, SORL1, CDKN1A, ARG2, DLG1, EPHA4, CAMK2N1
central nervous system neuron axonogenesis	0.00017	SCN1B, EPHA4, EPHB1
cell-cell signaling	0.0005	SCN1B, DLG1, INHBA, SLC4A8, EPHB1, ANGPTL2, GPR158, EPHA4
central nervous system neuron differentiation	0.00051	INHBA, EPHB1, EPHA4, SCN1B
corticospinal tract morphogenesis	0.00057	SCN1B, EPHA4
cardiac muscle cell membrane repolarization	0.00127	SCN1B, DLG1, ATP1A1
system process	0.00277	SCN1B, ATP1A1, DLG1, INHBA, SLC4A8, EPHB1, GPR158, GNAI1, CAMK2N1
axon guidance	0.00277	EPHA4, SCN1B, EPHB1, SEMA3C
system development	0.0028	CDKN1A, ARG2, SORL1, EPHA4, GPR158, JARID2, EPHB1, SEMA3C, INHBA, DLG1, SCN1B
neuron projection guidance	0.00283	SEMA3C, EPHB1, EPHA4, SCN1B
central nervous system neuron development	0.00305	SCN1B, EPHA4, EPHB1
positive regulation of biological process	0.00336	DLG1, SLC4A8, INHBA, SEMA3C, EPHB1, SCN1B, TRIB2, CAMK2N1, SORL1, CDKN1A, ARG2, TP53INP2, GPR158, EPHA4, GNAI1
membrane repolarization	0.00376	DLG1, ATP1A1, SCN1B
nervous system development	0.00386	SCN1B, DLG1, INHBA, EPHB1, SEMA3C, JARID2, GPR158, EPHA4, SORL1
cardiac muscle cell action potential involved in contraction	0.00415	SCN1B, ATP1A1, DLG1
regulation of multicellular organismal process	0.00465	SORL1, ARG2, EPHA4, GNAI1, DLG1, ATP1A1, EPHB1, INHBA, SCN1B, TRIB2
negative regulation of G1/S transition of mitotic cell cycle	0.00479	CDKN1A, INHBA, DLG1
sodium ion transmembrane transport	0.00483	SCN1B, ATP1A1, DLG1, SLC4A8
central nervous system development	0.00491	EPHB1, INHBA, EPHA4, GPR158, JARID2, SCN1B
regulation of sodium ion transport	0.00524	DLG1, ATP1A1, SCN1B
animal organ development	0.00579	SORL1, CDKN1A, ARG2, EPHA4, GPR158, SEMA3C, EPHB1, INHBA, FA2H
positive regulation of transport	0.00654	GPR158, SCN1B, SORL1, SLC4A8, INHBA, DLG1
negative regulation of cell cycle G1/S phase transition	0.00708	DLG1, INHBA, CDKN1A
positive regulation of cellular process	0.00741	CDKN1A, SORL1, ARG2, TP53INP2, EPHA4, GNAI1, GPR158, DLG1, SEMA3C, EPHB1, INHBA, SLC4A8, SCN1B, TRIB2
export from cell	0.00852	GNAI1, GPR158, DLG1, ATP1A1, SLC4A8, INHBA
regulation of localization	0.0097	ATP1A1, DLG1, INHBA, SLC4A8, SCN1B, SORL1, GPR158, GNAI1
